# Supplementary material for: Genome analysis of the ubiquitous boxwood pathogen Pseudonectria foliicola
Source: PeerJ. 2018 Aug 24;6:e5401. doi: 10.7717/peerj.5401 (PMC6110257; doi:10.7717/peerj.5401)
Supplement: File S1 [file peerj-06-5401-s001.fa]

>Aspergillus flavus_lcl|EU357934.1_cds_ACA51902.1_1 [gene=MAT1-1] [protein=mating-type protein MAT alpha 1] [protein_id=ACA51902.1] [location=complement(join(414..1240,1293..1581))]
ATGGAAACCACAGTGTCTCCCCTCCAGCGTGCGTTTAACGCATTCTTGATGACCATGCCACCCGAGCAGT
TGGAGGAGCTGCTCAAGTACCTCCAGGACGCAAAATCTCAGGAAAATACTCAATCTTCATATCCGAAAGA
AAATTTTCAATCTTGCTTGGAGTTCAAGGCAGACAAAAATAATGGATCTACCAACCCTGCGAGTGCTAAC
CCACGGTCCTCAGTTTCGCGGGGGAAGCGTGCCTCAGATGCAAAACGAAGGCCGCTCAATAGTTTCATTG
CCTTTAGGAGCTATTACTCCGTCATGTTCCCTGACCTCACTCAGAAGGCAAAGTCGGGCATTCTTCGCTT
CCTGTGGCAGAACGATCCATTCAAAGCCAAATGGGCAATACTTGCCAAAGCCTACTCCATCATTCGCGAT
GACCACGATAGTGATGTTTCTCTGGAACCTTTTCTGGGTTTGAGTGCACAGTTCATTGGTATAATTGGAC
CAAGTCGTTATCTTGAAGTTATGGGCTGGCAACTGGATGTCGACGATCAGCAACAATATACTATAGCTAG
GGTTAAGGCGACGACTGCGAATGAAGCCGATATTTCGACCAACTATTCTGTCAATGATATAGTTAAACAT
TGCTACACCAGTGGCTATGTTTCCGAGAAAAATCGGAAGAGCAAGGCAAGCAATAACAACAGTGCCCCGG
TTATGGCTTTTGCTGCTCAGCCGACCTTGGTTGTCCACAAGAACAACAGTATTCGGGTATCTGGCAACCA
TACTATTGTAACCGATGTTTACAAAACGAATCCAGCTATGGAAATATCTTCACCGGAGCAAACTGAAGAT
ACGTTTTCGCCAAACACTAGTGACTTGAGCACAATTGCTGATGAACCCCCGCTCGATGCAATGGAAGTAG
TGGGTATCTGCAACCGCCCTCAGCTTTACTCGGATTCAAGCACGTCAAATCGTTTTGATTTCGATAACAT
CCAATTCCCAGGCTTGGATGAGGAGAACGCAATGTTCACTTACGATGCCGCACTACAAACACCACTGATG
CCCTATGATCCGCTGCACTACGATCCACTGGAAGCCTATGACTTCTCTAGATTCGTTGATATTTGA
>Leptosphaeria maculans_lcl|AY174048.1_cds_AAO37757.1_3 [gene=MAT1-1] [protein=mating type protein MAT1-1] [protein_id=AAO37757.1] [location=join(4362..4614,4660..5729)]
ATGCATTCAACATTTGAGGCATTTGCCCGAGCGGTCGTTAGAGATCCCACTTCTGCTGAAGTTGGTCGGT
ACCTCACCACTCGTACCGGGGCTCAGATGGCGCACTTGATGCGGTCCATTCGTGAGCCGGCGGCGCAGGC
TGCTCTCACAGCTGCGCTTCTGGCTGCACCTCGCATTGTCCCTGCTGTCGCTGGTCGCAGCACGGTTCCA
GAGAAGAACAAGAAAGCTCTCAACGCGTTTGTGGGTTTTCGTTGTTACTACATTGCGATCCCCATGTTCA
AGTCGATCCCCATGAAGTTGCTCTCGCAGCCCATTGGTATGATTTGGGAGGTAGACCCTAACAAGTCGCT
TTGGTCTTTAATGGCCAAGGCCTGGTCCTTGATCCGCGACCAGATTGGCAAGAACAATGCTCCGCTCGAT
GAGTTCTTCGCTATCGTCTGCCCCATTCTGAACATCCCTTCCCGAGAGACATATCTCGAGTATCATGGCT
GGACCCTCACCATTGATAAGGAAGGAGCGCCTACACTCTCACGTAATGATGCCTTCGAGGTCACTCCGGT
TCGTTCCCAAGCCACTGAGACACCTCTTTCTGTCGACGATATCATCAACTTCGCCAAAGCTGGTGGCTAT
GCACTCGGCTATGTTGCCGATGCGAACACTGTTTCAGCAACATTCCTATCGCATCAAGCGCGAGAGCGCG
CTCGTGGCAGGCGTAGGATGAACCGGAACAATAAACAGGTCATCCGCGCTCTCCATGCCGAAGCCACCGC
TGCGCACATCAAGAATGCTAAGTGTGCTAGAGAGCCGCCTGAAGCTGTCGATTCGCCCTTCTACCACCTC
ATGTCAGATGCAATGCTCGATGCAATGTACTTGGAGCACATGCAAGCTGAGGCCCACCGTGCTGCCAATG
CTTCCAACAATGCTTCCAACTTAGTTGCTGCCAACGCCGCTCCTGCCAACTCCATTGCTATCAGTTCTGT
TTCAAATTCAGTTCCCGAAGATTTCGCAACTGAAGGCTTCTCTCCCGAGGAGCCCGTCTCTGAATATTTC
GCGCCCCAGGACTGCGTAACTGAAGGTTTCTCTCCCGAGCACCTCGCCTCTGAAGGCTTCTCTGCTGGGG
ACTTTGCTTCTGAAGACCTCGCTTCCGAGGGGTTCGTCCCCGGGGACTTCAATCCTGACGACTTCGCTCG
CAACTGTGATTCTGTTGATTCAGTTCCTGAAGATGCCATTTTTTCTCCTTATATCGATTGGAATGCTGAG
TTCTTGGCCGGAGCCGGCACAAATGTCACCCTCTCTTCCTGCCCTCACATGCCTTCCTTGTAG
>Botryotinia fuckeliana_lcl|KF944385.1_cds_AHX22632.1_2 [gene=MAT1-1-1] [protein=mating type protein MAT1-1] [protein_id=AHX22632.1] [location=join(3253..3511,3562..4347,4397..4413)]
ATGACGGCTCCCTTCAAAACCACGATGAAGCACACCTACAAGCGACAGCAAAAGAAGTTAACGACTACCC
AATACCGTGTTTCAAAACCAGCAGCTAAATGCAGAAGAGCCAACGATGCCATGCAGTCACTGACATATCA
TTCAGCTCCGTTCATTTCTGAGGCCGAGGGTGGCATGCAACACGTTGCAATGAATGAGAGACAAACCGCA
TGGGTTGAGGCTCCTCGGCGCTCGGTCAATTCATATATATTGTTTCGTACCTTCTACATGATTTTGACGG
TGCTTGGGAATATTCCGCAGAAGTACAAGTCTGCTATCCTCAGTGTCTTGTGGGGTCGCGATCCTTTTCA
CGCCAAATGGTCCATCATTGCTCGCGCTTATACCCTCATGAGAGATGCTGGTGTTAGGAGATCCGTATCC
GAGTTCCTTGCTCTCGTGTGCCCCCACATTGGTATCCTAACTGTCGACGATTACCTTTCCGACCTCAACT
GGACATTCGAAACCAATGAAGAAGGGACTGTCTGTCTTCGCCAGACTTCTCCACCAGAGATCGGTTCGTT
TCCAGCACACATCGCCAGAACTCTCTTAACAGATTTGGACATCATCACCTTTTGTGGCACTCAAGGCTAC
TTGCCAGTTGCGACCGCTGCCAGCATTGTTCAAGGTTGGAACCGTGTGCATCCAATGGCCAACATGGCTA
TTCAAGGCACTCTCCCTGTTACACAGCACATTGCTTCCACTCAGAATGCATATGGTGCCTGGGAGATGCC
TTCAGGTGTCATAGTTGCTCCACCCCCCAAGCCGGCTTTCGACCAGCCTATTGCTTACACTCCTCCCGCT
CTAGTGCCAGGTGCAACAGCATCACTAACTGGCTCACTGCCACCACCTCCTCCTTGGTCCACTGGTATGA
TGGCTGGATACTGGGGTCACGACAGTGGTACTATCGACCTCAGTGCACTTCACACTCAATTCGATCAATT
CAACCCCACCTCTCTCACTGACGCAGGCGGTCTCTACATGCCTGAAGATGTCCCTTCACCACCACTCTTT
GCCGACTTCTAA
>Cercospora beticola_lcl|DQ192581.1_cds_ABB01677.1_1 [gene=MAT1-1] [protein=putative mating type 1-1 protein] [protein_id=ABB01677.1] [location=join(939..1185,1239..1332,1389..1557,1608..2102)]
ATGGCCACCGACGCCATGACAGAAGAGTTCCGGATCTACCTCCAGTCTTGCAGTGAGGACATGGCCACCC
AAATCATTGGTGCGCTGCAGCAAGCAGGAAGCCGCGCCGTGCCAAATGCAGCACCCAGCATGACTGCCAC
TGGCTCTGCCGTGGCGAAGACCGAGAAGAAGCAGCGCAAGAAGGCGAAATCTGATCTTGAGACCGGAGGG
CCAAAGCGACCGCTCAACTCCTGGATGGCATATCGCAAATACTACAACAGAGTGCTCGCACCACACACTC
AGAAAGCGATCTCAGGCTGCCTGGCTCAGTTGTGGAAAGCAGATCTTTTCACGGCAAAGTGGGCTCTTCT
TGCCAAGGCATACAGCGTTGTGCGCGGTAGTGGCGAGAAGAAAGATGCTCCGCTTGACGAGTACTTCACC
ATCTGCGCACCACTCATCGGCATCATCCCGCCAGAGATGTATCTGGAGAGCATGGGATGGCAGGTGCTTC
CGCCACAAGATGGCAATCCGGAGAAAGTGCCGCAGCTCGTGCGCAGCTTCGAGCCGTCCCTCGACTGCTT
TGACGAAGAGCACACCACGACCAATCTCGGTGTTGATGACCTAGTCAGCGCCTGCTTCGCTGCAGGCTAC
GGCCAGCAAAGCAGCAATGGTCCACAGAGCGCAAGCGCCCACGGCTCACTCACCATGGCCTCCAGACCCA
ACACCAACACGAACAACAACCTCCACCAGACTCTTGTCACTGCTCCTCCGTTGCCAGCCTTCAACTTCGA
CCCATCACCACTCACAAGCGCACGCGCGGCTGGCCAGGAGACCCTCGACGAGGCGTACAACACTCTACAG
TCAGATGGCTGGAATTTCGGCCTCGGAGCACAAGTCGAGCAGCCTTTCGACCCCAACGCCTCGAGCGAAG
ACCAGTGGGACGCATACGATCTCACCACCATCAACATTCCCGGCTCCGATGGCATGGGCGTCGAGCAGTT
CGACATCGATGAGTGGCTCAACTGA
>Fusarium sacchari_lcl|AY219877.1_cds_AAQ18164.1_1 [protein=mating type protein MAT1-1-1] [partial=3'] [protein_id=AAQ18164.1] [location=complement(join(<1..195,243..513))]
ATGGAGCTACTGATCAACGCTGCCAAGAATGAGCAAAAGGTTGCGGCCTTGAACGACGAGTCCAAGATCG
CAGCGATGCGTGCTGTCTCTCAGACCTCTCCAGACGGTCTGGCCGAGGCTCTCTTATCTCCTCACATGTT
GAGGGAAATGCTTGACCTGTTCGGTCATGAGTTTCTTCCTGTCTTCGAAGACCAACTCAAACCTCATGGC
ACTATGGGCACTGCGGATTCGAAGGCTAAGCGCCCTCTTAACGCCTTCATGGCCTTTCGCACCTACTATC
TGAAGCTATTCCCCGATACCCAGCAGAAGAATGCCTCCGGTTTCCTGACCCAGCTCTGGGGCGGCGACCC
TCACCGAAACAAATGGGCCCTGATTGCTAAAGTCTATTCCTTTCTCCGCGATCAACTCGGCAAGGGTACC
GTTAACTTGTCCGCGTTCCTTGGTATCGCTTGCCCTTTGATGAACA
>Magnaporthe grisea_lcl|AB080670.2_cds_BAC65087.1_1 [gene=MAT1-1-1] [protein=MAT1-1-1] [protein_id=BAC65087.1] [location=join(299..476,530..1335)]
ATGATTGCCAGTCTCTCGCCTGACGACATCGCCAGGCTGATTCCCCAGGAGACTCTGACTTCTCTGCTCA
GAGCAAATGACGAGAAAGAGCGCCTGCGGGAGCTGCCCGTTAGCCCGAGAGCGGTAGCAGCGGCGAGCAA
AAACAAGAAGAAAGTCAATGGATTTATGGCATTTCGATCCTACTACGCTGGCATCTTTCAGGATAGACCG
CAGAAAGAACGTTCGCCCTTCATCACTCTACTCTGGCAGAAGGAAACGCTCAAGTCAAGATGGACTCTCA
TGGCCAATGTTTTCTCTCGCATTAGGGACTTTGCAGGCACCACAAGAGGTCGTATGGCAATGAGTGGATT
CCTGCGAGTTGCCTGCCCGCTTCTGGGCATCACCAAACCCTGCGACTACCTCAGACGCTACAATTGGGAA
CTCGAGTTTGTTGCAGACGCGTCAGCTCCGTATGATGCTGCTATGAAATACGAGATTTCCCAGTCACAAA
TCCCTCACATTGTCGACGAATTCGAGGTCCCTACTACGGAGATTGAGTTGCTTCGCGCCTGCGTTCAGGG
TGGCTTTCCATTTGAGAACAGTGCCCAGCTTCTAAGAGACATGGAAGACAGCTCTGTCACCGTTATGACC
AGAACTGCGCCTATCATGGCACCCTCGCATGCTTCGCAGGCCTCGCATGGCCAACATAACCACCATTTCA
TCAACACACTCATCAACGACCCGGATGCTGCGATATCTGCGCTTTTGCCCCAAGATGAAGACATTGGCAG
TCTGATGGTTGACATGAATATCATCCACTCACTCGAGACAGACAGCTCAACAACATCATCGGCACGCAAC
TCAGTTTCTCCTCTGGAGCAGCACTTGTTCTTTCACGAAGACGTCTCCATCGATCCTTCAACAATGGTTT
CTTTCCCTGGCGAAGGTCATGGTCACCCGGAAACACAATACAGCTACCCCAATCCAACGCTAGGTCTCTG
GTAA
>Passaflora fulva_lcl|DQ659350.2_cds_ABG45907.1_2 [gene=MAT1-1-1] [protein=putative alpha1 mating-type protein] [protein_id=ABG45907.1] [location=join(2156..2404,2453..2544,2593..2761,2815..3474)]
ATGGATACCAACACAATGGCAGACGATTTCCGAACCTTCCTCGAGGGTTGCGACGAGGCAATGGCCAGTC
AAATCATCGGCGTCCTGCAGCAAGCTGGAAGACACATCGTGTCTAGTACAGCATCCGGCATGACTGCTCG
TCGCTCGGCTGTAGCGAAGACCGAGAAGGAGCAGCGCAAGAAGACGAAATCTGACCCACTGGCCCTTGGG
CCAAAGAGACCGCTCAACTCCTGGATGGCATTCCGCAGCTTCTACAATGCAATGCTCAGAGGACACACTC
AGAAAGCGATCTCCAAGGCCTTGACGATCCTGTGGCGTGCAGATCCCTTCGAGGCCAAGTGGGCCGTTCT
CGCCAAGGCATACAGTGTCTTGCGTGGTTGCCGCGAGAAGAAAGATGCTCCGCTTGACACGTTCTTCGTC
TTCTGCGCACCACTCATCGGCGTCATTCCGCCAGAAGAGTATCTGCAGTGTATGGGATGGCAGATGGGTC
CGCCACTCGAGGGCGACCTGGAGAAGACGCCGCAGCTCATCCGCCTCTTCACCCCAAACCTCGACACCTT
TCCTGAGAAGTACACGATGACCACACTCAGTGTGGACGACCTGGTCAACCACTGCTACACTCTGGGCTAC
GTCGTTGCCAGCAACGATGGCTCACCGAGCGCGAGCACCCATGGCTCACTCACCATGGTCTCCAAGCCAA
CTGCCATCACGACCAACGACATGGACGAGACCACACACATGACATCTTTCGCTCAGACGAACACCACCCT
CGCCTTCACTGCAGACACGCCCAGCAGCAGCACGAACGAAGGCTTCCAGCATGGTCTTTTCGGCCAGCTC
GCCGATTCTCCATCCTCACCGACCAACAATGCCAATCCTTCACCACTCGAGGCCGCACCAGCATCCGGTC
AGACAGCACTCGAGCGGGCGACCAGCGGTCTCGCTGGCGTCGAGTACCCGTACAACGACCTCTTCGATCC
AACCAGCCAGTTCGAAGTCAGCTTCAACCCTGCTGCCCCGAACACCGCAGTCGAGGACGATGGGCGCTGG
GATGCCTTCGACCCCAACACGTTGATGGCACAGAATGAGGAAGGCGAGATGAGCTTCACACCCGACGAGA
TGCTGAATGTGCGCTGGGAGGACTTCATCAACGATGACGGCCTGTTCTAG
>Penicillium roqueforti_lcl|KJ940053.1_cds_AJD14755.1_2 [gene=MAT1-1] [protein=MAT1-1 alpha-domain mating-type protein] [protein_id=AJD14755.1] [location=join(3032..3425,3474..4105)]
ATGTCTACTCCTGATGTTTCGGTCCCTCTGGGATACGGACCTGCTCATCTTGAGATGCTTTTGTTTCGAT
ACGTCGAGACCTTGTCCCTCCGACACGCCCTTAGGGTGTTGGAACGTTGGCCTGAAAATTCTCCTGTGGG
ACAGTATGCAGCTAAAGTTCTACGTGAGCTTCCTGCGAATTACTTTCAGCAGCCAAGACTTCTACCCACT
GGGCCACGTTTTGTCTATGTGAATGGCGTGCTAGAACTGAAACGTATCGATCAAGCCTTGCCTATGGACC
AACTCCACCCTGACTCAACCACCGGATGTGTTGGCGCTGTGATTGGGAATGTACTCTCGTCTCCCTTGGA
GCAGCGACGCCTTCGACCCCTCAACAGCTTCATGATTTTCAGAAGCTTTTGTGCTCCCATGTTCCCTGGG
ATCCCACAGAAAGTAAAGTCGATGGCCATCAGTGAAATGTGGCAAGACGACACTTTGAAGTCCCACTGGG
CTGTCCTCGCCAAGGCCTATACGGTTATCCGTGATCATTTCCATGTCGACACCCCCTCACTGTCTGCATT
TGTTGACCTTTGCCTGCCTTTGATGGGTTTCCTGTCCCGTCAGCAGTACCTCACCCTGTCTGGTTGGATT
GTCCAGCCCAGTGGCACTAGCCTCAGCCTGCGCAAGATCGGTACCTCACGCCTGGATACTCTACACCCTC
CCATCATTGCTGTTGACCAAGTCGTCAAGCACTGCACCGCCAACAACTACGCCCAGAAACGCGATGAAGA
GTGGCACAAGCACATTCTCGAGAACGGAGCCGTGTTTGCCGTGGACCCTTCTTTTTCAGCTACCATCCCG
GAACCTCAGAACTGGGTGTTCAACGACGTTCCTCAATGGCCAATTGAAGAATTTGAAGTTGACGAGATGT
ACTCCACCCTTGATACCGAGCGCGACCTGGGCCTTCCTGTCATCTATGATCCCAACAAGCCCCCCGGTTT
CGCTGACACTGCGGCAACCCTTGGTCGAATCTTCGGGAATAACTAG
>Pleospora gigaspora_lcl|AY335168.1_cds_AAR00949.1_2 [gene=MAT1-1] [protein=DNA binding protein with alpha box domain] [protein_id=AAR00949.1] [location=complement(join(676..1598,1652..1868))]
ATGGCGCTGGTGAGAGACCCGACTGGCGCTGAGATCGCGAAGTTTTTGGCTTCTCGCACCGGCGCTCAGA
TGGTACAGTTGATGCGCTGCATCAAAGAGCCTGCTGCACAGGCTGCGTTTACGGCCAAGCTGTTGCTCGC
ACCTCCAGCTGTGAGCGGTCGCTCCACTGCACCGGAGAAAGCTAGAAAAGCTCTCAATGCTTTCGTTGGA
TTCCGCTGCTATTACATTACGATCCCCATGTTCAAGCAATGGCCCATGAAGAAGCTCTCCAACCTCATTG
GGCTGCTGTGGGAGGCAGATCCAAACAAATCACTTTGGTCTCTGATGACGAAGGCCTGGTCGACTATTCG
TGATCAAATCGGCAAGGATCAAGCGCCTCTGGACCAGTTCTTCAGCCTCATCTGCCCTCACCTCGATTTA
CCTGATCCTGCCTCGTATCTCGACATTCATGGATGGATCCTCGCTGTCGACAAGGAAGGCGATCCAACGA
TCTCCCGCAACACTGGTTCCGATTCTGCATTCATCGGTGCCGGACGTGCAGACATGGCACTCTCCGTCGA
GGACATCATCACCTACGTCCAGTCCATGGGATACGCGCATAGCTTCGTCCCCAACATCAATACCACTTCT
CCAACGTTCCTCGGACAGTCAGTCAGCTCATCATTTGAGAAGAGTAACATCGCTATCGCAGCGACACAAG
GGTCTGTCCCGGCAGTACAAGGTCGTGTGCTTGCACGCAACAAACGCCGCACCAAGCGCCAAACAGCTAG
AGATACTGGCTACAGGGCAAATCTTGAACGAGATATTTCCATCGCACACAAGACTGATCCTCCCCACACC
TTCGAGTACATACCTGAGAGTTGCTCAACCGGTGCTCTTGTTCCCAACTTCGTCCCCAGTCCGTTCTACG
ATGGACTCACTATCCTCTTATCCGGCCCAGTTCATAACAATCAGAACGATGTCGGTCTACTCTCCAATTC
ACAATTATTCATCGATCCAGGTCTCTCTGGGGATATGCCATATACTGCGATGGACGATTTCGCCACCAGC
ATGTCGAACCTGATTGACCATGAGGCGTTTCGTCTTGGCGCCAACGAAGATGTTACTCTTCCCACATTCA
ACGACTTCGACCATATTTAA
>Mycosphaerella musicola_lcl|GU057991.1_cds_ADB11119.1_3 [protein=mating-type 1-1 protein] [protein_id=ADB11119.1] [location=join(4866..5115,5167..5260,5316..5484,5534..6187)]
ATGGCTACCGACGCAATGTCAGATAAGTTCCGAACCTACCTCGAGACTTGCAGCGAGGGCATGGCCAGTC
AAATCATGAGCACGCTGCAGCAAGTAGCAGCAAGGCGCCCTGTGCCAAATGCAGCACCCGGCATGGCTGC
CACCAGCTCGGCTGTAGCGAAGCCCGAGAAGAAGCAGCGCAAGAAGGCGAAATCTGAACCTGTGGCCGTT
GGGCCAAAGCGGCCACTCAACTCCTGGATGGCATATCGCAAGTTCTACAACAGACTGCTCGCATCGTACA
CTCAGAAATCGATCTCCAAGTGCTTGACGATCCTCTGGCGTGCAGATCTCTTCGAGGGAAAGTGGTCCAT
TCTCGCCAAGGCATACAGTATCGTGCGCGGATGCCGCGAGAAGAAAGACGCTCCGCTTGACGAGTTCTTC
GCCATCTGCGCACCACTCATCGGCGTCATTCCGCCAGAAGAGTATCTGCAGCGGATGGGATGGCAGTTGA
GTCCGCCACAGGATGGCGATCAGGACAAGATGCCGCAGATCATTCGCCTCTTCACCCCAAGCCTCGACAC
TTTTCCTGAGAAGTTCACGACGACCACTCTCAGTGCAGATGACCTGGTCAACCACTGCTACGCCATGGGC
TACGGCAAGGCCAGCAACAATGACTCACAGAACGCGAGCACCCATGGTTCGCTCACCATGGTCTCTAAGC
CAACTGCGACCACGACCAATGACAAGGACGAGACCACACACATGTCACCCTTCGCTCAGACGGACACCAT
CCTTGCCTTCAACGCAGCTACGCACGGCAGCAGCACAGGCGGAGGACTCCAGCAGGCTGCCTTCGGCGGC
TTCGCCATTTCTCCACCCTCGTCGGTCAACAATGCCGACCCTTCACCACTCTCGGTCGCTTCGGCGGCTG
GCCAGGCAACACTCGAGCAGGCGGCCAGTGTCCTGGAGCAGTCTGGCGTCGAGTTCCCGTACAACGGCCT
CTTCGATCCAGCTGTGCTGCCTAGCCAGTTCAACATCAGCTTCAATCCTGCTGCCCCGAACACCGCAGTC
GAGGATGATGGACGCTGGGATGCCTTCGACCCTAGCATGTCGATGGCGCAGAATGAGATGAGTGACCCGC
TCGAAGAGATGCTGAACTGGGATTTTATCAATGAAGACATGCAGTGA
>Rutstroemia cuniculi_lcl|KJ948228.1_cds_AJW31350.1_5 [gene=MAT1-1-1] [protein=mating-type protein MAT1-1-1] [protein_id=AJW31350.1] [location=join(6126..6345,6398..7233)]
ATGACACGCACGCGACGTGGTTTGACCGACAGCCAGCTTAGAGCGGCTCCTGTCCACAGAAGACTTCATC
GAGCTTATTTGCAGAGAAACCCGCAACTTCTTCTGAACGCACCCCATGTTGGTACTGTAGGAGGCAGCCC
AGTCGTAGCAAGCAATCTTAGGACCAGACTCCACAATGACACACGCCGCCGCTCCGTGAACAGATACATC
CTCTTTCGCGCTTTTCTGAAGTCTCTGGCGGAGCTCCAGAATTTGCAACAGAAAGACGCATCGCCAATCA
TCGCCGTCCTCTGGGCTCGAGATATCTTCAAATCTAAGTGGGCGATCCTTGCTCGTGCTTTCACCCTCAT
TCGGGATGCCGGAGTGAGTGGTACTGTTGAGGCCTTCCTCCGCATTGCATGCCCCTACATTGGTATCATT
CCAATTGATCAATACTTATCTGCAATGAATTGGGTATTCGAAATTCGCCAACAAACCGAGACTGGCCAAT
CGACTGCTGTCTTGCGCCAAACTATTGCGCCAGATATCAATTCATTCCCTACCCACATCGCCCAAACCAA
TCTGACCGACCTAGATATTATCAACTTTTGTGCCGCTCGAGATTTCCTGCCAAGATCGACTGCCAGAAGT
ATCACTCAAGGCTGGTCGCAATTTGGCCACCCAATGGCCCAGATGGCTGCGCAAGGAAGTGTGACTACTA
CGCAACAACTGGCATCCACCCAAAATGCTTACGGTCATTTTCAACTTCCAATTTTGCGCCGAAACTTCAA
CCCCCCCATCGACGATGCGTTGGATGTACCCCTACCTGCAGATCATCCTGCGCACACACCAGCACCAGCA
ACAAATGTCGCACAAATGGCTGGAACACCACTCAATGTAGTTCTGCCTGCGCCACAAGATGGCTGGACCC
ACACTATGATGGCCGGTTGGTGGACGCGCGATACTGGAGCTCTGAGCATCGACAACCTCTATGATCTTGA
TGGGCTCAACGCGGCCAATCTAGCTCGTCCACACAGCATTGAACCAATTGCCAGCAGGATCGCCGAAAAC
CGATGA
>Sclerotinia homoeocarpa_lcl|HQ446488.1_cds_AEF12280.1_1 [protein=mating type protein MAT1-1-1] [protein_id=AEF12280.1] [location=join(1..220,274..1124)]
ATGACACGCTCGCGACGTGGTTTGACCGACAGCCAGTTCAGAGCGGCTCCTGTGCACGCAAGACTTCAAC
GAGCTTATCTTCAGAGAAGCCCGCAACTTCTTTTGAATGCCCCCCATGTTGGCACTGTAGGAGGTAGCGC
GGTGGTATCAAGCAATTTTAGGTCTAAACTTTACAATGCTACACGCCGCCGCTCTGTGAACAGATACATC
CTCTTTCGTGCTTTTTTGAAGTCTCTAGCTGAGCTCCAGACTTTGCAGCAGAAAGATGCATCGCCAATCA
TCGCAGTTCTCTGGGCTCGCGATATTTTCAAGTCAAAATGGGCGATTCTTGCTCGGGCTTTTACCCTTAT
TCGGGATGCAGGCGTGAGTGGTACTGTTGAGGCTTTCCTCCGAATTGCATGCCCTTACATTGGTATCATT
CCTGTTGATCAATACCTATCTTCCATGAATTGGATATTTGAAATTCGCGAACAAACTGAAACTGGCCAGT
CGACTGCTGTCTTGCGCCAAACTCTTGCGCCAGATATCAAATCATTTCCTACTCACATCGCCCAAACCAA
TCTGACCGACTTGGACATCATAAACTTTTGTGCCACCAGAGATTTCCTGCCAATGGCTACTGCCAGAAGT
ATCACTCAAGGCTGGTCGCAACTTGCCCACCCAATGGCTCAAATGGCTGCTCAAGGAAGCGTTACTACTA
CGCAGCAATTGGCATCTACCCAGAATGCTTACGGTCATTTTCAACTTCCGATTTTTCGGCGAAACTTCAA
CCCTCCAACTAACGATGCATTGGATGTACCTCTACCCGCAGACCATCCTGCGCTTCCTCTTGCACCAGCA
CCAGCACCGGGTATGGCATCAACACCCGGAGCACCGCTAAATGTAGTCACGCCTACGCCATTAGATGGCT
GGACCCACAGTATGATGGCAGGCTGGTGGACGCAAGATGCTGGAGCTCTGAACATGGACAACCTTTATGA
TCTTGATGGGCTCGAGAAATGCAATCCCGCCGATCTAGCTCGTCCAAACAATTTTGAGCCGAGTGCCGAC
CACGTCGCAGAAAGCTCATGA
>Verticillium dahliae_lcl|AB505215.1_cds_BAH66365.1_1 [gene=MAT1-1-1] [protein=mating type protein MAT1-1-1] [protein_id=BAH66365.1] [location=complement(join(738..1672,1729..2059))]
ATGGACGGTGTCCGACCTGAACATGACTTATCCGACATGTCAGTCAGATCCAACCTGCTGGCCTACCTCG
CTACGCTCCCCCCTCAACTTCTTCTGGAGTCTCTCACTCAGCAAGACATCACGGCAATGTTTCAAGGACG
CACCATGCAGCAGATAGCCACTCGAAACCCCACCGTCAACTACAACACGCAGTTTCAAACTGTATACGGC
GCCACATTTGAGCCACTTGTCGAACCCTCCGCTGTCAATCAAGTTGTCGAGATCACAGAGCCTACTTCTC
CTGGAAACGTCAAGGCTCTTCGCCCTCTGAATGCGTTCATGGCTTTCCGCTCTTGGTACGCTCGCATCTG
CCCCGAAGCCCAGCAAAAGGACGTGTCTGGAATAATCACCAAGCTCTGGGAGAAAGATGGCTTGCGCAAC
TCCTGGACTCTCATCGCGAAAACATACTCCACGATTCGTGACACTGTTGGCAAGGACAACATTACGGTAA
AGGGTTTCTTGCAATATGTTGGCCCGGTCATGAAACTGGTCGCCCCTCTCGACTACCTGAACACGTTCAA
ATGGACCATTACCGTTGTCAACGGCGAACGGGTTCTTGAGCAAGACCAATCCCTTGCCGATATCGCGATC
GCTGAACACCAGCAACTGGATGTTCCCAACACTGAACTTGAGCTTTTGGAGGAGATACTTGAAGCAGGCT
TTATGCCGGAACGTGCTTCGACTCTCATGCGAACCATGGCAGGGAATGCTAAGGGTGTCATGACCACCAA
AGCTCGCAAACGAAAGCTACGCAACTTGATCGACACGATCCAAAGCGATCCAGCTGGTGCTGCAGCTTCT
CTCCTTGGTGAAGACTCCTTGATCACCGATCAATATAACGTCGAAGTCTATTGGAGTCCAGAGATGAGCT
CAATCAACGATTCCACTATCCTGCAGCAAGCTCACGACTGTGAGGGTTCTGCGAACACCCCAAGCGAAAT
CGAGGACAAGGAAGTTGTGAACCAGGCCGAAGGATCCACCCCCGACTCAGACCATTTCCATGACGATGGA
AATTTTGTGGATGGAAATTTCGTTGGCAACGCTTACAACATGGAGGCCATGCACTCCTTTCCCATTGGCG
GATATCGACAGCCTCACATGCCATACGATGACAACACCCACCAAGCTCAAGCCTTTCATGTTGGGCCGAA
CTTCCAATACTCCATCTTGATGACTGAGCCCTCCATTCAGGAGGAGACTGATGGTAAGTCTTGTGAGCAC
TACTGA
