# Supplementary material for: Genome analysis of the ubiquitous boxwood pathogen Pseudonectria foliicola
Source: PeerJ. 2018 Aug 24;6:e5401. doi: 10.7717/peerj.5401 (PMC6110257; doi:10.7717/peerj.5401)
Supplement: File S2 [file peerj-06-5401-s002.fa]

>Leptosphaeria maculans_lcl|AY174049.1_cds_AAO37761.1_3 [gene=MAT1-2] [protein=mating-type protein MAT1-2] [protein_id=AAO37761.1] [location=join(4780..5245,5301..6034)]
ATGATCGTTGCCACTTCTTCCACCACCTCGCCCATTAGCAATACTTCGTTTGTGGGCCGCAAAATTGCTA
CAATGGCTCATATTCACGCCGTCCATAACATTTGCATTGGTGGATGGCAGCGTGGTGAGCGCACTGTCAT
ACTCCAGTACAACATTCAAGAGCTTTTTGGCGAGCTGCTTCTTCAGTACTTCAAGCGTAACCTGAGCGAA
CAAGTCGGTGGGCCTGTCGTCTTCACCTTCTTCAATGCTGGACCCCGTGTTCATACAGCTGTCACAATGC
CGGAGATCAATCTTGCTCAGACTCTCTCTGCCCCTAACACTACTGCGGAAGTCCCTCGTGTCGAGGCTTC
GGGTGGCACCGTCGCAAAGAGGGCACCTCGTCCCATGAACTGCTGGATCATCTTCAGGGATGCCATGCAC
AAGAAGCTCAAGTCGGAGAATCCGTCTCTCACTGTACAGCAGATATCGACTCGTTGCTCCGAGATCTGGC
ACGCTTTCTCTCCCGACGAGAAGAAGGTCTGGCAGACTGCTGCCAAGAATGCGAAGGAGGAGCACTCTCG
CCAGCACCCTGATTACAAGTATAGCCCTCGCAAGCCTGGTGAGAAGAAGAAGCGCCAGTCGCGCAAGGCC
AAGCAATGCAAGTATGCGGCAGCTTCTACAGTCAACACCGAGTTCTTTGATGTGCAGATGACCCCAGACT
CCAGTATGATGCAATCTCAGATGCCGCTGCCTGAATTGCGGCGCAACTACAGCATTCCAGCGACCACTCA
CCATGGCGACATGGCCCACTCTTTCGTTAATGAGACTGTTGACTTCAACGCGACTGTTGACTTCAATGGC
GCTGATGACTTCAACGGCTCTGTCGACTTCAATTGCTCTGGCAACTTCAATGAGCCGGCCGAGTTCAACA
GTAACATTCCTAAGGAGCCGTTCGCCATCAACGAATTCCACGATGCTGAAGCTCTTCGTCATGCCCTTCT
TTCATATGAATTCGGAGGTGAAGTTGAAGCCGAAGCCGAAGCATTCCATCAGCTCGATGTCGCCGAAGAC
GTAACCGACACATTTCTTCAGTTCGATGAGCTTGAGGAAGGCGACAAGATAACTTCTCAGCTCGATACTT
TCGATAATGACTTTCTCACATTCCGTGACGGCGCTGATGGCAATGCCACCATGTCACTTTTCACTAGCGA
TCTCTTGTGA
>Pleospora sp._lcl|AY335180.1_cds_AAR00986.1_3 [gene=MAT1-2] [protein=HMG DNA binding protein] [protein_id=AAR00986.1] [location=join(2461..2950,3006..3553)]
ATGAATACCACAATTTACCCCACCACTGCTTCTGCCGGCAACATCTCACTCGCAAAGGCCCTCAAGATTG
CTGAAGAGCGTTTTGAAGCTGCTCTGAAAGCCTGCAAAGACGATTGGGAGACCGGCAACCAGATGGTAAT
CCTTCAAGACAACATCCCACAGCTCTTTGGCGGGCTGCTCGAGGACCACTTCAAACACTGTCTGGGCCAA
GTATCCGGAGCGCCCATCGAGCTCACTGTTATGGACGGTGGCGACAGCGGCTGTCACACTCTTGTTCAAA
TGCCGAAAACCCGGACTCACTCACCTCAAGCTCTACCTGGCGCTCAGTCTGCGCAGACATCACGTGCCGA
GCACACCACGATTGACATGCACGCCATTGCTGCTGGCTTGAAAAAGGCCCCACGCCCGATGAATTGTTGG
ATCATCTTCCGAGATGTGATGCACAAGCAGCTCAAGGCTGAGCTCCCCAACCTCACCGTCCAGGAGATCT
CTACTCGTTGCTCCCGCATTTGGCACAACCTATCACCCGAAGCCAAGAAGCCCTGGCAGGATGCTGCTCG
ATCCGCAAAAGAAGAGCACCTTCGCCAGCATCCCGACTACAAGTATAGCCCTAGGAAGCCCGGTGAGAAG
AAGAAGCGCCAATCACGCAAAGCCAAGCTAGTGGCCACTGCCACTACTGCTCCAGAGGTCTTCAACTTTC
AACTCACACATACTATCACGGTACCAGCGCCTGAGCCCATCTGCGAGCCTCTGCCTTCCGCAAACAACAT
CATTGCTGACATGGGCAACACTTTCACCGAAAACGCCTCCCACTACTTCGAGTCAACGGGCTTTCCTGAT
ACCATTCCTCAAATGCCAATAACTGCGAACTTTGTCCACAACGCCAAGTCAATCCGCCACGGTCTGCTCG
ATGCAGAGTTTGCCATCGACTTCGACATGGACACGACATTCGCCTTGTTCAATGACGAGACGTTCGCTTT
TCGTGATAGCGCAGATGGAGATGCGACTCTGCCAGCGTTCTTTGAGGATACCTATTAA
>Penicillium roquefortii_lcl|KC469511.1_cds_AFY11134.2_2 [gene=MAT1-2] [protein=high-mobility group mating-type protein 1-2] [protein_id=AFY11134.2] [location=join(3607..3794,3847..4142,4195..4592)]
ATGGCGAATACCCTCTTTGAGCTGGTTGGTGAGGACGACGACATGTCTCCTCGCCGTACTATGGAGCTCC
TTTGGGCAGATGCCGTCGCCCATCTTCCTCAGACTGATGGTGAAGTGTTCCTGCCGCGCAACGTTGTTGA
TGACGTGCTTGACATGGATCTTCTCATGGACATGGCAACCCGCCTTGCGAGCATGCTCAACAAGAAAGTT
GACATTGTTCTCGATGAATCCATTGATGCTTACCGCATGTTCCCCAAGCACATCGCAGCGGAGAATGATG
AAGATGTGTGGGTTGAATCGCATGGCCTTGAGCTCGATGATCACCGTCGGATCAGCAAGTCTATTTACAA
TGCTGGCAGCTCTGTGAAGCTCCCTGTCCGTCCTGCCAAAGTTCCTCGTCCCCCCAACTGTTTCATTCTG
TACCGCCAGGCCAACCACCACTTGGTCAAGGATGCCAACCCTGGTGTCTCCAACAACGAAATTTCTCGTA
TCCTCGGCGCACGTTGGAACAATGAGAGCCCCGAGATTCGGGAGCAGTTCACTCGTCTAGCTGATGATCT
GAAGCGGGAGCACGCTATCAAGCACCCCGACTATCAGTACGCTCCTCGTCGTCCCTCCGAGCGCAAGCGT
CGCACCCCCCGCGCCCGTGCCAGCTGTCTGCCTGTCGCCCAGGAAGATTCCAACTACGTTGATGTCGATG
ACCAGTTGATGACAATCGATGACAAGTTTATGTCTGAGTTGCACAGCAACGGTTACCTTTTCGGTCCGAA
CGGTGTCGAGCCAGTGTCCGCCCCTTTCACCAACGAAGAATGCTTGGAAATGAGCAATGAGCTGCTTTCA
GGCAACGTTCTTGCTTCTCTGCCATACATCCCTATGTTCTAA
>Aspergillus flavus_lcl|EU357936.1_cds_ACA51904.1_1 [gene=MAT1-2] [protein=mating-type HMG-box protein MAT1-2] [protein_id=ACA51904.1] [location=join(1838..2016,2069..2355,2407..2906)]
ATGACGACTATACCTATCGCTATGAAGACGACCGCGGAGTCGACGGACAAGCTTACAGAGCTGCTTTGGC
AGGATGCTTTGCGTCACCTCGAGTCTACAAATAATGAGGTGCTTTTGCCGATTAATGTCACAGACATGAT
AGGTCAAAGCAATGTCGACAAGATTAGGACTCGTCTCGGTGCTCTTATCGGTGCTCCTGTGGTGGCTTTT
GTCGATGAGACGATCAATGCTCTCCGTGTAATGCGCACGCCTGCTTTTTCGGGCTCCGTTGTGTCCGTCG
CATCTCATGACAGAATTTCGAACTTAGAAAAGGAAATCACCGAAGCATCTGGTAGAACACATGGCAAATC
CGCACTACCAACGAAGTCCAAAGTCCCTCGACCACCAAATGCATTCATCCTTTATCGTCAGCATCACCAT
CCCAGAATCAAAGAAGCATATCCCGATTTCACCAATAATGAGATATCAATCATCCTTGGAAAACAATGGA
AGGCCGAATCCGAAGAGGTCAAAATGCAATTTCGCAATATGGCGGAGAAACTTAAGAAAAAGCATGCAGA
AGACCACCCCGATTACCATTATACTCCCCGCAAGCCATCCGAAAAGAAGCGTCGAGCTTCGTCCCGCCAG
TACTCTAAGCCGACCAAACGACAGAAGTCCCCGGCCTTGACAAATGATACCTCTGATAGCTCCACACCGT
CGATGTACTCCGGCATGCAGCTGGACAACATACCTGTAGATGCATCTTTGGATAATTTGGCTGATATCGA
CATCGTGCTCAGCCCCGATGAACTGCCTAGGGACTGTGGGCTACAATTCGACTCAGTTGCCTTCGATAAT
TTTCTCCAGCAAGTACAGGGCGACTGTGGCAAGACAGCCGCTACTTTGTTCCCACAGTTCAACTTCACAG
AAAGGCCTGTGGGAGAGTCATTCGAATTTTCAGATTTGATTGCTGACTGCTACTGA
>Sclerotinia homeocarpa_lcl|HQ456775.1_cds_ADZ55473.1_2 [gene=MAT1-2-1] [protein=MAT1-2-1 mating type protein] [protein_id=ADZ55473.1] [location=complement(join(3080..3570,3620..3987,4039..4343))]
ATGTCTCTCTCAAAAATGGCGGCGAGCGGTGGCTTGTTCCTTCAGTATCCGCACGTCCCGTCAGAAGAAA
ACTCCGTCCTCAAGACACCACTTGCAGATGTACCATTTCCTCCAAATAAAGATACTGTATTTGGGGACTA
TGGTATCGAAGGCTTGACAGAGGCACTCTTTGAGAACACCCTCATGATTTGGCAAAGTTTGGAGATTTCT
CATGCCACCGACCTGAATCCATACATGGAGTGGTCTGAAGGAGAATTTCATAGTTTGGGTGTTGCTGGCC
GTCAACTTCTACTCCATCTCTTCCAACAACATACTGGCTATGAAGCTCTTACCTGCAGAGACCACTCACA
GCCTCGTCACATTATCGGTCCTATCGATTTCTTCAATGATAAAATGCTTTTACCTGTGTTTGGGTTCACG
AACATTTGTTTCTTACCTATGAAAGTCGATCATGAAATGGCCATCTCCCAATTCGATGACGAAGATGATA
CTGATGTTAATCTTGAAAGTCTATCTACTCTCTCTTCTCCAGCTGCACCTCAGCTATCAAGTTCATCTTC
AATTACAGCAAGAGGGAAAATCCCTCGCCCTCCCAATGAATGGATTCTCTATCGTGCGGACAACCATCTT
CCGATCAAGCTCGCATACCCTGGTATCAGCAACAACGAGATATCCTCCATCATTGCCGGCATGTGGGCTG
CAGAAAGCAAGGATCGCCGCGAAAAATACAAGAAACGTGCACTTGTCCTCAAGGAGAACCATGCGAAAGC
ACATCCAAATTACAAATACTCTCCTCGCAAGCCTTCTGAGAAGAAACGACGGGTTTCCAAGAAGAGCCTT
GCCAAAAATCTAAACCTTCAACAAGCTGCTGAAAGTTATCACAATGCTGCTACCTATGTAGGCTATCCCG
CTGCATCTCACAGTTTCACGAGCAATGTCTCGATGGAGCATTATGGAGTCAATGGCCTTGCGAATCACAT
GTCTGTCAACAATATGGAACAGCAAGGGCGCATTGCGACCTCTAGCGAACAAGAGCGGGGCTATCATTTC
AACCCAGCTCTATCTTTCGATGCTGCCCAACAACAAGATCTCTCCACTTTCTTCTACGGATCGACTGCAA
TGCCCGAGCAAGAATCTCCTCTCGCAATGCCTTACCAGGCCTGA
>Rustroemia cuniculi_lcl|KJ948228.1_cds_AJW31347.1_2 [gene=MAT1-2-1] [protein=mating-type protein MAT1-2-1] [protein_id=AJW31347.1] [location=complement(join(1609..2057,2106..2461,2513..2802))]
ATGGCGGCGAGCGGTAGTTTGTTCCTTCAGTATCCGCATATCCCATCAGAAGAAAACTCCGTTCTCAAGA
CACCACTCGCAGATGTACCCTTTCCCCCCAGCAGAGATACCGTGTTTGCGGACTATGGTATTGAGGGTTT
GACAGAGGAACTATTTGAAATTACCCTCATGATCTGGCAAAGCTTGGAAATTTCTCATGCCACGGATCTA
AACCCCTACATGGAGTGGTCGGAAGCTGAATTCTTTAACCTGGGTGTCGCTGGTCGCCAACTTCTGCTCC
ATCTCTTCCAACAGCACACTGGATATGAAGGCCTTACCTGCAGAGACCACTCGCAGCCTCGTCATATTAT
TGCTCCCATCAATTTCTTCAATGACAAAATGCTTCTACCCGTGTTTGGATTTACAAACATTTGCTTCTTG
CCAATGAAAGTCGATCACGAAATGTCTATCTCACCATTCGATGACGAAGATGATACTGCTGCCAATTTCG
AAAGTCTTCCTACTCTTTCTTCTCCACCTGCACCCTCTACTTTAGTTACGGCAAGAGGAAAAATCCCTCG
CCCTCCCAATGAATGGATTCTCTACCGCGCTGACAACCACCTTCCAATTAAGCTCGCCTACCCCGGTATC
AGCAACAACGAGATCTCTTCCATCATCGCCGGCATGTGGGCTGCAGAAAGTGACGATCGTCGCGACAAAT
ACAAAAGGCGTGCACTTGTTCTCAAGGAAAACCATGCAAAAGCACACCCTAACTACAAGTACTCACCACG
CAAGCCGTCAGAGAAGAAGCGCCGTGTTTCAAAGAAAAGACTCACCAAAAATCCGAACATCCAACAAGCT
GCTGAAAGTTATCACAACGCTGCTACCTATGCAGGCTACCCCGCTGCATCTCACAGCTTTACTAGCAATG
TATCCATGGAACATTATGGTGTTAACGGCCTCGTCAATCACACAACCATCAACAACATGGACCAGCAAGG
GCGCATTGCAACCTCTAGCGACCAGGGGCGCGGCTCTCACTTTAATCCGGCTCTATCTTTTGACGCTGCT
CAGCAGCAAGATCTCTCTACCTTTTTCTACGGATCTACTCTATGA
>Magnaporthe grisea_lcl|AB080673.2_cds_BAC65094.1_1 [gene=MAT1-2-1] [protein=MAT1-2-1] [protein_id=BAC65094.1] [location=join(727..902,957..1831,1887..2035,2102..2230)]
ATGGATTCATTGCAGATGGACTCCTCTCAAATGGAGGCGTTGTCGTCGATTTGGGTCATCGTGCAGCATC
AGCTCGCCCAAATCAACAATTCCAACAACATAGCTCATATCGGCGCCGTTCTCCTCAACCAACTTGAGGC
GCCTTTCAGGAGCACTTTGACATCATGGTTTCAGCAGCACACCGGCATCAACCAGGTCTCAGTCGTGCGC
GACATCAAGGCTCGTCGACACTACATCGGACCAACTGATGCTTTTCAGGAGAGCTATCAAGTTGTACACA
TCCAGGGTCACGGATTTGTCTGGCTTTGGGATCTCCAGGTTGATGGTGAGGATGCCAGCATCAATTCCTG
CAATATCTCTGCCGAGACAGCACAGAACTTTTCCCAGCTGCGTCTTGACGAGATGGCGCCTACCAATGAT
GTTACGATGGTAGGTGATGAGAGCCTCATCAACGGCAACGGCATTGACTTTGCCATGTTGGAAGACATCG
GAAGCCCCGCATCAAACGGCTCCTCATTCCCGAGCCCTCAAGTTTTCACCCGGGAAATTTCATTCGATGA
TCTACCAGTTGGCATTATGACTGCCGAGGCCATTCAGAGAGACCTTCTTGGCGCCAATATTCGCCCGGCT
AACCTCATTGATCCGAGTCTTGCGAGCAATCAGAATGTCCACAACATCATCCATCAGAATAACATTGCCC
AGGCTTTTACAGATCACCTGAACATGATGGCATCCAATGCTGTCCACGATGACACAGAAGAGGGTCTGAC
AGCCGCGGATCTTATGCCGGCGTTGCATCGCATGTTCGTGCCGGGTCTTGAGTCAATTGCAATGGAGCAG
TTCCACACCACGCTTCCTAATGGCGCACTCCTTCACCTGTCAATTCCTGTCGATGAACCTGAGGATGCTG
TCTCGACCACCGCGCCTGCTGCTCAACAGACTTCCTTGCAAGACAAGATCCCTCGTCCTGCGAATGCCTA
CATCCTGTACCGCAAGGATTGGCATCCCATAGTCAAGTCTGCAAATCCAGGAATCCATAACAACGAAATC
TCAAAAATCCTGGGGAAGCAGTGGGCAGCTGAGACACCGGAAGTGCGGGCTGAGTACAAGGAGCTCGCGG
AGGAGAAGAAGAGAGAGTTCTACGCAAAGTACCCTACATATCGCTACTCTCCTCGTCGGCCGAGTGAGAT
AATGCGCCGAAACACGAAAAGCCGAAAGACCCCAACGAACGGGGCAGCGAAGCCGAGCAAAGCAAAGAAG
TGCGGCAACGGGGTTACTGGTGGAGCAGACAGTGCAGTCGATGTCAGCTCCCGGGGATCGCCATTTTAG
>Passaflora fulva_lcl|DQ659351.2_cds_ABG49507.1_2 [gene=MAT1-2-1] [protein=MAT1-2-1 mating-type protein] [protein_id=ABG49507.1] [location=join(2140..2312,2364..2605,2658..2728,2781..3449)]
ATGGCTACTCAGATCACTTCCTACCCGCAACCGGCCTACGACGACGACTACTACAGGGTCCAGCGAGGGA
TCCTCGCCGCATGGCTCGGCGGCGCTAAGCAGATAGCTGTGCCAATCACTGACATGCTCGTACTGGGTCC
CGAGAGATTTGAAGAGCTCAGGACGAACCTCGAGTTCCAGCTCAACACCGGGTTCGACTACCTCATCGAC
ACATCTGCAAGCATCATCGGCCTCAAGCCTGTTTCGCCCATGACGAGCCCCATCTCTGCAAGCCAGCCCA
GCACCAATGCCGCTGCATCCACGAAGAAGAGCGTGGCGAAGGTTGCACGCCCAAAGAACGCATTCATGAT
CTACCGTCTCAACCACCACGCAAGCGTCTCAGCTGCGTACCCTGGAATGCATAACAATGACATCTCCAAG
ATCATCGGCAACATGTGGTCTCGCGAGAGTCAAGCTGTCAAAGACGAGTACAAGCAGAGAGCTGAGGACG
AGAAGCGCCAGCATGCGATCGCCCATCCAGGCTACCAGTACCAGCCACGCAAGCCATCCGAGAAGAAGAA
GCGCATGACCAAGAACAAGCTGGCCAAGCTTGCTGCAGTGTCCCGCAGCACCGACGCTACCACAGATGCG
ACCACGGTCCCAGCCCAACAGAATGAGCAGACCACCGTCGACACCTTCACACCGCCTTACCAGAACAACA
CTTCACAGCTCACCATCCTCGATGGCACACCTCTCGCCGCCTTCGATGTCTTCCCTGGCTTCGCTGGTGA
CGATGGACTTCACGACCAGCTGGAGCTGTTCAACTCCCAGCAGCCACAGCTGCCAGCGAATGCAGGCAGC
ATTGCGGTGGCTGCCGGTCCTCTCACCTCCGACGACTCATGGCTGTGCCTGCCGGCTGAAGACAGTCTTC
CTACGAACGATGATGGCGCTGAGGCGCAGGCCTTCGCCGAGTGGGCCTCCAATCCTACCACCACTGGCGA
GGGAGCTCGCACGCAGGACCCCTTCGCTGAGCAGTATCGCCAAGAGCAGCTTGATAAGGAGCTAGAGAAC
CTTGGTCTCTACTTCGACGTGGAGGGTGCCTCTGGCGCCCCTGGCGTCCCAGATGGCTTCGCCCCCGCTG
ACAACTGGCAGCCACTCTATACTGGCGAGGCTTGA
>Aspergillus flavus_lcl|EU357936.1_cds_ACA51904.1_1 [gene=MAT1-2] [protein=mating-type HMG-box protein MAT1-2] [protein_id=ACA51904.1] [location=join(1838..2016,2069..2355,2407..2906)]
ATGACGACTATACCTATCGCTATGAAGACGACCGCGGAGTCGACGGACAAGCTTACAGAGCTGCTTTGGC
AGGATGCTTTGCGTCACCTCGAGTCTACAAATAATGAGGTGCTTTTGCCGATTAATGTCACAGACATGAT
AGGTCAAAGCAATGTCGACAAGATTAGGACTCGTCTCGGTGCTCTTATCGGTGCTCCTGTGGTGGCTTTT
GTCGATGAGACGATCAATGCTCTCCGTGTAATGCGCACGCCTGCTTTTTCGGGCTCCGTTGTGTCCGTCG
CATCTCATGACAGAATTTCGAACTTAGAAAAGGAAATCACCGAAGCATCTGGTAGAACACATGGCAAATC
CGCACTACCAACGAAGTCCAAAGTCCCTCGACCACCAAATGCATTCATCCTTTATCGTCAGCATCACCAT
CCCAGAATCAAAGAAGCATATCCCGATTTCACCAATAATGAGATATCAATCATCCTTGGAAAACAATGGA
AGGCCGAATCCGAAGAGGTCAAAATGCAATTTCGCAATATGGCGGAGAAACTTAAGAAAAAGCATGCAGA
AGACCACCCCGATTACCATTATACTCCCCGCAAGCCATCCGAAAAGAAGCGTCGAGCTTCGTCCCGCCAG
TACTCTAAGCCGACCAAACGACAGAAGTCCCCGGCCTTGACAAATGATACCTCTGATAGCTCCACACCGT
CGATGTACTCCGGCATGCAGCTGGACAACATACCTGTAGATGCATCTTTGGATAATTTGGCTGATATCGA
CATCGTGCTCAGCCCCGATGAACTGCCTAGGGACTGTGGGCTACAATTCGACTCAGTTGCCTTCGATAAT
TTTCTCCAGCAAGTACAGGGCGACTGTGGCAAGACAGCCGCTACTTTGTTCCCACAGTTCAACTTCACAG
AAAGGCCTGTGGGAGAGTCATTCGAATTTTCAGATTTGATTGCTGACTGCTACTGA
>Cercospora apiicola_lcl|DQ264752.1_cds_ABB83710.1_1 [gene=MAT1-2] [protein=putative mating type 1-2 protein] [protein_id=ABB83710.1] [location=join(5..192,241..542,591..1276)]
ATGGCTACTCAGGTCACTGACGCTCCGCAACCGCAAGTCGTCTCGGTCGAGGCGCTCCAGCAAATCTTCA
GCATCTGCGACAATGTCGCCGCGGACCTGAGGAATGGTGCACAGATCCCAATCGTGCCAGTCACCAACGT
CTTTCCGCTCGGCAGTCAGGTCGTTGAGGTGCTCCAGGGGCGCTTGAAAGCTATCACGGGCACTCGTTTC
GAGCTCTACGAAGACGTGTTCGGCGGCACTTCGCTCTTTCCTATCATCGAGCCCATGTCTTTCGAATCGC
CGGCGAACTCGGTCGACCAAGCTGGCGGTCTGACGGTCGATGAAGGCGCCGTCTCTGCAAGCACGCCCAG
CACCAACAATGCCGCATCCACGCGCACGAAGAAGAGTGGAGAGAAGACTCCGCGCCCGAAGAATGCATTC
ATGATCTACCGTCTCGACCTCCACGCGACCGTTGCAGCTCAGAACCCTGGCATGCACAACAATGACATTT
CCAAGATCATCGGCGCCAGATGGCGATCCGAGAAGCCACAAGTCGTAGAAGAGTACAAGAGCAGAGCTGA
AGATGAGAAGCGTCAGCACGCAATCGACCATCCAGGCTATCGGTATCAGCCACGCAAGCCATCCGAGAAG
AAGAAGCGCATGACCAAGAGCAAGTTGGCCAAGCTGGTCGCAAATTCCGGCAGCATCAATGCTACCATGG
ATGCGACCAACCTCCCAGGCCAACTCGATGCGAACAACCAGCTCTACAACATGCTTGTTGGCGAGCAGCT
CAACTTCGGCACCAACACACCGTCGTATGAGACCACTGCTCCACAGTTGGTGACCTTCGATGGCGCTGAG
CTCGACATCAGTGCTTTCGGCGAGCCATGGGCGTCGCTCAACATCCAGTATCAGCAGCCGCAAGCAGACG
CAGGCATGGTCGCTCAGCAAGATCCCACCAGCACGCCTGCCGGCTTCTCGTTGCCGTCCAACATGGTGCA
GACGGCCAGTCCTACCGCGACTCGCGAGCCTTTCATCGAGCAGCTTCGCCACGAGCAGCTTGACAACACC
TTCACCATGGAGAACCTGATCAACGACGACATGTGCAGCAGCTTTCCGCTTGGAGATGAGTTTGCTGCCA
TCCCAGATGACTTCAACGCAGCTGAAAATGCTGTATTCTTGGGCAGCGAGTTTTGA
>Mycosphaerella pini_lcl|DQ915452.1_cds_ABK91354.1_1 [gene=MAT1-2] [protein=putative mating type 1-2 protein] [protein_id=ABK91354.1] [location=join(495..660,713..783,838..1506)]
ATGACGAGCTCCATCTCCGCAAGCCAGCCCAGCACCAATGGTGCTGCATCCACGAAGAAGAGTGTGGCGA
AAGTTGCACGCCCAAAGAACGCATTCATGATCTACCGTCTCGACCACCACGCAAGCGTCCTAGCTGCGCA
CCCTGGAATGCATAACAATGACATCTCCAAGATCATCGGCAACATGTGGTCTCGCGAGAGTCAAGCTGTC
AAAGACGAGTACAAGCAGAAAGCTGAGGACGAGAAGCGCCAGCATGCGATCGCCCATCCGGGCTACCAGT
ACCAGCCACGCAAGCCATCCGAGAAGAAGAAGCGCATGACCAAGAACAAGCTGGCTAAGCTTGCTGCAGT
GTCCCGTAGCACCGACGCTACCACAGATGCGACCACTGTCCCAGCCCAACAGAACGAGCAGACCACTGTC
GACTCCTTCACGCCGCCTTACCAGAACAACACTCCACAGCTCACCATCCTCGATGGCACACCTCTCGCCA
CCTTCGATGTCTTCCCTGGCTTCGCTGGTGACGATGGACTTCACGACCAGCTGGCGCTGTTCAACTCCCA
GCAGCCACAGCTGCCAGCGAATGCAGGCATGGTCGCCGTGGCGGCCGGTCCTCTCGTCTCCGACGACTCA
TGGTTGTGCCTGCCGGCTGAAGACAGTCTTCCCACGACCGATGATGGCGCTGAGGCGCAAGCCCTCGCCG
AGTGGGCCTCCGATCCTACCACCACTAGCGAGGGAGCTCGCACGCAGGACCCCTTCGCTGAGCAGTATCG
CCAAGAGGAGCTTGATAAGGAGCTAGAGAGCCTTGGTCTCTACTTCGACGTGGAGGGTGCCTCTGGTGCC
TCCGGCGTCCCAGATGACTTCGCCCCAGCTGACACCTGGCAGCCACTCTATACTGGCGAGGCTTGA
>Fusarium sacchari_lcl|AB242272.1_cds_BAE94382.1_1 [gene=mat1-2-1] [protein=MAT1-2-1 protein carrying HMG-box] [protein_id=BAE94382.1] [location=join(3238..3434,3491..3753,3801..4012)]
ATGGCCAACTTCATCTTGATGCCACCCGGCGCTTCTAGCCCCGTTGTCTTTACCAGCAAATGGACACTGG
AGCATATCGACAGAATCTACCAGTGCATTCATACAGACAGCAAGTCGAGCAAGCTCCTTAAGATCCTCCC
TTCCCTCTACAACGAGTTGGATGTCGGTGCCAAAGCCGGGTTTGCTAATCTCTATATGGTCCAACTTGGC
ATGCCCGTTCTCTATGCTCGCGACACTCAGAACAACTGCTACTACCTCGGAGCTCCTTGTGACTTCTTTG
CTAAGGGTGGAATGCTGGTCAACATTCCCGGTGCTCCTGAAGTCATTTTCATTCACCGTCCTGAGAAACC
TGCTTTCCCTGCCAAGATTCCACGACCTCCCAATGCTTATATCCTTTACCGTAAGGAGCGTCACCACTCG
ATCAAGGCTCAACACCCTGACATCACCAACAATGAAATCTCCCAAGTCCTTGGCCGCCTCTGGAACTCCG
AGACCCGTGAGGTTCGCGCACTCTACAAGCAGATGGCAGATCAGAAAAAGGCCGAACATCGACGACAATA
CCCCGACTACCAGTACCGCCCTCGTCGTCCTTCTGAGCGGCGCCGTCGCAACAATGCTTCGTCTGACAGC
AGTACAGCGACTTCTACTGTCGCACAGCAGATCACGGCCTAA
>Verticillium dahliae_lcl|AB505214.1_cds_BAH66364.1_1 [gene=MAT1-2-1] [protein=mating type protein MAT1-2-1] [protein_id=BAH66364.1] [location=join(5277..5538,5587..5795)]
ATGAATAACGGCATCGACCGCTACTATATTGGCCCTCTTGAAACCTTCATCGCTGGAAACCGCATGCTCG
TCAGCATCGACGGACGTGCCGTATTGGTTCACAAACCTGTTGCTCGACAAGCTCAGAGTGTGACATCAGA
TCAGAGCAGGCGCACAGTCAAGGTCAAGATCTCGCGGCCGCCCAATTCGTACATCCTCTATCGCAAAGAT
CACCACAAGCTCATCAAAGCTGCGAACCCCGCATACACCAATAATCAAATTTCGAAGGTCCTTGGTCAGG
CTTGGAAGCAAGAGAAGGCCGATGTCCGAACTCGTTACCAGACAATGGCCGAAGAGCTCAAGCAGAACCT
TCTTCGAGCACACCCCGATTACCGCTACGCTCCTCGTCGACCTGGAGAGCGCCGCCGTCGCAACCGACGT
GTGCCTACTGAGGCTACTAATGGCATGGAAGGCATGGATAATAACGTTTGA
