# Supplementary material for: Genome analysis of the ubiquitous boxwood pathogen Pseudonectria foliicola
Source: PeerJ. 2018 Aug 24;6:e5401. doi: 10.7717/peerj.5401 (PMC6110257; doi:10.7717/peerj.5401)
Supplement: Data S1 [file peerj-06-5401-s003.zip]

Archive with 3 entries (3 files):
- All_Aligned_Concat_OrthMCL2316_SNA.phy
- Pfoliicola_TimeTree.nwk
- Raxml_tree_Pfoliicola.nwk
