# Supplementary material for: Genome analysis of the ubiquitous boxwood pathogen Pseudonectria foliicola
Source: PeerJ. 2018 Aug 24;6:e5401. doi: 10.7717/peerj.5401 (PMC6110257; doi:10.7717/peerj.5401)
Supplement: Data S1 [file peerj-06-5401-s003.zip › All_Aligned_Concat_OrthMCL2316_SNA.phy]

15   388731
AN          KILRPQYKDI LKDPANALLI NHVAPPKGAS SKDMDAYTSR IRINKFKRLL QASTVPLQEL
BC          KILRPQYKEI LRDPANSLLI DHPPVPPNAT SKEVEAYGAR IRINKFKKIL QATSIPLTEL
DM          KILRPQYKEI LRDPANALLI NYPSVPANAT PKEADAINSR IRINKFKKLL QASSISLPDL
FG          KILRPQYKEI LKDPANALLI NYPTVPANAT PKETDAINSR IRINKFKKLL QASTISLPDL
MO          KILRPQYKDI LKDPANALLI SHPSTPHDAT PKEIDAANSR IRINKFKKIL QSSSIPLTEL
MP          KILRPQYKDI LRDPANALLI AHPALPPGAP QKEVEEHSAR IRINKFKRIL QSSNISLQEL
NC          KILRPQYRDI LRDPANALLI NHPSVPPNAS QKEIDAVNSR IRINKFKKIL QASTIPLNDL
PB          KILRPQYKEI LRDPANALLI NYPSTSNDPS SKEVEAVNAR IRINKFKRLL QASTISLTDL
PO          KILRPQYKDI LRDPANALLI NHSPPPTNAS PKEREIHSSR IRINKFKRIL QASTVSLTEL
PT          KILRPQYQEI LRDPANSLLI SHPTVAPNAS AKQIEEHSAR TRINKFKRIL QASTISLSDL
SS          KILRPQYKEI LRDPANSLLI DHPPVTPNAT SKEVEAHGAR IRINKFKKIL QATSIPLTEL
TR          KILRPQYKDI LKDPANALLI SYPSIPSSAP QKEADAINSR IRINKFKRLL QASSISLPDL
UM          HFLRQDLDHL VRDPSHALLR PSPSSDQATG PARLLTTTSR LRRQQLLGCL SKQSVDIAML
VD          KILRPQYKDI LKDPANALLI NHPPTAVNAT PKEIDAANSR IRINKFKKIL QASTIPIAEL
YL          SNIKSQVFGI LHDPSNSLAV RGESDLSVNS TLSKSAPTDS IKLGKFKTVL AAPNVDIGEL

            RNLAWSGVPD EVRAMTWQLL LGYLPTNSER RIATLERKRK EYLDGVRQAF EGLDEAIWHQ
            RDASWNGIPE EVRAMSWQLL LGYLPTSSER RVGTLERKRK EYLDGVRQAF EGLDEAIWHQ
            RTLAWSGVPG EVRAITWQLL LSYLPTNSER RVTTLERKRK EYLDGVRQAF EGLDEAVWHQ
            RQLAWSGVPQ EVRAITWQLL LSYLPANSER RVATLERKRK EYLDGVRQAF EGLDEAIWHQ
            RALAWSGVPE EVRAMTWQLL LSYLPTSSER RVAVLERKRK EYLDGVRQAF EGLDEAIWHQ
            RSTAWSGIPV EVRAMTWQLL LGYLPSSSER RVTTLERKRR EYLEAVRQAF EGLDEAIWHQ
            RALAWSGVPE EVRAMTWQLL LSYLPTSSER RVATLERKRK EYLDGVRQAF EGLDEAIWHQ
            RALAWSGVPD EVRAMTWQLL LSYLPANSER RVATLERKRK EYLDGVRQAF EGLDEAVWHQ
            RDLAWSGVPE EVRPMTWQLL LGYLPTNSER RVSTLERKRK EYLDGVRQAF EGLDEAIWHQ
            RDSAWSGVPS EVRAMTWQVL LGYLPTSSER RVATLERKRK EYLEGVRQAF EGLDEAIWHQ
            RDASWNGIPE EVRAMSWQLL LGYLPTSSER RVGTLERKRK EYLDGVRQAF EGLDEAIWHQ
            RSLAWSGVPH EVRAMTWQLL LSYLPTNSER RVATLERKRK EYLDGVKQAF EGLDEAVWHQ
            RTLAWAGVPD ELRPLVWQLL LGYLPAVASV RVSTLSRKRA EYAAGVQLAF AALDQAIWHQ
            RQLAWSGVPE EVRAMTWQLL LSYLPANSER RVATLERKRK EYLDGVRQAF EGLDEAIWHQ
            KKLAWSGIPL ELRPLSWQLL LGYLPTNSDR RVDTLARKRQ EYKDGVEHVF HALDQAMWHQ

            ISIDVPRTSP HIQLYSYEAT QRSLERILYV WAIRHPASGY VQGINDLVTP LFQVFLGVYV
            ISIDVPRTNP HLELYSYEAT QRSLERILYV WAIRHPASGY VQGINDLVTP FWQVFLATYI
            ISIDIPRTNP HIELYSYEAT QRSLERILYV WAVRHPASGY VQGINDLVTP FWQVFLSIYI
            ISIDVPRTNP HIELYSYEAT QRSLERILYL WAVRHPASGY VQGINDLVTP FWQVFLGIYI
            ISIDVPRTNP HIELYGYEAT QRSLERILYV WAVRHPASGY VQGINDLVTP FWQVFLGTYI
            ISIDVPRTNP HLELYSYEAT QRSLERILYV WAIRHPASGY VQGINDLVTP FWQVFLGAYI
            ISIDVPRTNP HIELYGYEAT QRSLERILYV WAVRHPASGY VQGINDLVTP FWQVFLGTYI
            ISIDVPRTNP HIELYGYEAT QRSLERILYV WAVRHPASGY VQGINDLVTP FWQVFLSIYI
            ISIDVPRTSP HIPLYGYEAT QRSLERILYV WAIRHPASGY VQGINDLVTP FWQVFLGVYI
            ISIDVPRTNP HLELYSYEAT QRSLERILYV WAIRHPASGY VQGINDLVTP FWQVFLGAYI
            ISIDVPRTNP HLELYSYEAT QRSLERILYV WAIRHPASGY VQGINDLVTP FWQVFLATYI
            ISIDIPRTNP HIELYSYEAT QRSLERILYV WAVRHPASGY VQGINDLVTP FWEVFLGLYI
            IHIDVPRTNP GIQLWQRQAT QRSLERILYV WAIRHPASGY VQGINDLATP FFEVFLSAYI
            ISIDVPRTNP HIELYSYEAT QRSLERILYL WAVRHPASGY VQGINDLVSP FWQVFLGIYI
            IEIDVPRTNP HLKLYGFPAT QRSLERILYL WAVRHPASGY VQGINDLVTP FFQTFLSAYI

            MDPGQLPRSV LDAQPGIHRQ VRALRDLTMR IDATLAKHLE QEGVEFMQFS FRWMNCLLMR
            MDPGQLPKPV LDAQPGIQRQ VASLRDLTAR IDEPLAKHLQ AEGVEFIQFS FRWMNCLLMR
            MDPGQLPKSV LDAQPGIQRQ VAALRDLTAR IDATLSKHLE KEGVEFIQFS FRWMNCLLMR
            MDPGQLPKTT ISHSPGIQRQ VTALRDLTAR IDANLSKHLE QEGIEFIQFS FRWMNCLLMR
            MDPGQLPRAV LDAQPGIQRQ VSALRDLTAR IDEQLAKHLE RENVEFIQFS FRWMNCLLMR
            MDPGQLPKPV LDAQPGIQRQ VASLRDLTTR IDKTLATHLE REGVEFIQFS FRWMNCLLMR
            MDPGQLPRAV LDAQPGIQRQ VAALRDLTQR IDAGLAKHLE EENVEFIQFS FRWMNCLLMR
            MDPGQLPKSV LDAQPGIQRQ VAALRDLTAR IDANLSKHLE REGVEFIQFS FRWMNCLLMR
            MDPGQLPRSV LDAQPGIHRQ VRALRDLTKR IDSALANHLE QEGVEFMQFS FRWMNCLLMR
            MDPGQLPKQV LDHQPGIQRS VSSLRDLTTR IDDQLAKHLQ NEGVEFIQFS FRWMNCLLMR
            MDPGQLPKPV LDAQPGIQRQ VASLRDLTAR IDEPLAKHLQ AEGVEFIQFS FRWMNCLLMR
            MDPGQLPKSV LDAQPGIQRQ VAALRDLTAR IDSNLSKHLE QEGVEFIQFS FRWMNCLLMR
            FDVALLPANV LQAQPGIQRQ VRRLGELVAR IDAPLHAHLQ AQGVEYMQFA FRWMNCLLMR
            MDPGQLPKPV LDAQPGIQRQ VAALRDLTAR IDGSLVKHLE KENVEFIQFS FRWMNCLLMR
            CDPAQLPREV MDAQPGIQRQ VAGLRDLTSR IDAKLAKHLE SEQVEFMQFS FRWMNCLLMR

            EMSVRNTIRM WDTYMAEEQG FSRFHLKLLS HLHKIRPSFL SLSPDELDAV TSSTSSLLHT
            EISVQNTIRM WDTYLAEEQG FSEFHLYLNS YLKDIRQSYL SLTDRQREEI DAETKKLLRE
            EISVKNTIRM WDTYLAEEQG FSEFHLYLHR ELQDVRQAYL SLSDRDREEI DANAKQMIRE
            EFSVKNTIRM WDTYLAEEQG FSEFHLYLHR ELQDVRQAYL SLSDRDREEV DANAKQMIRE
            EISVKNTIRM WDTYMAEENG FSEFHLYLHT QLKNVRQAYL SLTDREREEV DANAKKMLRE
            EISVKNTIRM WDTYLAEERG FSDFHLYLNQ YLHSIRQSYL SLTDAQREQI DAETKQLLRE
            EISVKNTIRM WDTYMAEEQG FSEFHLYLHS ELRNLRQAYL SLTDRDREEI DANAKATLRD
            EISVKNTIRM WDTYLAEEQG FSEFHLYLHR ELQDVRQAYL SLSDMEREEV DANAKQMIRE
            EMSIRNTIRM WDTYMAEEQG FSRFHLYLLK YLHSIRHAYL SLTDPERDAI DSSTALLLRD
            EISVKNTIRM WDTYLAEEDG FSSFHLYLHT DLRYIRQSYL SLTDAQRNEI DAQAKLSINQ
            EISVQNTIRM WDTYLAEEQG FSEFHLYLNS YLRDIRQSYL SLNDRQREEI DAETKKLLRE
            EISVKNTIRM WDTYLAEEQG FSEFHLYLHQ QLQDVRQAYL SLSDREREEI DANAKQMIRE
            EMSVRNIIRM WDTYLAEPDA FSDFHLYLLG FLYSIRRKYL ALSDTQRDEI DFQVKVVIKR
            EISVKNTIRM WDTYLAEEQG FSEFHLYLHN ELKDVRQSYL SLTDRDREDV DANAKQMLRE
            ELSVKNTIRM WDTYMAEPNG FSEFHVYLQT FLTNVRPSYL SMTDKQRDEV DYETKSAVQN

            LSSSISNLKK PEQIIEEQIE NNTKAVRESV LWFLRRRLEG TIEMQRDMVE KRIERARERL
            LNFNIRSMKS LEQQLEEARL NAIKMHRDNV IWYLRQKLSE CGKLQASMME IRIMREVEKL
            LNSSIRALKT EEHAAAEAKG QVIGVHRDGI LWFLRHWLEL CCRTQQAMME TRLRRVVEKF
            LNAGIRALKT KEHEEADAKA RDVGIHRDGI LWFLRQRLES CCRTQQDMME ARLMREMEKL
            LNASIRTLKS KEHEQAEAKE AQMAGHRDGV LHFLRQRLQQ CVETQQSMME VRLTREVEKL
            LTGAIKNLKS PEEELEEAKQ NTIKIHRDGV IWFLNRKLEE TGAFQASMME IRLEREREKL
            LNARIRALKS KEHAAAEAVA RQLGAHRESV IWYLRQRLQE TARTQQAMME TRLTREMEKL
            LNASIRGLKS AEHATAEAKA LSAGIHRDSV LWFLRQRLEL CCRTQQDMME ARLTREMEKL
            LATSIANLKS AEQIDAEERA KTLAGVREGV LWFLRRGLDS VAGVQREMVE KRIERVREKL
            LNDAIKRLKS VEEEIEETKA NTIKAHRESI IWSLQNQLEQ CGRFQSAMME IRLMREVEKL
            LNVSIRSMKS MEQELEEAKL NAIKMHRDSV VWYLRQKLSE CGTLQASMME KRIMREMEKL
            LNASIRSLKS PEHVAAEAQA LQLGGYRDGV LWFLRQRLEL CCRTQQDMME TRLRRELEKL
            CLESIRELTA RDSSTSILAS SLISAHRASI TQYLSTLLSR ASALQSDMQE ARLRMQREKL
            LNASIRALKT AEHAAAEARA RDEGQHRDGV VWFLRQRLQL CGRTQQAMME TRLTREMEKL
            LTRKIRALAL MKDELQEGVE KTQQQHRDAV LWYLNDRLRA VSEMQQTMQE QRLARERERI

            TPEQLQLFAE ENDSMVRYYE DTLSKVGLGS SGQGIVNPIE AQARPQGIGL GAVREKSKAA
            SSEQLQMLAE ENHDMVKHYQ STLDQVGLGK EGQGRSGVIE VTLRPQGVGL GSVAEKSKQE
            TDEQIQMFEE GNQDMMKLLG SSMEKVGLGK EGQGRNIIIE ANLRPQGVGL GAVKEKSEQE
            TEEQIQMFEE GNQDMMKHFE SSLDKVGLGK EGQGRNVIIE ANLRPQGIGL GAVKEKSEQE
            TEEEVQMFEK GSQDMMKYYE STLEKVGLGA EGQGRNVIIE ANLRPQRAGL GVVREKTETE
            SEAQLQLFAE ENQDMLKHYE DTLDKVGLGK SGEGILNPIE VKLRPQGAGV GAVKEKTDQA
            TDEQIQMFEK GNQDMVKHFE STLDKVGLGK EGQGRNVIIE ANLRPQGAGL GAVKEKTQAE
            TEDQIQMFEE GNQDMMKHYE SSLDKVGLGK EGQGRNIIIE ANLRPQGIGL GAVKEKSEQE
            SPEQLQLFAE ENDTMLKHYE DTLGKVGLGS SGQGIVNPIE AQARPQGAGL GAVREKTKQA
            DPEQLQLFAQ ENQDMLKQYE DQLDKVGLGK EGAGISEPIQ VVNRGTKGGI GIVAEKSEQQ
            TPEQIQMFEQ ENHDMLKHYQ STLDQVGLGK EGQGRSGVIE VTLRPQGVGL GSVAEKSKQE
            TDEQVQMFEE GNQSMMEHYE STLDKVGLGK EGEGRNIIIE ANLRPQGIGL GAVKEKTEQE
            SASQIEMFET ESSELIKSLE SDLAAIGLGR SGQGIVKPIE VQVRPERAGI GGIKEKTSHA
            TEEQIQMFEK GNQDMLQHYN STLDKVGLGK ESQGRNVIIE ANLRPQGVGL GAVKEKSVSE
            SPEMIQQLES EHAELLDSLQ GKLGKVGLGK DGQGITRPIE QQGSVRGQGL GAQTAFTKSR

            RTEEARQDLE AFADEWKGLT ERKQYIEQDV AAIHPLFREA MIYTLWLPRV RSAPSPATTL
            KEEEAQNDLS AFVEEWKNLE ERKAYTEMEV AAVHPFLRQA MIYKIVFPKI VSSPAPVLAF
            RKEEAQADLL AFSDEWKSLE ERKTWIDLEV AAVHPFLRDA MMYKNWLPKT LAAPTPMLSI
            RKEEAQADLL AFSDEWKSLQ ERKTWIDLEV AAIHPFLREA MMYKNWLPKA LTAPAPMLSA
            RQEEAQNDFM AILEEWQSLQ QRKAYAELQI AALHPVFTEV MIYKIWLPHV ARATDRLLNL
            KQEAARHDLE AFANSWVQLT ERKQFIGIEV AAIAPLFKQE LIYNLWLPKV RTTPTPLIAL
            REEEAQNDFM AILEEWQNLQ ERKAYAELQV AAVYPALREY MMYQLWLPSV ASAPDQLIAV
            RVEEAQADLV AFSEEWKSLE ERKTWIDLAV AMIHPFFREA MMYKSWLPKA LAAPTPMLVV
            RAEEARTDLE AFADEWKGLT ERKRFIEDEV AAMHPLFRQA LIYTLWLPRV RSAPNVATAL
            RREEVRRDLN SFSEAFEQLQ VESQAIPPQI AVIHPHFSRK MMLKLWLPTV SSAPQPMVHL
            KEEEAQNDLS AFVEEWKNLE ERKAYTEMEV AAVHPFLRQA MIYKIIFPKI VSSPAPVLAF
            RQEEAQSDLL AFSEEWRSLE SRKTWVNLEV AAIHPFLRSA MMYKNWLPRV LTAPTPMLNI
            KAEAQRAELG RVAREGAQLK QRRTWLTSEV EAITPALRAI LLWTYWMPRV RTCPASAIDL
            RREEAHADLA AFSEEWRSLE ERKSWVELEV AAIHPFFRDP MMYKLWYPKA RGGPVPLLAV
            DKEDLRLELE RLQTENEHLR TRHVFVSEQL SVVGPVYNHV LLARVWLPKV SSESNLAISL

            IVSWKELLPP FVYANVLDFT WLQYLDERHR KFRRVLDTWD LSAGPGFDLW HDALSEFDTC
            LDAWQGLLPK FVGSQILDFP WLQHLSTYHR KFRHLIDSWD FHRGPGLSQW REVLDAWTPL
            LEAWDELLPP FVRAQFIDFP WLRHLPSYHR KFRQLIDSWE YERGPGLTQW ESVLDQWRPL
            MDAWHDLLPV FVRAQFIDFP WLQYLPSYHR KFRQLIDVWE FKKGPGLKDW KGVLDQWRPL
            WKTWLPVLPD FIRKQLLEFP WLQYLPAHHR KFRQLVEAWE FEQGPGLAAW KDVLDQWRPL
            VEAWKDILPP FIRYNLLNFP WLQYLSDEHH KFGSALRSWD LSKGPGLESW REVLPNLEHT
            FEAWDGLIPS FIRSQLLQFP WLPYLPSTHR KFRQLIDVWE FSRGPGLKQW KEVLDQWGPL
            MESWNDLLPS FVRAQFIDFP WLQYLPAYHR KFRQLIEVWE FERGPGLTQW EGVLDQWRPL
            IVAWKPIVPS FVYANLIDFT WLQYLGDRHR KFRVVLDTWS LRRGNGIELW RDALGEFDTC
            VQVWTPVLPP FIAKRVLEVE WLPFLRPSDR KIRHALQSID LSKGPGMDQW RKVFAEFDHL
            LDAWQGLLPK FVRSQILDFP WLQYLPAYHR KFRHLIDSWD FHRGPGLKQW REVLDTWTPL
            MESWKDLLPP FVRAQLMDFP WLQYLPPYHR KFRHLIDAWE FERGPGLMQW KDVLDQWRPL
            VEAWRPVLAR FMFDNIIDFP WLAVLGVERQ RLRSALKMCS ISQGRGLRDW SSLYAEWEAL
            LEAWNSLLPA FVRAQFLQFP WLQYLPSYHR KFRQLVDVWE FDRGPGLTQW RDVLSQWQPL
            LESWGPVLPD FVRTVFIHWP FLSFTDKNVT VIGQALRSWN AQNAPGLPEA CVSLLDVPSL

            LRNHLLPRLA AHLRLTAFEN ILKWKDWFQP NVLGLLFVAE FFPKFHQILY IWLPKPFKTD
            IMNHVLPSMA KFLKMASLQG VLAWKDILKP RVVGQVIVDT VFPMWHHVLH QWLPKPIETG
            VMSHVLPSMG KYMRLPILTG VLTWAPIVRT RNVAEVLVQH MFPMWHDKLE QWLPKKIETG
            VMSHVLPSMG KYLSLPVLMG ILDWRYILGR RIVAEVLMQH MFPMWHRILV EWLPKEIKTG
            AMGHILPRIA RYLRMNILNG VLEWSQIISA EALAEVMVAE LFPKWHSCLY QWLPVVIETG
            LVRYLLPRLA MHLSLTPLEH VLAWTDFFKP STTGQLLIAE FFPKWHSVLH LWLHAPINTG
            VMNHLLPSMA RYMRMDMLEG LFKWLDVIRP SMVGEVIVVE VFPMWHDALY QWLPKEINTG
            VMSHILPAMG RYLRLPILMG VLKWTHMLGT RIIAEILMQH MFPMWHEKLQ EWLPTEIKTG
            LRNHLLPRLA RHIRLTALED VLRWKDFFKP NVMGLLLVAE FFPKWHDILY IWLPKTIETG
            LTSHLVPRFA AYLRLAPLEA VFAWKGLVSN EVIGELLRSQ FFPKFLEILH QWLPKKVHTG
            IMNHVLPSMA KFLKMSSLQG IFAWKDVLKP RVVGQVLIGT VFPMWHNVLH QWLPKPIETG
            IMSHVLPSMG KYLRLPVLVG IMKWNQVLGD AVLAEVLVQD MFPMWSSRLQ EWLPRKIETG
            LLSSLVPRLS AYLKMTPLVD VLKWSKVVGA TVMESVVASD FFAKWLDVLC AWLVHERQTG
            IMSHVLPSMG RYLRLPMLMG TLRWSSVLGS KVLAEVIVAE VFPLWHDKLG EWLPKVLSTG
            VVKNLLPNLS RFLRTQPLAD FFLWQRVLSS EMIGVVLDSE FFPKWKKTLK QWLSGHITSS

            LSVEIEIAKR GVAEAKGWEC ERCNARFQVH VYKVSETKRL ASILQFEKTI CFDCEMGYTT
            LTPEIEKAKS GIEASKGWEC DRCKTRFQVH VFKVTEVKRL AAVLNFAKTV CIDCEMGYTV
            LTPSIEKARQ GVETSKGWEC DRCQQRFQVH VYKTSDPKRL ASILNFASTV CFDCEMGYTV
            LTPDIEKARQ GVEASAGWEC DRCQQRFEVH VFKTSDPKRM ASILNFAETV AFDCEMGYTV
            LTAEIAKAKQ AQSVSQGWEC DRCTKRFQVH VFRHSDPKQL ATLWNFAETV CFDCEMGYTV
            LTPEIEQARL GVEMSAGYEC DRCGTRFQVH VFKISEAKRL ALVLPFVATV CFDCEMGYTV
            LTPEIKKARE GVEAAMGWEC DRCTKRFQVH VFTVKSPARL ATIVPFVETV CFDCEMCYTV
            LTPVIQKARE GVEASKGWEC DRCQQRFQVH VFKTTDPKRL ASLLNFASTV CFDCEMGYTV
            LTVEIEAAKQ GVADSKGWEC DRCASRFQVH VFKISEPKRL ASILQFETTV CFDCEMGYTT
            LTPDLTETHS ALELADCWEC DRCSTRFQVH VYSVKNSKRL SLIMPFIETV CFDCEMGYTT
            LSSEIEKAKI GIEASKGWEC DRCKTRFQIH VFKVSEAKRL ATVLNFEKTI CIDCEMGYTV
            LTHQIQSAKD GLEASKGWEC DRCQQRFQVH VFKATDAKRL AAVLNFAETV CFDCEMCYTV
            KLDQNEGSTK PDAVGEIKEC ERCGKKYTVH VFKETAGLDL HRREAFITTV ALDCELSYTT
            LKPEITKARQ GLEAAQGWEC DRCDKRFQVH VFKVTDPKRL AAVMDFAETV CFDCEMCYTV
            ISNNPDPLKS GLPSNIGIQC DRCDKAFDVH VYKLHDLNDL AFVIPFRTVV AVDCEMLYTS

            LGMELIRLTA VSGKKVLDVL VRPLGEVLDL NSRFSGVSPA AARTLLFNLL TPSTPLIGHA
            HGLELLRLTA TSGSPLLDVL VRPYGEILDL NSRYSGVSPA IARTLLFSFL TPSTPIIGHG
            HGLELIRLTA TSGETLLDVL VRPLGEILDL NSRYSGVSPE VARDLLFSLI SPTTPLIGHG
            FGMELIRLTA TSGEELLDVL VRPLGEILDL NSRYSGVSPE VARDLLFSLI SPTTPLIGHG
            KGFEMIRFTA TSGEELMDVL VRPFGEVLDL NSQYSGVSPE VARDLLFSLI SRDTPLMGHG
            YGLELIRLTA TSGEPLIDVL VRPLGTVLDL NTRFSGVSPA EARSLLLSYL APETPLLGHA
            NGLELVRLTA VNGKELLDIL IRPMGEILDL NSRFSGVSLA VARDLLFSLI SPATPLIGHG
            HGLELIRLTA TAGEELLDIL VRPLGEILDL NSRYSGVSPV VARDLLFALI SPSTPLIGHG
            QGLELIRLTA VSGHELLDVL VRPLGEILDL NSRFSGVSPA AARSLLFALL QPETPLIGHA
            NGLEMLRLTA ISHKPLVDVL VRPLGHLLDV NTRFSGISPY VARDLFLSHV SPQTPVVGHA
            HGLELIRLTA TSGSSLLDIL VRPYGEILDL NSRYSGISPA IARSLLFSFL TPSTPIIGHG
            YGLELVRLTA TSGEDLLDVL VQPLGEILDL NSRFSGVSPE VARDLLFSLI SPSTPLIGHG
            AGLTLTRLTL VDGEMILDEL VRTRTDIVDY NTRFSGITLE QVRKTMAQFV GENTILVGHG
            NGLELVRLTA TAGDIMLDVL VQPLGEILDL NSRFSGVSPH AARDLLFSLL APNTPLIGHG
            LGMELCRVTC IDGKKTLDRV VRPTGRILDY NTRFSGISFE EAHRLILKLI NKQTILVGHG

            IDNDLNACRI IHPTVIDTAI LYPGLPYRMS LRTLAKKHLD REIQGHDSVE DALATGDLVR
            LENDLNATRF IHPTIIDTAL LFPGLPYRNG LKMLMQTLLN RNIQGHDSKE DANAAGDLVR
            LENDLNAVRI VHPTLIDTVL LYKGLPFRYG LKMLMDVHLN RKIQGHDSAE DARAAGDLVR
            LENDLNSVRI VHPTLIDTVL LFPGLPYRFS LKMLMDVHLN RKIQGHDSAE DARAAGDLVR
            LENDLNCMRV VHPVIVDTVL LYPGLPIRNG LRMLMQTILN TRIQGHDSAE DARAAGDLVR
            LENDLNAVRL VHPTIVDTVL LFPGLPARPS LKGLVKALLG KEIQGHDSLE DARATGELVR
            LENDLNAMRI CHPTLIDTVL LFPALPYRHG LKMLMEWNLN KAIQGHDSAE DARAAGDLVR
            LENDLNSVRI VHPTLIDTIL LYPGLPYRYG LKMLMDIHLG RKIQGHDSAE DARAAGDLVR
            IENDLNVCRI IHPTIIDTVI LYPGLPNRMG LRTLARRYLS RDIQGHDSKE DAIATGDLVR
            LENDLNTIRL IHPNIIDTVL LFPGLPFRHG LRKLAKDYLE EDIQGHDSFE DARTTGELVR
            LENDLNATRF IHPTIIDTAL LFPGLPFRNG LKMLMQSLLN RNIQGHDSEE DANAAGDLVR
            LENDLNAVRI VHPTVVDSVL LYPGLPYRFG LKRLMSVHMN RKIQGHDSGE DARAAGELVR
            LENDLRAIRL VHDKVVDTVM LYPGFPFRTS LRDLTAKYLG KIIQGHSSLE DARMSLELVR
            LENDLNSVRI IHPTLVDTVL LNPGLPYRHG LKMLMETLLN RKIQGHDSAE DARAAGELAL
            LENDLIAMRL IHDRIIDTSI LYPNPRYKTA LKTLALKYLK RTIQEHDSME DALAALDVVK

            MASVGYQESD RVEYDMDEQD WLEDYNAKRR EDQYEKPAVF EITMTKIEKE WHSLEKPNIE
            MANVGYQESE RVEYDMDEAD WLQQYNERRK AEGVDPRHIF EVTLTKIEKD WHNLERPNTD
            MSNVGYQESD RVEYDMDEQD WLEQYNAQRK QHELETREVF EITMTKIEKE WHALEKPNTD
            MSNVGYQESD RVEYDMDEQD WLERLNVRRK EDELETREIF EITMTKIEKE WHALEKPNTD
            MMNVGYQESD RVEYDMDEQD WLEKYNERRK EASLDTREIF EIAITRIEKE WHALEKPNTD
            MASVGYQESD RVEYDMDEQD WLEAYNAQRK EEQVEKPAIF EITMTQIEKE WHALEKPNVD
            MSNVGYQESD RVEYDMDEQD WLETLNRRRK DSNLDTREIF EITITKIEKE WHALEKPNTD
            MSNVGYQESD RVEYDMDEQD WLEQYNAMRK QNELETREIF EITMTKIEKE WHALEKPNTD
            MASVGYQESD RVEYDMDEQD WLDDLNAQRR ADQLEKPAIF EITMTKIEKE WHALEKPNTE
            MANIGYQESE RVEYDMDEQD WLEALNMQRK EEGVEKPAIF EVTITQIEKE WHALEKSNAS
            MANVGYQESD RVEYDMDEAD WLQQYNEKRK AEGVDPRHIF EVTLTKIEKD WHNLERPNTD
            MSNVGYQESD RVEYDMDEQD WLEQYNAQRK ANELQTREIF EITMTKIEKE WHALERPNTD
            ALPFGYNDGS QVEYDMDEQD WLDAFNYERR KEGLDSYEIF EIILDQLEKE WFDLMKPHEG
            MMNVGYQESD RVEYDMDEQD WLEAYNIERK SHELETREVF EIALTKIEKE WHALEKPTTD
            MVTEQWPPAE SPTYNADGQL ILRGYTPQPP QGPFPTHEMF EYVVTLIERH WFSLASPSQV

            GAFKQTCYIC RQKMGASIQC SNKNCFVAFH VTCARRAQLY LKMKSGHGLL KAFCDKHVPP
            GAFKQTCYIC SQSMGACVQC GNKACFTAFH VTCARRARLF LKMKNNHGVL KAFCDKHSPQ
            GAFKQTCYIC RQRMGACIQC SNKNCYQAFH VTCARRSRLF LKMKTSQGVL KAFCDKHCPA
            GAFKQTCYIC RQRMGACIQC GNKNCYQAFH VTCARRSRLF LKMKTSQGVL KAFCDKHCPP
            GAFKQTCYLC NQRMGACIQC GNKACYQAFH VTCGRRARLY LKMKNSQGVL KAFCDKHCPA
            GAFKQTCYIC DQKMGACIQC GNKNCYSAFH VTCARRAKLF LRMKSAHSVL KAFCHKHVPN
            GAFKQTCYIC NQKMGACIQC SNKNCFQAFH VTCARRSRLY LKMKNSQGPL KAYCDKHCPQ
            GAFKQTCYIC NQRMGACIQC SNKNCYQAFH VTCARRSRLF LKMKTSQGVL KAFCDKHCPA
            GAFKQTCYIC KQKMGASIQC SNKNCFVAFH VSCARRAQLF LKMKIGHGLL KAFCDKHVPP
            TTFQQCCYIC KQKMGACIQC GHKSCFEAFH VTCARRARLC LRMKSSQSVL KAYCDRHTPS
            GAFKQTCYIC NQNMGACVQC GNKACFTAFH VTCARRARLF LKMKNNHGVL KAFCDKHSPP
            GAFKQTCYIC RQRMGACIQC GNKNCYQAFH VTCARRARLF LKMKTVQGVL KAFCDKHCPP
            GAFKQTCYLC RYRMGACIQC DNRSCFTAFH VTCARKAGLL FRTERTRVVL RACCHRHMPA
            GAFKQTCYIC DQKMGACIQC SNKSCYQAFH VTCARRSRLF LRMKNSQGIL KAYCDKHCPP
            GAFKMTCYIC KQRMGACIQC ARGSCVQAFH VTCARRAGLQ MEMLHGVQSM RAYCHNHGGD

            ETDAATADAI EYYRGAPVIP QVLLNSVVAS LQRFGVRQRK QYAEDACKYW TLKREARRGA
            DTVAATAEAR RFYKGAPIIP KVIFNSVEMS LQRYNLRRRR EWTADCCKYW TLKREARRGA
            DVHQATKTAK KFYKGAPIIP QAVFEIVEAS IQRFPFRKRK DYLSEACRYW TLKREARRGA
            DIHQATKAAK KFYKGAPVIP QVVFEIVEAS IQRFPFRKRK DFLSEACRYW TLKRQKRRGA
            DVAQATRDAK KFYKGAPVIP QSVLTIVEGA MQRFPFSKRK DFVAEACRYW TLKREARRGA
            DVETATREAM SFYRGAPVVP QLVYEKVEAS LVRFNVRKRK EYVAEACKYW TLKREARRGA
            DVVQATKDAK RFYKGAPIIP QAVYDLVESA LARFPILKRK DFVAEACRYW TLKREARRGA
            DVHQATKAAK KFYKGAPIIP QAVYDIVEAS IQRFSFRKRK DYLGEACRYW TLKREARRGA
            ETDAATADAI EFYRGAPVIP QVVLDSVIAS LGRFTVRGRK HYAEEACKYW TLKREARRGA
            DVESAIADAK AFYRGAPVVP QAVYHNVENT LIKFNVRKRK EFVQEACKYW TLKRESRRGA
            DTVAATAEAR RFYKGAPIIP KVIFNSVEMS LQRYNLRRRR EWTADCCKYW TLKREARRGA
            DVHQATRAAK KFYKGAPIIP QVVFDIVEAS IQRFSFGKRK DFLSEACRYW TLKREARRGA
            DIDFGRQAAL EDDRGPPLVP AYIANRVLEY ITKVQLRKKA TVVQLIARYW SLKREARRGA
            DVAQATRDAK RFYKGAPVIP RTVFDIVEMA LSRFPFRKRK DFVSEACRYW TLKREARRGA
            DTLMRIKALR KWFAGTPLLP KVIIDRICDA LEPFKISHCR KFVTMVARYW ALKREFKRGA

            ALLKRLQLQL ETFSSMEMTR RRLQRRIEFG DRLYRDLDRL RMLCDEVKKR EREKLKDAEM
            ALLKRLQLQM ESFSSMEITR RRLARRIDFA QLLLKDMGKL RDLAGEIKER ELKKLEAARV
            ALLKRLQLQM ESFSSMELTR RRLARRIHFA QSLIHDLEQL KTLSDELVER EQLKVDAGDL
            ALLKRLQLQM ESFSSMELTR RRLTRRIEFA EDLVKELEQL RNLASQVVER EQIKVDAGEL
            ALLKRLQLQM ETFSSMELTR RRLERRIEFA NMLIKDLEQL KTLSDEIVKR ELDKLEAAEL
            ALLKRLQLQM ETFSSMEITR RRLHRRIEFA ELLEKDMEKV KELCHLVKER EAKKLADVQI
            ALLKRLQLQM ETFSSMELTR RRLARRIEFA RTLLKDLEHL KALSEEIVQR EASKLEAAEM
            ALLKRLQLQM ESFSSMELTR RRLARRIQFA QDLIQDLGQL KALSDELVQR EQLKVEAGEL
            ALLKRLQLQL ETFSSMEMTR RRLQRRIEFG EMLYKDLEQL RNLCALVKQR ELEKLKDAYM
            ALLKRLQLQM EAFSSMEITR RRLQRRIEFA ERLEDDMEQI RVLCEMVKQR EAEKLKDVLI
            ALLKRLQLQM ESFSSMEITR RRLTRRIGFA QLLLKDINKL RELAGEVKER ELKKLEAARV
            ALLKRLQLQM ESFSSMELTR RRLARRIEFA QGIIHELEQL KSIAADIVQR EQLKLEAAEL
            PLLKRLHLEP WTASSQNKEQ TQKAKKLHFL RSIREDLERV RMLVEQVRKR EKEKLRQAEI
            ALLKRLQLQM ETFSSMELTR RRLQRRIEFA ETLLRDLEQL KDLSAKVVER EQLKLEAAEL
            ALIKRLNIAL ENSQAVASTQ LDRQKRYRDM IVLINELERI KVRVKLLAER ESVKLDYLKV

            LRNIVDTVYF PIFPLLWPIF EKADLFGDTF ERDYRGGQEE IDIGARRELE ARLDRRDREQ
            EKDAVDTIYF PVAHLLPPVI GRADLFAGNY ERDYNARYDE LDAAARRQLE ARLNRRDREQ
            EQEFVDECYF PVAKLLSPAI ERADLFREGF EADYQDRYAD MDLGARRELE NRLNRRDREQ
            EQEFVDECYF PVAKLLDPAI DRADLFREGY ENDYRDLYED MRIDQRQQVD KVLNRRDRAQ
            EQDFVDTVYF PIYKLLLPVI DKADLFRDGY ERDYQQDYEG LDIAERRRLE AQLNRRDREQ
            LKSIVDTVYF PVCPLLWPIL EKADLFADNF ERDYRDRYDE LDLAARRQLE ARLNRRDREQ
            ERDFVDSCYF PVYEMLIPAL QKADLFREGF ERDYRERYEA LDPAARRRLE AKLAQRDRQL
            EQDFVDECYF PISKLLSPAI ERADLFREGF EADYRDRYGD MDVAQRRQLE AQLNRRDREQ
            LRDMVDLVYF PIFPLLWPIF EKADLFGDNY ERDYRAAHEE LDASARRALD ARLNKRDREQ
            LQQIVDCIYF PIPQLLQPIL ARADLFADNF ENDYASRYEE MSLAQRRELD ARLNARDRER
            EKDAVDTIYF PVAHLLPPVI EKADLFAGNY ERDYNARYEE LDVAARRQLE ARLNHRDREQ
            EQDFVDECYF PTAKLLVPVV EKADLFREGF EADYRERYDS MDLGDRRRLE AQLNRRDREQ
            RNSLIEPVLF PFHTDLRAAI AKLDLFGENM ENDYTENYDQ MDANARRLAE LRMSRRDRTL
            EQDFVDTCYF PVAKLFFPVV EKADLFREGF EQDYRSKYDQ MDPATRRQLE AQLARRDGEQ
            QGELIRTLLL PVTALCLRLC DEMDLFGDNM EADYRRQYDE MDAADRRRID ERLNRRDAAT

            PRRRRHAYDE EELSLEELVD IKSSNITDWV TQPQVLRSIY REFKAFLTEF TDPTGSSVYG
            PRRRRHHYDE EELSLETLQD VKSSSLVEWI ATPSVQRTIR REFKAFLTEY TDDHGVSVYG
            PRRRRHHYDE EELSLEALGD VKAASLTEWV SQPSVQRTIK REFKAFLTSY IDSSGSSVYG
            PRRRRHNYDE EELSLEALGD VKASSLTEWV SLPSVQRTIR REFKAFLTSY TDTSGSSVYG
            PRRRRHRYDE EELSLEALHD VKAASLTDWV SNPAVQRTIK REFKAFLTEY TDEHGSSVYG
            PRRRRHRYDE EELSLEALQD VKAASLTDWV AQPAVHKTIS REFKSFLTEY TDEHGTSVYG
            ERRRRIRYNE SELPLEALMD VKAATLSEWI SVPAVQKTIR REFKAFLTEY TDESGSSVYG
            PRRRRHHYDE EELSLETLGD VKAASLTEWV SQPSVQRTIK REFKAFLTSY TDASGSSVYG
            PRRRRHHYDE EELSLEELAD VKASNITDWV TQPQVLRSIY REFKAFLTEF IDPSGQSVYG
            RRVRRHRYDE EELTLEALTD VKANTLTDWV AQPQVARTIA REFKSFLTEY TDEQGHSVYG
            PRRRRHHYDE EELSLETLQD VKSSSLVEWI ATPSVQRTIR REFKAFLTEY TDDHGVSVYG
            PRRRRHHYDE EELSLEALGD VKASNLTEWV SQPPVQRTIK REFKAFLTSY TDASGSSVYG
            NRRRRRHYDE DDLPLEQLGD VKTDSIASWV ATENVRRAIV REFRNFLVTY VDENGVSVYG
            PRRRRHAYDE EELSLEALQD VKAASLTDWV SQSSVQRTIR REFKSFLTEY IDESGSSVYG
            SLRRRHRYEE EEMSLEQLAD IKAPTIAKWV QVPAVDRGIA SQFRQFLLTF TDEKGRSVYG

            NKIKTLGEVN SASLEVSYTH LSSTKAVLGY FLANEPTEVL KVFDQVALDV TLFHYPQYHD
            SRIKTLGEIN AESLEVSYDH LSASKAILAY FLANAPGEML QLFDEVAMEV TLLHYNDYQQ
            NRIRTLGEVN AESLEVSYEH LSESKAILAY FLANAPAEML KLFDDVAMDV VLLHYPDYER
            SRIRTLGEVN AETLEVSYEH LSESKAILAY FLANAPAEML KLFDEVAMDV VLLHYPDYER
            NRIKTLGEVN AESLEVSYEH LAATKATLAY FLANAPTEIL KLFDEVAMDV VLIHYPDYER
            TRIRTLGEVN AESLEVSFDH LAESKATLAY FLANAPSEML KIFDQVAMDV TLLHYPDYER
            NRIRTLGEIN AESLEVSYEH LATAKAILAY FLANAPTEML KLFDEVAMEV VLLHYPDYER
            NRIRTLGEIN AESLEVSYEH LSESKAILAY FLANAPVEML KLFDEVAMDV VLLHYPDYER
            NRIKTLGEVN SASLEVSYAH LSETKAALSY FLANEPTEVL KVFDQVALDV TLFHYPQYHD
            ARIRTLGEIN AESLEVSFDH LAEQKATLAY WLANTPTEML KIFDQVAMEV ALLHYPDYER
            SRIKTLGEVN AESLEVSYDH LSASKAILAY FLANAPGEML QLFDEVAMEV TLLHYNDYQQ
            SRIRTLGEIN AESLEVSYEH LAESKAILAY FLANAPAEML KLFDQVAMDV VLLHYPDYER
            QRIKTLGETN AESLEVSFLH LVDSKAILAY FLANSPASML PIFDEVAFDV IMLYYPSYDR
            NRIRTLGEIN AETLEVSYDH LSSSKAILAY FLANAPAEML KLFDEVAMDV VLLHYPDYER
            SRIRVLGQDN AESLEVSLVH LMEAKGILAW FVCFAPTEVL PIFDRVAMDC VELQYPDYAM

            IHNEIHVRIT DLPIVYTLRQ LRQSHLNCLV RVSGVVTRRT GVFPQLKYVM FICQKCNMTL
            IHSEIHVRIT DLPVHYTLRQ LRQTHLNCLV RVSGVVTRRS GVFPQLKYVM FDCSKCHTRL
            IHSEIHVRIF DLPVHYTLRQ LRQSHLNCLV RVSGVVTRRS GVFPQLKYVK FDCSKCGVTL
            IHSEIHVRIF DLPVHYTLRQ LRQSHLNCLV RVSGVVTRRS GVFPQLKYVK FDCTKCGVTL
            IHSEIHVRIF DLPVHYTLRQ LRQSHLNCLV RVSGVVTRRT GVFPQLKYVK VDCTKCGVTL
            IHSEIHVRIT DLPVQYTLRQ LRQSHLNCLV RVSGVVTRRS GVFPQLKYVK FDCTKCGVTL
            IHAEIHVRIF DLPIHYTLRQ LRQSHLNCLV RVSGVVTRRT GVFPQLKYVK FDCTKCGVTL
            IHSEIHVRVF DLPVHYTLRQ LRQSHLNCLV RVSGVVTRRS GVFPQLKYVK FDCSKCGVTL
            IHNEIHVRIT DVPIIYTLRQ LRQSHLNCLV RVSGVVTRRT GVFPQLNFIM FLCQKCGITL
            IHSEIHVRIT DVPVQYTLRQ LRQTHLNSLV RVSGVVTRRS GVFPQLKYVK FDCTKCGVTL
            IHSEIHVRIT DLPVHYTLRQ LRQTHLNCLV RVSGVVTRRS GVFPQLKYVM FDCSKCHTRL
            IHSEIHVRIF DLPVHYTLRQ LRQSHLNCLV RVSGVVTRRS GVFPQLKYVK FDCGKCGETL
            IHSEVHVRIA DLPTSSTLRD LRQGHLNSLV RVSGVVTRRS GVFPQLKYVK FDCLRCGTVL
            IHSEIHVRIF DLPVHYTLRQ LRQSHLNCLV RVSGVVTRRT GVFPQLKYVK FDCTKCGVTL
            IHAEIHVRLT DHASSTKLRD LRETNMGHLV KVSGVVTRRT GVFPQLKLVN FDCVKCKTVL

            GPYQQESSSE VKVTMCQNCQ SRGPFTVSSE KTVYRNYQKL TLQESPGSVP AGRLPRQREV
            GPFQQESNVE VKISFCANCQ SRGPFNLNSE KTVYRNYQKL TLQESPGTVP AGRLPRHREV
            GPFQQESNVE VKISYCQSCQ SRGPFTLNSE KTVYRNYQKL TLQESPGTVP AGRLPRHREV
            GPFQQESNVE VKITYCQSCQ SRGPFTLNSE KTVYRNYQKL SLQESPGTVP AGRLPRSREV
            GPFQQESNVE VKVTYCQNCQ SRGPFTLNSE KTVYRNYQKL TLQESPGTVP AGRLPRQRDV
            GPFPQDSNVE VKISFCQNCQ SKGPFTLNAE RTVYRNYQKL TLQESPGTVP AGRLPRHREV
            GPFQQESNVE VKISYCQSCQ SRGPFTLNSE KTVYRNYQKL TLQESPGTVP AGRLPRHREV
            GPFQQESNVE VKISYCQNCQ SRGPFTLNSE KTVYRNYQKL TLQESPGTVP AGRLPRHREV
            GPFQQEANTE VKISFCQNCQ SRGPFTVNSE KTVYRNYQKL TLQESPGSVP AGRLPRQREV
            GPFHQDSNVE VKISFCQNCQ SRGPFTVNSE RTVYRNYQKL TLQESPGTVP AGRLPRHREV
            GPFQQESNVE VKISFCANCQ SRGPFNLNSE KTVYRNYQKL TLQESPGTVP AGRLPRHREV
            GPFQQESHVE VKVTFCQSCQ SRGPFTLNSE KTVYRNYQRL TLQESPGTVP AGRLPRHREV
            GPFWQDANQE IKLSYCSNCE QRGPFRINSE QTVYRNYQKM TLQESPGSVP PGRLPRHREV
            GPFQQESNVE VKISYCQSCQ SRGPFTVNSE KTVYRNYQKL TLQESPGTVP AGRLPRTREV
            GPYAQESHQE LKLSFCHNCQ SKGPFTVNSE KTLYRNFQKM TLQESPGSVP PGRLPRHKEV

            ILLADLIDSA KPGDEIEITG IYRNSYDAQL NNKNGFPVFA TIIEANHVIK SHDQQAEEDE
            ILLWDLIDKA KPGEEIEVTG VYRNNYDAQL NNRNGFPVFA TILEANNVVK SHDQLAEEDE
            ILLWDLIDKA KPGEEIEVTG IYRNNYDAQL NNRNGFPVFA TILEANNVVK SHDQLAEQDE
            ILLWDLIDKA KPGEEIEVTG IYRNNYDAQL NNRNGFPVFA TILEANNVVK SHDQLAEEDE
            VLLWDLIDKA KPGEEIEVTG TYRNNYDAQL NNRNGFPVFA TILEANNIVK AHDQLAEEDE
            ILLWDLIDTA KPGEEVEITG IYRNNYDAQL NNKNGFPVFA TVLEANYVAK SHDQLAEEDE
            ILLWDLIDKA KPGEEIEVTG IYRNNYDAQL NNRNGFPVFA TILEANNIVK SHDQLAEEDE
            ILLWDLIDKA KPGEEIEVTG IYRNSYDAQL NNRNGFPVFA TILEANNVVK SHDQLAEEDE
            VLLADLIDSA KPGDEVEVTG IYRNSYDAQL NNKNGFPVFA TVIEANHVVK SHDQLAEEDE
            ILLWDLIDSA KPGEEIEVTG IYRNNYDAAL NNKNGFPVFA TILEANYIVK SHDQLAEDDE
            ILLWDLIDKA KPGEEIEVTG VYRNNYDAQL NNRNGFPVFA TILEANNVVK SHDQLAEEDE
            ILLWDLIDKA KPGEEIEVTG IYRNNYDAQL NNRNGFPVFA TILEANNVVK SHDQLAEQDE
            ILLWDLIDSA KPGEEVEVTG VYRNNFDASL NTKNGFPVFA TVLEANHIAK RDDAYSEEDE
            ILLWDLIDKA KPGEEIEVTG IYRNNYDAQL NNRNGFPVFA TILEANNVVK SHDQLAEEDE
            ILLWDLIDTA KPGEDVEVIG TYKNSYDGGL NAKNGFPVFA TVIEANSVKV TREQHAIHDM

            REIRALSRDP DIVEKIIRSI APSIYGHQDV KTAVALSLFG GVRKGKMSIR GDINVLLLGD
            HEIRALSRDP QIVDKIINSI APSIYGHTDI KTAVALSLMG GVAKGKHHIR GDINVLLLGD
            HDIRKLARDP NIIDKVINAI APSIYGHTDI KTAVALSLFG GVSKGMHHLR GDINVLLLGD
            QNIRKLSRDP NIVDKIINSI APSIYGHTDI KTAVALSLFG GVAKGAHHLR GDINVLLLGD
            QEIRKLSKDP QIVDKIINSI APSIYGHTDI KTAVALSLFG GVAKGLHHVR GDINVLLLGD
            REIRALSKDP KIVDKIVNSI APSIYGHTDI KTAVALSLFG GVSKGKHAIR GDINVLLLGD
            HEIRRLSRDP HIVDKIINSV APSIYGHTDI KTAVALSLFG GVAKGAHHIR GDINVLLLGD
            HQIRKLSRDP NIVDKIIQSM APSIYGHTDI KTAVALSLFG GVAKGAHHIR GDINVLLLGD
            REIRALSRDP EIVDKIVRSI APSIYGHQDV KTAVALSLFG GVSKGKMSIR GDINVLLLGD
            KEIRRLSKDP RIVDKIINSI APSIYGHTDI KTAVALSLFG GVSKGRHSIR GDINVLLLGD
            HEIRALSRDP QIVDKIINSI APSIYGHTDI KTAVALSLMG GVAKGKHHIR GDINVLLLGD
            QEIRKLARDP NIVDRIVNSI APSIYGHTDI KTAVALSLFG GVAKGAHHVR GDINVLLLGD
            RQIKALAKDE RIGKRIIKSI APSIYGHEDI KTAIALSLFG GVPKGKHRIR GDINVLLLGD
            AAIRKLARDP GIVDKIINSI APSIYGHTDI KTAVALSLFG GVAKGSHHVR GDINVLLLGD
            DAIRQLARDK KIVNRIISSI APSIYGHRDV KTAIACSLFG GVAKGKHSIR GDINVLLLGD

            PGTAKSQILK YVEKTAHRAV FATGQGASAV GLTASVRRDP LTSEWTLEGG ALVLADRGTC
            PGTAKSQVLK YVEKTAHRAV FATGQGASAV GLTASVRKDP LTSEWTLEGG ALVLADRGTC
            PGTAKSQVLK YVEKTAHRAV FATGQGASAV GLTASVRRDP LTSEWTLEGG ALVLADRGTC
            PGTAKSQVLK YAEKTAHRAV FATGQGASAV GLTASVRRDP LTSEWTLEGG ALVLADRGTC
            PGTAKSQVLK YAEKTAHRAV FATGQGASAV GLTASVRRDP LTSEWTLEGG ALVLADKGTC
            PGTAKSQVLK YVEKTAHRAV FATGQGASAV GLTASVRRDP MTSEWTLEGG AMVLADRGTC
            PGTAKSQVLK YAEKTAHRAV FATGQGASAV GLTASVRRDP LTSEWTLEGG ALVLADKGTC
            PGTAKSQVLK YVEKTAHRAV FATGQGASAV GLTASVRRDP LTSEWTLEGG ALVLADRGTC
            PGTAKSQVLK YVEKSAHRAV FATGQGASAV GLTASVRRDP LTSEWTLEGG ALVLADRGTC
            PGTAKSQILK YVEKTAHRAV FATGQGASAV GLTASVRRDP MTSEWTLEGG ALVLADKGTC
            PGTAKSQVLK YVEKTAHRAV FATGQGASAV GLTASVRKDP LTSEWTLEGG ALVLADRGTC
            PGTAKSQVLK YVEKTAHRAV FATGQGASAV GLTASVRRDP LTSEWTLEGG ALVLADRGTC
            PGTAKSQFLK YVEKTASRAV FTTGQGASAV GLTASVRKDP VTREWTLEGG ALVLADKGVC
            PGTAKSQVLK YVEKTAHRAV FATGQGASAV GLTASVRRDP LTSEWTLEGG ALVLADRGTC
            PGVAKSQILK YVEKTAFRSV FSTGQGASAV GLTASVHRDP ITQEWTLEGG ALVLADTGTC

            LIDEFDKMND QDRTSIHEAM EQQTISISKA GIVTTLQARC AVVAAANPIG GRYNSSAPFS
            LIDEFDKMND QDRTSIHEAM EQQTISISKA GIVTTLQARC GIIAAANPIG GRYNSTIPFS
            LIDEFDKMND QDRTSIHEAM EQQTISISKA GIVTTLQARC GVIAAANPIG GRYNSTIPFS
            LIDEFDKMND QDRTSIHEAM EQQTISISKA GIVTTLQARC GVIAAANPIG GRYNSTAPFS
            LIDEFDKMND QDRTSIHEAM EQQTISISKA GIVTTLQARC GIIAAANPIG GRYNSTIPFS
            LIDEFDKMND QDRTSIHEAM EQQTISISKA GIVTTLQARC AIIAAANPIG GRYNSTIPFS
            LIDEFDKMND QDRTSIHEAM EQQTISISKA GIVTTLQARC GIIAAANPIG GRYNSTIPFS
            LIDEFDKMND QDRTSIHEAM EQQTISISKA GIVTTLQARC GIIAAANPIG GRYNSTIPFA
            LIDEFDKMND QDRTSIHEAM EQQTISISKA GIVTTLQARC AVVAAANPIG GRYNSTKSFS
            LIDEFDKMND QDRTSIHEAM EQQTISISKA GIVTTLQARC SIVAAANPIG GRYNSTIPFS
            LIDEFDKMND QDRTSIHEAM EQQTISISKA GIVTTLQARC GIIAAANPIG GRYNSTIPFS
            LIDEFDKMND QDRTSIHEAM EQQTISISKA GIVTTLQARC GIIAAANPIG GRYNSMIPFS
            LIDEFDKMND ADRTSIHEAM EQQQISISKA GIVTTLQARC AIVAAANPIR GRYNPTIPFN
            LIDEFDKMND QDRTSIHEAM EQQTISISKA GIVTTLQARC GIIAAANPIG GRYNSTIPFS
            LIDEFDKMND SDRTSIHEAM EQQSISISKA GIVTSLKARC AVIAAANPIE GRYNSSLTFS

            ENVQLTEPIL SRFDILCVVR DLVDPSEDER LASFVIESHH RANPEIPQEL LRKYILYARE
            QNVELTEPIL SRFDILCVVR DTVDPAEDER LARFVVGSHG RSHPEIKQEL LRKYILYARE
            ANVELTEPIL SRFDILCVVR DTVEPEEDER LARFIVGSHS RSHPEIPQEL LRKYILYARE
            SNVELTEPIL SRFDILCVVR DTVEPEEDER LARFIVGSHS RSHPEIPQEL LRKYILYARE
            SNVELTEPIL SRFDILCVVR DTVDPAEDER LARFIVGSHS RSHPEIPQDL LRKYIKYARE
            QNVELTEPIL SRFDILCVVR DTVDPSEDER LANFVVNSHG RAHPDIPQDL LRKYILYARE
            ANVELTEPIL SRFDILCVVR DTVEPEEDER LARFIVGSHS RSHPEIPQEL LRKYILYARE
            ANVELTEPIL SRFDILCVVR DTVEPEEDER LARFIVGSHS RSHPEIPQEL LRKYILYARD
            ENVELTDPIL SRFDILCVVR DLVEPAEDER LANFVVESHH RANPEIPQEL LRKYILYARE
            QNVELTEPIL SRFDILCVVR DTVDPTEDER LAKFVVHSHG RAHPEIPQEL LRKYILYARE
            QNVELTEPIL SRFDILCVVR DTVDPAEDER LARFVVGSHG RSHPEIKQEL LRKYILYARE
            ANVELTEPIL SRFDILCVVR DLVEPSEDER LARFIVGSHG RSHPEIPQEL LRKYILYARE
            QNVELTEPIL SRFDALCVVK DTVDPVKDEM LARFVVGSHL RSHPILPQDV LKKYIMYARD
            ANVELTEPIL SRFDILCVVR DTVEPEEDER LARFIVGSHS RSHPEIPQEL LRKYILYARD
            QNVNLTEPIL SRFDVLCVVR DTVDAEQDAL LADFVCSSHT RSHPIIDQDL LRAYIGYARS

            CRPKLYQIDQ DKVARLFADM RRESLATGAY PITVRHLEAI MRIAEAFCKM RLSEYCSAQD
            CSPKLYNIDE EKVSKLFADM RRESLATGAY PITVRHLEAI MRISEAFCRM RLSEYVSAQD
            CKPKLYHVDE DKIARLFADM RRESLATGAY PITVRHLEAI IRISEAFCRM RLSEYCSTQD
            CSPKLYHIDE DKIARLFADM RRESIATGAI PITVRHLEAI IRISEAFCRM RLSEYCAAQD
            CSPKLYHMDE DKVARLFADM RRESLATGAY PITVRHLEAI IRISEAFCRM RLSEYCTAQD
            VVPKLYQIDQ DKVARLFADM RRESLATGAY PITVRHLEAI MRISEAFAKM RLSEYCNSTD
            CQPKLYHMDE DKVARLFADM RRESLATGAY PITVRHLEAI IRISEAFCRM RLSEYCSAQD
            VSPKLYHMDE DKVARLFADM RRESLATGAY PITVRHLEAI IRISEAFCRM RLSEYCSTQD
            CHPKLYQIDQ DKVARLFADM RRESLATGAY PITVRHLEAI MRIAEAFCKM RLSEYCSSQD
            CRPKLYQIEQ DKIARLFADM RRESMATGAY PITVRHLEAI LRIAESFCKM RLSDYCASVD
            CSPKLYNIDE EKVSKLFADM RRESLATGAY PITVRHLEAI MRISEAFCRM RLSEYVSAQD
            CSPKLYHMDE DKVARLFADM RRESLATGAY PITVRHLEAI IRISEAFCRM RLSEYCSAQD
            VRPSLNALDQ DRISRLYADL RRESISTGSF PITVRHLESM IRMAEASAKM HLRDYVRTDD
            LSPKLYHMDE DKVARLFADM RRESLATGAY PITVRHLEAI IRISEAFCRM RLSEYCSSHD
            IRPKLYHVDQ DKIARVYADM RRESLQTGSF PITVRHLESI IRLSEAFARM RLSEFVAKGD

            IDRAIAVTVD SFIGSQKVSA KRALSRAFAK YTLSKNAAKK AAKIGIDVGK DVDFPGWYQQ
            IDRAIAVTID SFVGSQKVSC KKALARAFAK YTLSKSALKK AAKIGITVKK SEDFSQWYQE
            IDRAIAVTVD SFVGSQKVSC KKALARAFAK YTLSKSALKK AEKIGITVSK SENFPQWYQE
            IDRAIAVTVD SFVGSQKISC KKALARAFAK YTLSKSALKK AEKIGITVSK ADNFPQWYQE
            IDRAIAVTVD SFVGSQKVSC KKALARAFAK YTLSKSALKK AAKIGITVSK EENFPQWYQE
            IDRAIAVAVD SFVGSQKVSC KKALARAFAK YTLALPEHKK DGGIGIDVAK EDDLGEWYQQ
            IDRAIAVTVE SFVGSQKVSC KKALARAFAK YTLSKSALKK AEKIGITVKK SENFSQWYQE
            IDRAIAVTVD SFVGSQKVSC KKALARAFAK YTLSKSALKK AEKIGITVSK AENFPQWYQE
            IDRAIAVTVE SFIGSQKVSC KKALSRAFAK YILSKNAAKK AEKIGIDAAK EENFPDWYQQ
            IDRAIAVAVD SFVGSQKVSA KKALARAFAK YTLLKDLSIS ETKIGIDVAK EVDLGDWYQQ
            IDRAIAVTID SFVGSQKVSC KKALARAFAK YTLSKSALKK AAKIGITVKK SEDFSQWYQE
            IDRAIAVTVE SFVGSQKVSC KKALARAFAK YTLSKSALKK AEKIGITVTK AENFPAWYQE
            IDVAIRATVE SFVSAQKMSV KKTLERGFRK YLHSSSASAP GSTIGITVRK AGDFPEWYTQ
            IDRAIAVTVE SFVGSQKVSC KKALARAFAK YTLSKSALKK AEKIGITVSK NEDFSAWYQE
            INRAIRVTVD SFIGAQKAGQ RGALRRAFLK YTIPKAAKAK NDNIGITVNK EDDFSGWYQQ

            VLTKGDMLDY YDVSGCYILK PASYSIWEEI QQWFNQRIKK IGVKNCSFPL FVSEDVLQRE
            VVLKAEMIEY YEISGFFILR PQSMFIWNQI RNWFQAKIET LDVEEASFPM FLSSKSLEKE
            VVLKAEMVEY YEISGFFILR PISMHIWNEI RKWFQSRIED MGVEEANFPM FLSSKSLEKE
            VVLKAEMVEY YEISGFFVLR PLSMHIWNEI RKWFQGHIEE MGVDETNFPM FLSSKSLEKE
            VVLKAEMIEY YEISGFYILR PAAMFVWSQI RKWFQEKIDV MGVEEASFPM FLSSKSLEKE
            VLTKGGMLAY YDVAGCYILK PSSYAIWESI QAWFNERIKK MGVKNCYFPI FISADNLQRE
            VVLKAELIEY YEISGFFIMR PATMYIWNVI RKWFQEHIDE LGVEETNFPM FLSQKSLEKE
            VVLKAEMVEY YEISGFFILR PLSMHIWNEI RKWFQGHIEE MGVEEGSFPM FLSSKSLEKE
            VLTKGDMLDY YDVSGCFILK PASYFIWEEI QDWFNKKIKK MGVKNCSFPL FVTEDVLQRE
            VITKGQMISY YDVAGCYILE PASYAIWENI QKWFDAKIKT LKVRNAYFPI FISADNLERE
            VVLKAEMIEY YEISGFFILR PQSMFIWNQI RNWFQAQIET LDVEEASFPM FLSSKSLEKE
            VVLKGEMVEY YEISGFFVLR PLSMHIWNVI RKWFQERIEL MGVEETSFPM FLSSKSLEKE
            VLRKGDMLDY YDVSGCYILK PWSYFVWQSI QNFFDAEIKK IGVENCYFPM FVSADVLERE
            VVLKAEMVEY YEIAGFFILR PASMYIWSAI RKWFSDKIEL MGVEETSFPI FLSSKSLEKE
            IVTKGEMLDY YDVSGCYIMR PPSYFVWEQI QEWFNIKIKK LGVKNAYFPM FVSSRVLEKE

            KDHIEGFAAE VAWVTHAGST PLEKKIAIRP TSETVMYPYY AKWIRSHRDL PLKLNQWNSV
            KDHVEGFAPE LAWVTKAGDK DLEVPVAVRP TSEAVMYPYY SKWIRSHRDL PLRLNQWNSV
            KDHVEGFAPE LAWVTKAGDK DLEVPVAVRP TSEAVMYPYY SKWIRSHRDL PFRLNQWNSV
            KDHVEGFAPE LAWVTKAGDK DLEVPVAVRP TSEAVMYPYY SKWIRSHRDL PLRLNQWNSV
            KDHVEGFAPE LAWVTKAGDK DLEVPVAVRP TSEAVMYPYY SKWIRSHRDL PLRLNQWNSV
            KDHVEGFAAE VAWVTKGGKS DLEKPVAVRP TSETAMYPYF ANEIRSHRDL PLKLNQWNNV
            KEHVEGFAPE LAWVTKAGDK DLEVPVAVRP TSEAVMYPYY AKWIRSHRDL PFRLNQWNSV
            KDHVEGFAPE LAWVTKAGEK DLEVPVAVRP TSEAVMYPYY SKWIRSHRDL PLRLNQWNSV
            KDHIEGFAAE VAWVTHAGST PLEKKIAIRP TSETVMYPYY SKWIRSHRDL PLRLNQWNSV
            KEHVEGFAAE VAWVTKGGKS DLEKPIAVRP TSETAMYPYF ARKIQSHRDL PLKLNQWNSV
            KDHVEGFAPE LAWVTKAGDK DLEVPVAVRP TSEAVMYPYY SKWIRSHRDL PLRLNQWNSV
            KDHVEGFAPE LAWVTKAGDK DLEVPVAIRP TSEAVMYPYY AKWIRSHRDL PLRLNQWNSV
            KDHIEGFAPE VAWVTKAGSS DLERPVAIRP TSETVMYPYY AKWIQSHRDL PLKLNQWNSV
            KDHVEGFAPE LAWVTKAGDK DLEVPVAVRP TSEAVMYPYY SKWIRSHRDL PLRLNQWNSV
            KDHVEGFAPE VAWVTKAGSS DLEEPVAIRP TSETVMYPYY AKWVRSHRDL PLKLNQWNSV

            VRWEFKHPQP FLRTREFLWQ EGHTAHLTKE AAHEEVMYIL DLYAQIYEEL LAVPVVKGQK
            VRWEAKQTTP FLRAREFLWQ EGHTAHLTEA LAGEEVLQIL EFYAGVYEEL LAVPVVRGRK
            VRWEAKQTTP FLRTREFLWQ EGHTAHLTEE LAGKEVLEIL ELYAGVYEQL LAVPVVRGRK
            VRWEAKQTTP FLRTREFLWQ EGHTAHLTEE LAGAEVLEIL ELYAGVYEKL LAVPVVRGRK
            VRWEAKQTTP FLRAREFLWQ EGHTAHLTEE DAGKEVLEIL EHYAGVYEQL LAVPVVRGKK
            VRWEFKHPMP FIRSREFLWQ EGHTAHLTKE QAGEEVLQIL DYYAGVYQEL LACPVVKGVK
            VRWEAKQTTP FLRAREFMWQ EGHTAHLTEQ AAGEEVLQIL EFYAGVYEQL LAVPVVRGRK
            VRWEAKQTTP FLRTREFLWQ EGHTAHLTEE LAGKEVLEIL ELYAQVYEKL LAVPVVRGRK
            VRWEFKNPQP FLRTREFLWQ EGHTAHLTEE AARKEVLQIL DWYADIYSEL LAVPVVKGQK
            VRWEFKHPMP FIRTREFLWQ EGHTAHLTRE EASAEVLQIL DWYSDVFQKL LAVPVVKGMK
            VRWEAKQTTP FLRAREFLWQ EGHTAHLTEE LAGEEVLQIL EFYAGVYEQL LAVPVVRGRK
            VRWEAKQTTP FLRTREFLWQ EGHTAHLTEE LAGKEVLEIL ELYAGVYEQL LAVPVVRGRK
            VRWEFKHPQP FLRTREFLWQ EGHTAHISLE EADKEVMHIL DLYRQVYEKL LAVPVVPGVK
            VRWEAKQTTP FLRTREFLWQ EGHTAHLTEE LAGKEVLEIL DLYAGVYEQL LAVPVVRGTK
            VRWEFKHPQP FLRTREFLWQ EGHTAHLTAK EAEDEVMAIL DNYEKIYSEL LAVPVIKGKK

            TEKEKFAGGL YTTTVEGYIP ATGRGIQGGT SHGLGQNFSK MFNITVEDPV WQNSWGLSTR
            TEKEKFAGGY YTTTVEGYIP SNGRGIQGAT SHCLGQNFSK MFDITVEDPV WQNSWGLSTR
            TEAEKFAGGY YTTTVEGYIP SNGRGIQGAT SHALGQNFSK MFDITVEDPV WQNSWGLSTR
            TENEKFAGGY YTTTVEGYIP SNGRGIQGAT SHALGQNFSK MFDITVEDPV WQNSWGLSTR
            TENEKFAGGY YTTTVEGYIP SNGRGIQGAT SHCLGQNFSK MFDITVEDPV WQNSWGLSTR
            TENEKFPGAE YTTTIEGYIP ATGRGIQAAT SHCLGQHFSK MFDITVEDPV WQNSWGLTTR
            TEAEKFAGGY YTTTVEGYIP SNGRGIQGAT SHCLGQNFSK MFDITVEDPV WQNSWGLSTR
            TENEKFAGGY YTTTVEGYIP SNGRGIQGAT SHALGQNFSK MFDITVEDPV WQNSWGLSTR
            TEKEKFAGGL YTTTVEGYIP ATGRGIQGGT SHGLGQNFSK MFNITVEDPV WQNSWGLSTR
            TINEKFPGAD YTTTVEGFIP ATGRGVQAAT SHCLGQHFSK MFDIKVEDPV WQNSWGLTTR
            TEKEKFAGGY YTTTVEGYIP SNGRGIQGAT SHCLGQNFSK MFDITVEDPV WQNSWGLSTR
            TENEKFAGGY YTTTVEGYIP SNGRGIQGAT SHCLGQNFSK MFDITVEDPV WQNSWGLSTR
            SEKEKFAGGY YTTTVEGFVP TTGRGIQGGT SHCLGQNFSK MFGIMVEDPV WQNSWGLSTR
            TENEKFAGGF YTTTVEGYIP SNGRGIQGAT SHCLGQNFSK MFDITVEDPV WQNSWGLSTR
            SEKEKFAGAL FTTTVEGFIP STGRGIQGAT SHCLGQNFSK MFDISVEDPA WQNSWGLSTR

            TLGVMVMIHS DDNGLVLPPR VAENQVVVVP VGITAKLTEE DRAKLYAEVD KITETLTAAG
            VIGVMVMIHG DDKGLVLPPR IAKLQAIIVP VGITNKTTPE EKAKRYDELQ NIKDTLKKSG
            VIGVMVMIHG DDKGLVLPPR VAKVQSVIIP VGINKNTTPE DRRKHEDQVA EIRSTLKKVG
            VIGVMVMIHG DDKGLVLPPR VAKTQVVIVP VGINKKTTPE EKKKHEDQVE EIRANLKKAG
            VIGVMVMIHG DDKGLVFPPR IARTQAVLIP VGITAKTTPE ERTAHTAKLD ELNKTLKDAG
            SIGVMVLTHS DNKGLVIPPR VADIQVVVIP VGITAKTTAE DREALYKETE AIAEVLRSVN
            VIGVMVMIHG DDKGLVLPPR IAKIQSILIP VGLTAKMSAE EKDAHMKKVD ELLATLKKAG
            VIGVMVMIHG DDKGLVLPPR VAKVQTILVP VGINKNTTPE DKKKHEDQMD EIRVTLKKAG
            TLGVMVMIHS DNKGLILPPR VAETQVVIVP VGITAKSTEE DREKLNAEID GLVAVLEAAG
            SIGVMILTHG DNRGLVIPPR VAEVQVVVIP VGVTAKMSAE AKEELYSKVK KIADDLIEAG
            VIGVMVMIHG DDKGLVLPPR IAKLQAIIIP VGITNKTTPE EKAKRYDELQ SIKDTLKKAG
            VIGVMIMVHG DDKGLVLPPR IAKTQTVLIP VGINKNTTPE DRKKHEEQLD GIRDTLRKAG
            TIGVMVMVHG DDDGLVMPPR VAQVQVIIIP CGIGVKTSAQ EKQNIMDACD QTAKDLQAAG
            VIGVMVMIHG DDKGLVLPPR IAKIQAIVIP VGITAKLAAE DRKKLEEGVE DIRHTLKKAG
            VIGVMTMTHS DNKGLVLPPR VAHTQAIIIP CGLTAKLAAE KRAAVMDASA AIEKALSEAD

            VRAISDKREG YSPGWKFNEW ELRGVPLRIE FGPGESAGNF VSTARRDIPG KGTIPIPELS
            VRADYDIRDG YTPAWKFNDW ELKGVPLRLE YGPRDAAQGV VSYARRDTGE KGTIAIANLS
            VRVESDWREG YTPAWKFNDW ELRGVPLRLE FGPKDAAKEV VSYARRDTGE KGIIPLADIT
            VRVTADWREG YTPAWKFNDW ELKGVPLRVE FGPKDAAKGV ISTARRDTGE KGEIAIADVA
            VRVESDMRDG YTPAWKFNHW ELKGVPLRLE FGPKDAAKDQ VAFARRDTGE KGSIAIADLA
            IRVEVDMREG YSPGWKFNDW ELKGVPLRIE FGPKDREKHS VMYSRRDREG KGPILISELD
            VRADVDTREG YTPAWKFNDW ELKGVPLRIE FGPKDAAKDV VSYARRDTGE KGTIPIAELT
            VRADADWREG YTPAWKFNDW ELKGVPLRIE FGPKDAAKEV VSWARRDTGE KGTIPIAEVA
            VRVQSDKREG YSPGWKFNQW ELRGVPLRLE FGPGESAGHF VTTARRDIPG KSTLPVADLV
            VRVETDYREG YSPGWKFNDW ELKGIPLRIE FGPKDAEKGV VTTSRRDIDA RGTISVDNLV
            VRADYDIRDG YTPAWKFNDW ELKGVPLRLE YGPRDAAQEV VSYARRDTGE KGTISIANLS
            VRAESDWREG YTPAWKFNDW ELKGVPLRIE FGPKDAAKEV VSWARRDTGE KGTIPIAEVA
            IRAKADLRDN YSPGFKFNDW ELRGVPVRLE IGPKDLEKKS VVAVRRDNKA KTSFSVDGLY
            VRTESDHREG YTPAWKFNDW ELRGVPLRLE YGPKDAAKEQ VSYARRDTGE KGQIPIADLA
            VRVASDTRDT YSPGWKFSDA ELRGIPLRIE VGPRDVEQGK IVAVRRDNGE KIVMDIADLA

            TAVPALLDTI HKDMFKRADD QYRTHRKLIT NWDDFTPALN DKNICIIPHC LTEECEDQIK
            TEVPALLETI QSSLYTKAEA AFKAHRLVIN NWSEVVPALD AKNVVLIPSC LGEKCEDKIK
            TKVPELLETI QGDLYNKADA AFREHRIQIT NWDEVLPALD SKNVVLIPFC GEIKCEDRIK
            TKVPELLETI QSDMYNKAEK SFREHRLQIT KWEDVLPALD NKNVVLIPFC GAPKCEDRIK
            TKVPELLETI QKAMYDKADA AFRSHRIVVA EWEKVVPALD SKNVVLIPHC LDGKCEDHIK
            NAIPTLLETI QNDMFQKAKA DFDNARKQIT NWDDFVPALD NKSVCLIPHC LGGECEDEIK
            TKVPELLETI QQDMYNKAEV SFREHRLKIE KWDDVVPALD AKNVVLIPHC LVPECEDKIK
            TKVPELLDTI QSDMYSKAEK AFREHRIQIT DWEKVLPALD DKNVVLIPFC GDGKCEDRIK
            SGVTALLETI HTDMYNRADA EFKAHRPQIT NWDEFTPALN AKNLCLVPFC LQMDCEDSIK
            EEVPKLLEQI QEDMFQKADK QFRDHRIQLT NWDDFVPTLN AKNVILVPHC EGDKCEDEVK
            TEIPALLETI QSSLYTKAEA SFRAHRLVIN EWSEVVPALD AKNVVLIPSC LGEKCEDKIK
            TKVPELLETI QADMYAKAEK SFREHRLKIT NWDDVLPSLD NKNVVLIPFC GDGKCEDRIK
            GSISTLLDQI HDDMFAKADA EYRSRRKVCE QWDDFTRILN DKCHVVIPWC EVEACEDEIK
            TKVPELLETI QSDLYTKAEK SFREHRLKLT NWDEVVPALD AKNVVIIPFC LDGKCEDRIK
            TSVPELLETI QKDLFSKAKE TFDKHVIKAT TWDDFVKALN AGNLVLAPWS ASIETEEWIK

            EMSARAQDSR APSMGAKSLC IPFDQPKCTR FAEKWCMFGR SYSSVHFKFK SQKEPSRVTF
            DLTKGPDGKK VPTMGMKSLC IPFEQPECGV LAEKYCMYGR SYSSVFFKFR SQREPSRVEF
            ELTTRPENQK AASMGMKSLC VPFEQPECER NADKWTMFGR SYSSVFFKFK SQREPTRVEF
            ELTTRPDNEK LPTMGMKSLC VPFEQPECEG KADKWTMFGR SYSSVFFKFK SQREPTRVEF
            DITKGADGQK APSMGMKSLC IPFEQPDCDK LAQKYVMFGR SYSSVFFKFK SQKEPTRVEF
            ELSARAQDAR APSMGAKSLC IPYEQPNCQA KAQKWVLFGR SYSSVFFKFK SSKEPQRITF
            ELTTGPESQK APSMGMKSLC IPFEQPECSR LAEQWCMFGR SYSSVFFKFK SNKEPTRVEF
            ELTTRPENQK AATMGMKSLC IPFEQPECER HADKWTMFGR SYSSVFFKFK SQKEPTRVEF
            NQSARVTDAK APSMGAKSLC IPFEQPSCSN FAEKWCLFGR SYSSVHFKFK SQKEPSRVTF
            AKSARAEDKQ APSMGAKSLC IPFDQPDCTT PAKKWILFGR SYSSIFYKFK NSRDNERIVF
            DLTKGPDGKK VPTMGMKSLC IPFEQPECGV LAEKYWSLEK ETSSVFFKFR SQKEPSRVEF
            ELTTRPESQK LPSMGMKSLC IPFEQPECQR KAQFWTMFGR SYSSVFFKFK SQKEPTRVEF
            KRSARAEDER APSMGAKSLC IPFDQAQCGA DAKRWTMFGR SYASVYYKFK SQKEPSRITF
            EMTTNPEGKR APTMGMKSLC IPFEQPECSS HAKKWVMFGR SYSSVFFKFK SQKEPTRVEF
            DNSAREADDK APSMGAKTLC IPFEQPGSGK KADNWCLFGR SYSFVYYKFK SQKEPSKVVF

            DGTGISVFEL KREIINQSRL GDGTDYDDDT SVIPRSTSVI ARRLPATEEE KINALFNLQA
            DGTGISVFEL KRDIIIKSGL GDGTDYDDDT TVIPRSTSII ARRLPSTEEE KMEAMFQAQS
            DGTGISVFEL KREIITKSGL GDGTDYDDDT TIIPRSTTVI ARRQPATEEE KMAAMFAAQT
            DGTGISVFEL KREIITKSGL GDGTDYDDDT TIIPRSTTVI ARRQPATEEE KMAAMFAAQT
            DGTGISVFEL KRDIILKSGL GDGTDYDDDT TIIPRSTIVV ARRLPSTEEE RLAAMFQAQS
            DGTGISVFEL KREIISATGL GDGTDYDDDT TIVPRSTTVL ARRLPATEEE RIAAMFAAGA
            DGTGISVFEL KREIILKSAL GDGTDYDDDT TIIPRSTTVI ARRMPATEEE KMAAVFQAQT
            DGTGISVFEL KREIIIKSGL GDGTDYDDDT TIIPRSTTVI ARRQPATEEE KMAAMFAAQT
            DGTGISVFEL KREIINQSKL GDGSDYDDDT TIIPRSTSVI ARRLPATEEE KINALFNLQA
            NGTDLSVWEL KKEIISASGL GDGTDYKDDT TLIPRSSTVI AIRRPATPED AEAAFLAESA
            DGTGISVFEL KRDIIIKSGL GDGTDYDDDT TVIPRSTSII ARRLPSTEEQ KMEAMFQAQS
            DGTGISVFEL KREIINKSGL GDGTDYDDDT TIVPRSTTVI ARRQPATEED RMAAMFAAQT
            DGTGISVWDL KREIILQNKM GRGTDYKDDN FLVPRSTQVI VRRLPPDEAD RIAAMFQATT
            DGTGISVFEL KRDIILKSGL GDGTDYDDDT TIIPRSTTVV ARRLPATEEE KMAAMFAAQS
            DGTSISVFDL KREIITSNKL DKSADYRDDN ELIARSSSVL ARRLPSAEDD LINAMFAAQG

            NQWREQQQEM ANATHPPPPG YLCYRCREKG HWIQACPTNN DPKFDGKRVK RSTGIPRSLQ
            DQWSAQQEDM ANQTHEPPTG YICYRCGEKG HWIQVCPTND DPNFDNKRIK RTTGIPRSFL
            EQWSAQQEEM SHQTHDPPNG YICYRCGNKG HWIQLCPTND DPEFDNRRVK RTTGIPRSFL
            EQWSAQQEEM SHQTHDPPNG YICYRCGNKG HWIQLCPTND DPEFDNRRVK RTTGIPRSFL
            EQWTAQQEEL SHQTHEPPNG YICYRCGEKG HWIQLCPTND NPEFDNRRVK RTTGIPKSFL
            ENWEQQKAKM ADAKGEPPDT YICHRCHVKG HWIQACPTND DPNFENKRIK RTTGIPRSML
            ENFTAREEEM ATQQHDPPQG YICYRCGEKG HWIQLCPTND NPDYDNRRVK RTTGIPKSFL
            EQWSAQQEEM SHQTHDPPNG YICYRCGNKG HWIQLCPTND DPEFDNRRVK RTTGIPRSFL
            SQWKEQQQEM ANATHPPPPG YLCYRCREKG HWIQACPTNN DPKFDGKRVK RSTGIPRSLQ
            MAWDAQKEAL SHAKHPPPPG YVCRRCNIKG HWIQACPTND DPDFKPVQAK RTTGIPQSFL
            DQWTAQQEDM ANQTHEPPTG YICYRCGEKG HWIQVCPTND DPNFDNKRIK RTTGIPRSFL
            EQWSAQQEEL SHQAHDPPNG YICYRCGNKG HWIQLCPTND DPDFDNRRVK RTTGIPRSFL
            EQWDETQERM SHATRPPPIG YVCFRCGKPG HWIQDCPTND DKEYDNRRFK RTTGIPKSML
            EQWSAQQEEM SHQTHDPPNG YICYRCGEKG HWIQLCPTND DPEFDNRRVK RTTGIPRSFL
            EQWKETQKQM AYQTDTPPEG YMCHKCGKKD HFIWNCPTNN DPNWEGMRMR RTTGIPKSFL

            TKVEKTGVMV NADGDFIITK PDQASWELYQ EKVKGLECPI DKRMFLEPTQ TPCCQKTYCN
            KTVEKSGVMV NAEGEFVVAE PDKASWEQFQ AKTKGLECAL DMRIFIDPMK TPCCEKTYCN
            QKVDKSGIMV NAEGDFVIAE PDKASWEQFQ AKAKGFVCSI DKKMFIEPMK TPCCQKTFCN
            QKVDKSGIMV NAEGDFVIAE PDKASWEQFQ AKAKGLECSI DKKMFIEPMK TPCCQKTFCN
            KTVDKSGVMV NADGDFVIAQ PDKAAWEKFQ ARTKGLECPM DKRLFNEPMK TPCCEKTYCN
            QTIEKSGVMV NAAGEYVIAK PDEASWNKYQ AKAQGLECSI DKRMFVDPMK TPCCGMTYCN
            KTVDKSGIMV NADGEFVIAE PDKASWEQFQ AKAKGLECPI DHKLFIDPMK TPCCEKTYCN
            QKVDKSGIMV NAEGDFVIAE PDKASWEQFQ AKAKGLECSL DKKMFIEPMK TPCCQKTFCN
            TKVDKTGVMV NADGDFVVAR PDKAAWELYQ EKAKGLECPI DKRMFLEPTK TPCCQRTYCN
            KKVEKKGVML NADGEYVQVM TDTKTWDKFQ EKTNGLECPI DNQRFVDPVK TPCCGKTYCR
            KTVEKSGVMV NAEGEFVVAE PDKASWEQFQ AKTKGLECAL DMRIFIDPMK TPCCEKTYCN
            QKVDKSGIMV NAEGDFVIAE PDKASWEQFQ AKAKGLECSI DKKMFIEPMK TPCCQKTFCN
            KTVEQAGVML TADGTYVVAR VDQESWRKNR VRTKSLACPL CSKLLRDAVV TPCCQTKYCE
            RTVDKSGIMV NADGDFVVAE PDKAGWEQFQ AKAKGLACSI DNKMFVEPMK TPCCQKTYCN
            KTIAKSAVLI NEDGEYVVQV ADQKSWEKQK ARARELVCPL SKKLFDHPVT TPCCKTTYSE

            DCITNALIES DFVCPGCGTE GVLLDNLSAN DEMLSKIKAY LSDADKETVK RSVPKPANKI
            DCITNALIES DFTCPGCQTD GVLIDDLKPD DEMTAKIKTY LSDDDKETVK RMVPKASNKI
            DCITNALIES DFICPACQTE GVLIDDLESD EEMSKKIQEY LNDDDKDTVK RFVPKQSNKI
            DCITNALIES DFVCPACQSE GVLIDDLQPD EEASKKIQEY LNDDDKDTVK RFIPKQSNKI
            DCITNALIES DFVCPGCQAE GVLIDNLKPD DETTAKIKQY LTEQDKETVK RFVPKHTNKI
            DCIENALINS DFVCPNCSKE GVLIDDLVSD EEAVAKIKAF LSDDDKQTVK RTVPKGSNKI
            DCITNALIES DFICPGCKSD GILIDDLKAD EEAVDKIKAF LSDDDKETVK RCVPKQTNKI
            DCITNALIES DFVCPACQSE GVLIDDLQPD EETSKKIQDY LEDDDKATVK RFVPKQSNKI
            DCISNALIES DFVCPGCSTE GVLLDNLTPD DDAAAKIKAY LTDADKETVK RQVPKPANKI
            ECIDNALADG DLVCPNCAKE DVLMDDLIAD DEMVKSLKAY LSDEDKQMVK RTVPKTGNKI
            DCITNALIES DFTCPGCQTD GVLIDDLKPD DEMTAKIKTY LSDDDKETVK RMVPKASNKI
            DCITNALIES DFVCPACQTE GVLIDDLQPD EEASKKIQEY LSDDDKDTVK RFVPKQSNKI
            ECIQTHLLEH EFLCAECEKR IADLEQLQPD LETRKRVKEY ISSSDKSKVK SAIPSSSNKI
            DCITNALIES DFVCPNCNTD SVLIDDLKPD DEAVKNIDEY LNDDDKDTVK RHVPKQTNKI
            DAIQQALLDG DFVCPKCGAE EILLDQLHPD KEMEKRVKEH LNSADKEKIK RVVPKNTNKV

            HAVAVARLFV AYPDPHKWTY TGLQGAVVLA NDLVGRTFWL KLVDVSGRGV IWDQEIYENF
            QAVAVARLYI AYPDRHKWTY TGLQGAAVLA NDLVGNTYWI KLVDISNKGV IWDQEVYDTW
            QAVAVAKLYV AYPNRSKWTY TGLQGAIVLA NDLVGHTYWL KMVDVSNRGV IWDQEIFDTW
            QAVGVARLYV AYPNRSKWTY TGIQGAVALV NDLVGNTYWI KMVDISNRGV IWDQEIFDTW
            QAVAVAKLYV AYPNRSKWTD TGLQGAAVLC NDLVGHTYWV KLVDISGRGV IWDQEIYDTW
            HAVAVAKLYI AYPDRHRWTY TGLQGAAVLA NDLVGNTFWI KLVDISNRGV IWDQEIYDTF
            HAVAVARLYV AYPNPSRWTY TGLQGAVVLA NDLVGNTYWI KMVDISNRGV IWDQEIFDTW
            QAVAVARLYV AYPDRSKWTY TGLQGAIVLA NDLVGNTFWL KMVDISNRGV IWDQEIFDTW
            LAVAVARLYV AYPDPQRWTY TGVQGAVVLC NDLVGRTFWL KIVDVSGKGV IWDQEIYDNF
            HAVAVAKLYV AYPDRQRWTY TGLQGAVVLA NDLVGNTFWL KMVDISSRGV IWDQEIYDTF
            QAVAVARLYV AYPDRHKWTY TGLQGAAVLA NDLVGNTYWI KLVDVSNRGV IWDQEIYDTW
            QAVAVAKLYV AYPNRSKWTY SGLQGAVVLA NDLVGNTYWL KMVDISNRGV IWDQEIFDTW
            ITATVGRVYA AHPSPSQWSY TGVEGAVAFV RDLVKATFYF KVIDLKTRGV IWEHEFYDGF
            QAVAVARLYV AYPDRTRWNN TGLQGAIVLS NDLVGNTYWL KLVDVSSRGV IWDQEIFDTW
            IDCTIARLYI AYPDPDNWQY TGLSGALALV DDLVGHTLFL KLIDIHSRGV LWDQELYVGV

            QYNQDRTFFH TFELDDCPAG LSFADEKEAK TFIKKMSERE KNASKETELE AMGFTEDQIA
            SYNQDRTFFH TFETEECLAG LSFVDEKEAK TFMKKMNDRE KNASKATDLR EMGITDDIIR
            SYNQDRTFFH TFELEECLAG LSFVDEKEAK QFKKKMDERE KNATRATDLQ DKGLTDDFIK
            NYNQDRTFFH TFELEECLAG LSFVDEKEAK QFKKKMDERE KNASRATDLQ DKGLTDDFIK
            SYNQDRVFFH TFELEECLAG LSFADEKEAK QFKKKMDERE RNASKLTDLK DKGLTDDFIL
            QYNQDRTFFH TFELEQCLAG LSFADEKEAK QFKKKMDERE KNAHKNTELL AMGITEDQIE
            NYNQDRVFFH TFELEECLAG LSFVDEKEAK QFLKKMNDRE KNASKATDLK AQGLDDDFIR
            NYNQDRTFFH TFELEECVAG LSFVDEKEAK QFKKKMDDRE KNASRATDLQ DKGLNDDFIK
            SYNQDRTFFH TFELEDCLAG LSFADEKEAK TFIKKVMERE KHASKETELL QMGITEDQIA
            SYNQDRVFFH TFELEECLAG LSFADEKEAK TFKKKLDDRE KNAHKNTELL AMGITEDQIE
            SYNQDRTFFH TFETEECLAG LSFVDEKEAK TFMKKMNDRE KNASKATDLR QMGITDDMIR
            SYNQDRTFFH TFELEECLAG LSFVDEKEAK QFKKKMDERE KNASRATDLS DKGLTDDFIK
            QYNQDRTFFH SFEGDDCLIG FSFADESEAN DLFKKVSNRS KYAKSKSQLG NLGISEKDIR
            IYNQDRTYFH TFETEDCLAG LSFVDEKEAK QFKKKMDDRE KNASRATELS NNGLADDFIK
            NYFQDRTFFH SVELEDCFAG FLFEDESEAA HLFKRIQNRE KYASKDTELE EQGITPEMIA

            DNADFIGGLR KVKDSEKLQD ALAKRKQKVS GSADDGTTFA VNPPGEPYYL ARIMEFLLRV
            DNQDFIGALK KVDRSQILAA ALNKRKQKVS ASADDGTVLS ANPPGEPYYL GRIMEFLLRL
            ENQEFIASLK KVDRTQILAA ALQKRKEKVS KSADDGTVLE PNPPGEPYYL GRIMEFLIRI
            ENQEFIHSLK KVDRSQILAA ALQKRKEKVS KSADDGTVLE PNPPGEPYYL GRIMEFLIRI
            DNQEFISATP SEQRFWIWAC RIASRYSKSR RCADDGTYLE VNPPGEPYYL ARIMEFLLRV
            ENADFIAKLK KVSDSEKLAS ALAARKSKVS HSADDGTALA IDPPGEPYYL CRIMEFLLRV
            ENQDFIRALK KVDRSQILAL ALQKRKEKVS KSADDGTVLE VNPPGEPYYL GRIMEFLLRV
            ENQEFIGALK KVDRSKILAA ALQKRKEKVS KSADDGTVLE PNPPGEPYYL GRIMEFLIRI
            DNSEFIGGLR KVKDSEKLQD ALNKRKQRVS GSSDDGTTLA VNPPGEPYYL ARIMEFLLRV
            ENADFIARLK KVSDQEKLAS ALAARKSKVS HSADDGQIIS VNPPGEPYYL CRVMEFIMRV
            DNQDFIGALK KVDRSQILAA ALNKRKQKVS ASADDGTVLS VNPPGEPYYL GRIMEFLLRL
            DNQEFIGALK KVDRSKILAA ALQKRKDKVS KSADDGTVLE ANPPGEPYYL GRIMEFMVRI
            QNESFIHNLK KIDAPASLAA ALSQRKENMG DSIRDGKMIG INGAGEPYMI ARVMEFVVRA
            ENQEFIGALK KVDRSQILAA ALQKRKEKVS RSADDGTVLR QNPAGEPYYL GRIMEFLLRL
            DNTEFIGSLK KVDKSQLLAS ALNKRKGQVS KSLTSGTTYA PGPPGEPYYI GRIMDFVFQV

            NWYYRPRDIQ RNAADTRLVF ASMHSDTCPL SSLRGKCQIR HASEIFDGYR KTRDCFWYDK
            NWYYRPKEIG KKVSDTRQVF ASMHSDISPL TALRGKCQIK HKAEVLDVLR MTKDSFWYDK
            NWYYRPKDIG RKAPDTRMVF ATMHSDISPL TALRGKCHIR HKAEIMEEYR KTPDSFWYEK
            NWYYRPKDIG RKSTDTRMVF ATMHSDISPL TALRGKCQIH HKAEIMDAYR KTSDSFWYDK
            NWYYRPKDIA RKVNDTRAVF ATMHSDISPL TSLRGKCTIK HKAEILEEYR KNPDCFWFEK
            NWFYRPRDVL RYNNDTRLVY GTMHSDICPL TSLRGKCYIK HRSEILEEFR RSKDSFWYNQ
            NWYYRPKDIG RRVQDTRMVF ATMHSDISPL TALRGKCQIR HKTEILAAYK RLRDCFWFEK
            NWYYRPKDIG RKASDSRMVY ATMHSDISPL TALRGKCQIR HKAEIMDAYR RTPDSFWYEK
            NWYYRPRDIQ RHSADTRLVY ASMHSDICPL SSLRGKCEIR HLSEILGAYK KTRNAFWYDK
            NWFYRPRDVQ RYNNDTRLVY ATMHSDLCPI ASLRGKCQIL HRSEILDEYR KTKDSFWFNQ
            NWYYRPKEIG KKVSDTRQVF ASMHSDISPL TALRGKCQIK HKAEVLDVLR STKDSFWYDK
            NWFYRPKDIG RKASDTRMVF ASMHSDISPL TALRGKCQIR HRLEIMDDYR RQPDSFWFEK
            NVFLRMRDIS LSTNDPRLLV ATMHSDVFSL ENVRGICEVR HRDLIVTQWK KKEDHFYYYQ
            NWFYRQKDMG KKGNDTRHVW ATMHSDISPL TALRGKCTIK HRAEILHEYK KTPDSFWFEK
            NWFYRPKDIS KHVADSRLLY ATMHSDICSL QSMRGKCIVT HRTDIIEDYR TKPNHFYFTQ

            MFDRYIHRYY EVIPTSKVIN VPANVKRVLD ERWRYVLVEV GKRKELTSAV KTSHRIQAKI
            LYDRYIHRYY DVIPVFQVIN VPVSVKKVLD ERWKYIIVEV GRGKEFTSAV KTCKRLQAKI
            LYDRYIQKNY DLIPTTTIVN VPANVKKVLD ERWKYVLVEQ GRGKELTSAV KLCKRLQAKI
            LYDRYIQKNY DLIPTRSIVN VPANVKKVLD ERWKYVLVEQ GRGKELTSAV KLCKRLQAKI
            LYDRYIQKNY EVIPTFQIIN VPEKVKKVLD ERWKYILVEQ GRGKELTSAV KTCRRLQAKI
            VFDRFIHRWY EVIPVSQVIN VPEKVKKALD ERWKFVVVET SRVKELTSAV KTCKRLHAKV
            LYDRYIQKNY EVIPTKQIIN VPEHVKKVLD ERWKYILVEQ GRGKELTSAV KTCKRLQAKI
            LYDRYIQKNY DLIPTTSIVN VPANVKKVLD ERWKYVLVEQ GRGKELTSAV KLCKRLQAKI
            MFDRYIHRMY DVIPTTEVLN VPPKVKRVLD DRWKFILVEM GKGKDLTSAV KTCKRIQAKI
            VFDRFIHRWY DVIPVSSVIN VPDRVKKALD ERWKYICLET SRVKELTSAV KSCKRLQAKV
            LYDRYIHRYY DVIPTFQVIN VPDPVKKVLD ERWKHIIVEA GRGKEFTSAV KTCKRLQAKI
            LYDRYIQKNY DLIPTRLIVN VPEKVKKVLD ERWKYVLVEQ GRGKELTSAV KLCKRLQAKI
            LYDRYIHRFY DVIPTDKVQN APPEVLTTLR SRYSFVVAEA GMINDLTDAL RGCAVLRVRV
            LYDRYIQKNY DLIPTGKIVN VPEKVKKVLD ECWKFVIVEQ GRGKELTSAV KLCKRLIAKI
            FYDRYILRFY EIVPTHTMVN IPKEVSQVLC ERFKYAIMEI NRKQEFCEPP KECVTLKIRV

            TGLERTNIPK FRTTQYRDVR RTHSEFGKLA DHLMSANPEA LVPAVPEDEF RVKASMQRWL
            TGLERTNLPK FRTTQFRDVR RTHSEFIKLA DHLISSNPEA IVPAVPEDEA RVKASLQRWL
            TGLERTNIQR FRTTQFRDVR RLHSEFVKLA EHLISANPES LVPAVPEDEA RVKALMQRWL
            TGLERTNISR FRTTQFRDVR RLHSEFVKLA EHLISANPEV FVPAVPEDEI RVKALMQRWL
            TGLERTNLPN FRTTQYRDIR RLHSEFVKFG EHLISANPDA VVPAVPEDEA RVKALMQRWL
            TGLERTNLPK FRTTQFRDVR RLHSEFVKLQ QHLISANPEA FVPAVPEDEA RVKASIQRWL
            TGLERTNLPS FRTTQYRDVR RLHSEFIKLA EHLISANPEA IVPAVPEDEA RVKALMQRWF
            TGLERTNIPR FRTTQFRDVR RLHSEFIKLA EHLISANPET FVPAVPEDEI RVKALLQRWF
            TGLERTNIPK FRTTQYRDVR RTHSEFIKLA DHLLSANPEA LVPAVPEDEI RVKASMQRWL
            TGLERTNLPK FRTTQFRDVR RLHSEFVKLG EHLISACPEA IVPAVPEDEA RLKTSIQRWL
            TGLERTNLPK FRTTQFRDVR RTHSEFIKLA DHLISSNPEA IVPAVPEDEA RVKASLQRWL
            TGLERTNLPR FRTTQYRDVR RLHSEFVKLG EHLISANPEA LVPAVPEDEN RVKALMQRWF
            HTIEKTNLPH FRSSSYPGVT RTYRELCLYS LALSLSSPAI IVPALPEDTR ILRLMLARWF
            TGLERTNNPR FRTTQYRDVR RLHSEFVKLA EHLISANPDS LVPAVPEDEN RVKALMQRWF
            MAIEPTNFPK YRTSHYRDIR RTHGEFVALF EHLNGANAEC FVPAVPHAAE QARKVMQTWL

            NTVLNNEVLI QDDEIVLFVE SLGLAESDFG VKVGQMHVQE THPGLSNAYR KLGKVIQAVG
            NYVCSNDVLM RDDEMVLFVE SLGLAESDFG VKLGAMNIQE PHQGLANAYR KLGKTIQSTG
            NYVCSNEVLM RDDELVLFVE SLGLSEADYG ARLASMNVQE PHPGLANAYR KLGKVVQAVG
            NYVCGNEVLM RDDEMVLFVE SLGLSEADYG SKLTGMHVQE PHPGLANAYR KLGKVVQTVG
            NYVCSNEVLL RDDEMILFVE SLGLAESDFG VKLGGMHVQE LHQGLGNAYR KLGKVIQTVG
            NIVCSNEVLM RDEEMVFFVE SLGLAEGDLG VKLAQMHVQE THTGLAHAYR RMGKVIQAVG
            NYVCSNEVLM RDDEMVLFTE SLGLVEADYG IKLSSMHIQE PHPGLSNAYR KLGKVLQTVG
            NYICGNEVLM HDDEMVLFVE SLGLAEAEYG AKLGSMHAQE PHPGLANAYR KLGKVVQTVG
            NTILSNDILI QDDEVMLFVE SVGLAESDFG VKLGQMAVQE THPGLGTAYR KLGKIIQTVG
            NIVCSNDMLI RDEEMVFFVE SLGVAESDLG AKFAALHVQE THVGLSHAYK KLGKVIQATG
            NYVCSNDVLM RDDEMVLFVE SLGLAESDFG VKLGAMNIQE PHQGLANAYR KLGKTIQSTG
            NYVCGNEVLM RDDEMVLFVE SLGLAESDYG VKLGAMHVQE PHPGLANAYK KLGRVIQTVG
            SRVLAEPALR DHPETRNLIE ALVVALSDLA VKLNNLGAVE EMRGLPYVLK RTAYTARSLG
            NYVCSSDTLT RDDEMVLFVE SLGLAESDFG VKLGAMNVQE PHPGLSNAYR KLGKVIQTVG
            DRVCGDPILC RDDEMRFFVE ALALGLAELG HKIACGDVLN PGADLGPVFA AFGQALVSVS

            DYHAVQATAE ATTLGDPLSY HSSDAFIVKE TLTNRHILLR ELLQAQQATR SKRAAADRLK
            DFHAAQGTAE ATTIGDPLQY HSQDSFIVKE TLTNRHILLR ELLQAQQLTR SKLNAADRLK
            DYHAAQATAE ATTLGDPFQY HSQDAFIVKE SLTNRQILIR EFLQAQEATR SKLNAADRLK
            DYHAAQATAE ATTIGDPFQY HSQDAFIVKE SLTNRQILIR EFLQAQEATR SKLNAADRLK
            DCHAAQATAE ATTMGDPLQY HSSDAFIVKE TLTNRQILIR EFLQAQETTR SKLSATDRLR
            DYHAAQGTAE ATTIGDPLRH HSDDAFIVKE TLTNRHILLR ELLQAQQTSR SKLSAADRLK
            DLHAAQATAE ATTIGDPFQY HSSDAFIVKE TLTNRQILMR ELLQAQELTR SKLHAADRLK
            DYHAAQATAE ATTIGDPFQY HSQDAFIVKE TLTNRQILTR EYLQAQEVTR SKLNAADRLK
            DYHAIQATAE ATTLGEPLSY HSSDAFIVKE TLTNRHILLR ELLQAQQTSR SRRSAADRLK
            DFHAAQGTAE ATTLGDPLQY HSSDAFIAKE TLTNRHILLR ELLQAQSATK SKLSAADRLK
            DFHAAQGTAE ATTIGDPLQY HSQDAFIVKE TLTNRHILLR ELIQAQQLTR SKLNAADRLK
            DYHAAQATAE ATTIGDPFQY HSQDAFIVKE TLTNRQILIR EYLQAQEVTR SKLNAADRLK
            DLQDALSNTE LLTIGDAVAY QSINARAAKE TMLARNALVE EHHNAQKTTV SKKREAEHLK
            DYHAAQATAQ ATTIGDPFQY HSTDAFIVKE TLTNRQILTR EFIQAQENTR SKLNAADRLK
            DIAYARAAVQ IASFVDPLDL VSQTGYVAKE QLTNRHLLMR ELETLQTNAK NKHIAAERIK

            VSSSVRPEKV DEAISALDEA QSQEDYLTKK TQRVTSNLLN ETSNDVWLAL REYTLRQIEA
            ASSSVRREKV DEAISALDEA RSNEVYLHNK TQRVTANLLL ETAADLRLSI REYVIREIEA
            ASSSVRREKV DEAISALDEA RQHETYLFNK TNRVTGNLVQ ETAADLRMSI REYVLREIEA
            ASSSVRREKV DEAITALDDA RQHETWLYNK TNRVTQNLVQ ETSADLRLSI REYVLREIEA
            ASSNVRREKV DEAIAALDEA RHNEVQLYHK TSRVTQNLVQ ETSADLRLSI REYVLREIEA
            ASSSVRRDKV DEAIQALDEA RSHEQYLGTK CARVTANLVQ ETTADMRTAI RDYVLRQIEA
            SSSNVRRERV DEAIAALRDA QEAESTLQHK TTRVTQNLVH ETAGDMRLSI REYVLRQIEA
            ASSSVRREKV DEAIAALDDA HQHETYLFKK TNRVTQNLVQ ETAADLRMSI REFVLREIEA
            VSSSVRSDKV DEALNALEEA ESHEDYLTKR TQRVTTNLLQ ETTNDLLSSL REYTLRQIEA
            ASSSVKRDKV DEAIAALDEA RSHEQYLTSK AQRVTANLLQ ETTQDMRQAI REYVVREIEA
            ASSSVRREKV DEAISALDEA RSNEVYLHNK TQRVTANLLL ETATDLRLSI REYVIREIEA
            ASSSVRREKV DEAIAALDEA RTTETQLFHK TSRVTQNLVQ ETANDLRLEI RELVLREIEA
            MQRNLRADRV DDALEELNEA QRHEHALALH LGKISQELHH SLQSHSRACE RQCDVRHADV
            ASSNVRREKV DEAITALDDA RQNETHLYQK TTRVTQNLVQ ETAADLRLSI REYVLREIDA
            ISGQHNPHKV DEAIALYEEA TRAETRLSNR LKRISDALCI GVEEDLTQAV REVTQRVIEC

            ERRTLATLES VRRPNLASSQ GPKGDAWSGM SNWNGTVLGP PHSVHENRIY SLNIHCGPEY
            ERRTLATLES IRRASLAASQ GPKGDSWSGM SNWNGTILGP PHSVHENRIY SLTMHCGENY
            ERRTLSVLET VRRSSLAASQ GPKGDSWSGM SNWNGTILGP PHSVYENRIY SVEITCGPQY
            ERRTLALLET VRRSSLAASQ GPKGDSWSGM SSWNGTILGP PHSVHENRIY SVKMHCGPDY
            ERRTLALLET VRRVSMAASQ GPKGDAWSGL HTWVGTIIGP SQSSFCDRIY SLKLYCSDKY
            ERRTLATLEQ VRRTSLASSQ GPKGDAWSGM SNWNGTILGP PHSVHENRIY SVKIHCGENY
            ERRTLALLES VRRASLAASQ GPKGDAWSGM THWTGTIWGP PHGNHENRIY ELKMECGANY
            ERRTLALLET VRRTSMASSQ GPKGDAWSGM SNWNGTILGP PHSVHENRIY SVKMHCGPDY
            ERRTLATLES VRRANMSSSQ GPKGDAWSGM SNWNGTILGP PNSVHENRIY SVNIHCGPDY
            ERRTLATLES VRRVSMASSQ GPKGDAWSGM SDWNGTILGP PHSVHENRIY SVSIHCGPDY
            ERRTLATLES IRRASLAASQ GPKGDSWSGM SNWNGTILGP PHSVHENRIY SLTMHCGEDY
            ERRSLALLES VRRTSLAASQ GPKGDAWSGM SNWNGTILGP PHSAHENRIY SLKMHCGEKY
            EGDAWVQARV GRRMATGGCT DRGGCEWQCM SNWNATIIGP GHSVYQNRIY SLSIHCGPNY
            ERRTLALLES VRRTSLAASQ GPKGDAWSGM SDWNGTILGP PHSVHENRIY SVKMHCGPKY
            ERRTLAVWEN IRSQAQTRSQ GPGGDAWSGM TFWNGTILGP PHSAHENRIY SLTLECGPDY

            PDQPPTLQFI SRVNLPCVGK VDPSKLPCLA QWKRTMETVL IELRRYYKVD GDGKIERLRR
            PDVPPTIKFT NKINLPGVGK VDPSKFACLA NWQRTMETAL TELRRYYKVD GDGKIERLRR
            PDSPPEVKFS TKIILPCVGR VLSNVLPCLN EWKRTIETIL IELRRYYKVD SDGKIERLRR
            PDLPPTIQFI SQVNLPCVGV VDPSQLPCLA QWKRTMETVL IELRRYYKVD SDGKIERLRR
            PYEPPTIHFI NKINLPGVGR VDPSKFNLLK EWIASISSAL YELRTYYKVD GDGKIERLRR
            PDVPPEVTFV SKINVPCVGK VDPTKLPCLS QWKRTMETIL IELRRYYKVD GDGKIERLRR
            PKEPPVIHFV SQINLPGVGR VDPNYVGILR DWTRSLEAAL IAIRKYYKVD SDGKIERLRR
            PDKPPTIQFV SQVNLPCVGI VDPRQLACLA EWKRTMETIL IQLRRYYKVG SDGSIERLRR
            PDNPPTLQFI SRVNLPCVGK VDPTQVPCLA QWKRTMETVL IELRRYYKVD GDGKIERLRR
            PDTPPEIKFT SKINLPCVGK VDASKLPCLA QWKRTMETIL IELRRYYKVD GDGKIERLRR
            PDVPPTIRFT NKINLPGVGK VDPSKIACLA NWQRTMETVL IELRRYYKVD GDGKIERLRR
            PDEPPTIQFV SQINLPCVGL VDPKQLPCLA QWKRTMETIL IELRRYYKVS NDGNIERLRR
            PDRPPEVKFL TKINLPCVGN IDYNALPILS SWSRTIEAIL LSLRRYYKVD GDGNIKRLRR
            PDEPPTIQFI SQVNLPCVGV VDPQQLPCLA QWKRTMETVL IEIRRYYKVD SDGKIERLRR
            PDQPPTVKFI SKINIPCVGV VIPANLPCLA HWKRTMETVL LELRKLYKVD DDGKVERLRR

            ECPVFSLLDT DLYKLTMQCA ILKYFPDVQV TYGFTNRTPH MKLTRGAYKW MLAQMDKLAN
            ECPVISFLDT DLYKLTMQCA VLKYFPTVRV TYAFKNRTPE KKLSRAAFRW LQLQISKLGN
            ECPVISFLDT DLYKLTMQCA VFKFFKDVPV TYAYTNRTPD KKLSRTAFKW LEEQIRKLGY
            ECPVISFLDT DLYKLTMQCA VFKFFKDVPV TYAYTNRTPD KKLSRTAFKW LEEQIGKLGN
            ECPVISFLDT DLYKLTMQCA VLKYYSNTSV TYSFTNRTPE KRLSRKAYQW LQDQIRKLGN
            ECPVNSLLDT DLYKLTMQCC VLKYFPTVDV TYSFTNRTPH MRFTRAAYRW LQSQIDKLGN
            ECPVISFLDT DLYKLTMQCA VLKYFKDVPV TYSFTNRTPE KKLSREAFVW LEEQVMKLGN
            ECPVISFLDT DLYKLTMQCA VFKFFKDVPV TYAFTNRTPD KKLSRAAFTW LEEQIRKLGY
            ECPIFSLLDT DLYKLTMQCA ILKYFPDVHV TYGFTNRTPH MKLRRGAYKW LLEQMDKLAN
            ECPIISLLDT DLYKLTMQCC ILKFFPDVSV TYSFTNRTPD KKLSRAAFKW LQAQVDKLEN
            ECPVISFLDT DLYKLTMQCA VLKYFPSVKV TYAFKNRTPE KKLSRVAFRW LQLQISKLGN
            ECPVISFLDT DLYKLTMQCA VFNFFKDVPV TYAFTNRTPD KKLSRAAFKW LEEQIRKLGN
            ECPIRSILDT DLYKLTMQQA VLRHYPHTRV AYKFTNRSAT MKFTRQAMDR IRNHIDNLVH
            ECPVISFLDT DLYKLTMQCA VTKYFKDVPV TYAFTNRTPE KKLSREAFRW LEQQIQKLGN
            ECEITSLLDT DLYKLTMQAA VLQHFPAAQA TFLFKNRTPS KQLNDDAIEW LKSEIAALGE

            IRVTEDEIAF LKRRCPYFNT AYLDFLTNFR LKPSEQIDIN FGDIDYIVKG AWVDTILYEI
            IALKDEEFRF LQNTCTYLNQ PYLDFLKEFR LDPRNQIEAT FGEVNLVVKG LWVDTILYEI
            ISLSTEEYKF LEKNCDYLSK DYLDFLKEFR LHPREQVVLT FGDVDIHIKG AWVETILYEI
            ISLSTDEYLF LKKHCDYLSE DYLNFLKEFR LSPREQVVAT FGDVDIQIKG TWVDTILYEI
            ISLSDEEYRF LKDNCPYLGT QYLEFLQNFR LNPRDQVIVS FGDIDIQISG KWVDTILYEI
            LAFSQEELDF LKKSCTYLND QYLRYLRTFR LHPDKQIRLS FGDLDLQTEG LWVETILYEI
            ISLSPEELQF LKTHCPYLTE EYLDYLSEFR LRPREQVAVS FGDIHYDIKG NWAETILYEI
            ISLSTEEYRF LQKNCEYLSP DYLNFLKEFR LRPREQVVAT FGDIDIQIKG TWVETILYEI
            VRVTPEERAW LKKKCPYLNE TYLTFLETFQ LRPQDQIDIK FGDVEYTIKG LWVETILYEI
            VAVSDEELKF LKDNCPYLNA QYLHFLSTFR LKPSKQLKLS FGDFYIHTEG LWLDTILYEI
            IALKDEEFRF LQNTCTYLNK PYLDFLKEFR LDPRNQIEAS FGEINLVVKG LWVDTILYEI
            ISLSDEEYRF LQEHCKYLSA DYLEFLKEFR LRPREQVFTT FGDVHMEIKG TWSETILYEI
            LSLSAQERAW LERSCPYLGK DYLDYLEAFR FQPKQQVQLR FGHLDLNVSG VWSDVIFYEV
            ISLTDEEHQF LQRHCPYLTE DYLNFLKELR LRPREQVTTT FGHVDIKIQG TWSETILYEI
            LRFTEDEIVF LQKHVGFLPA EYFEYLKTCQ LDPAAQVKVT VGHLEIEVNG PWKDTILYEI

            PLLALTSQAY FMFSDKDWNY ECQEGKAYRK GYVLLENGCT FSEFGTRRRR SYHTQDLVMQ
            PLLALTSEAY FKFMDTDWTY DGQEEKAYEK GISLLEGGCI VSEFGTRRRR DYHTQALVFR
            PILALTSEAY FKFMDTDWNY DGQEEKAFNK GLQLLEAGCI TSEFGTRRRR DYHTQALVFR
            PMLALTSEAY FKFMDTDWNY EGQEKQAFDK GLQLLEAGCV TSEFGTRRRR DYHTQALVFR
            PILALTSEAY FRFMDTDWDY QGQEELAYEK GKRILEAGCI LSEFGTRRRR DYHTQALVFR
            PLLALISEAY FKFCDTDWSH SGQLDKAYNK GLQLLENGCI FSEFGSRRRR DYHTHDLVMQ
            PLLALTSEAY FKFMDTDWDY DGQEEKAYEK GMRLLEAGCV FSEFGTRRRR DYHTQALVFR
            PMLALTSEAY FRFMDTDWNY DGQEEKAFGK GMQLLEAGCI TSEFGTRRRR DYHTQALVFR
            PLLALTSQAY FMFSDTDWDY SNQEEKAFRK GCDLLKNGCV FSEFGSRRRR DYHTQDLVMT
            PLLALVSEAY FKFVETDWSH QGQVEKAYEK GRALLEKGCI FSEFGSRRRR DYHTQDLVLQ
            PLLALTSEAY FRFMDTDWTY EGQEERAYEK GISLLEAGCI VSEFGTRRRR DYHTQALVFR
            PILALTSEAY FRFMDTDWNY EGQEEKAFEK GLRLLEAGCT TSEFGTRRRR DYHTQALVFR
            PLMAIVSEVY FSTIDTDWSL QDQYQQAFDK ACRLTSNGIR YSEFGTRRRR SYQTHRIVLQ
            PMLALTSEAY FLFMDKDWTY DGQEDRAFEK GQQLLEAGCT FSEFGTRRRR DYHTQALVFR
            PLLALVSEAY FKFVDKDWSY DGQSELAATK AQELIAQGCA FSEFGTRRRR SLKTHDIVIA

            GLCRAAREGK AKGFTGSSNV HFAMKYDVDP VGTVAHEWYM TIAAITYENA NEMALKYWLG
            GLVKAKKVGE ERKISGTSNV HLAMRFGIPP IGTVAHEWFM GVAAITYRSA TATALDYWVG
            GLVKASKEAE KKGLSGTSNV HLAMRFNIPP VGTVAHEWFM GTASIVYKKA TEEALRHWVS
            GLVQASKEAE KKGLSGTSNV HLAMRFNIPP VGTVAHEWFM GVAAILYKQA TEVALRHWVA
            GLVKASKEAQ KRGLSGTSNV HLAMRFNMAP VGTVAHEWFM GIAAIIYRSA SEEALARWVG
            GLLRAAQDAE AKGLSGTSNV HFAMKYNVPP VGTVAHEWFM GVAAVTYEDA NEIALSYWVG
            GLTKAAKEAE KRGLSGTSNV HLAMRFNIPP VGTVAHEWFM GNAAILYKSA TEEALSRWVG
            GLVKASKEAE KKGLSGTSNV HLAMRFNIPP VGTVAHEWFM GTAAIVYMKA TEEALRHWVS
            GLCRAAEEGK RQGFTGSSNV HFAMKYNVSA VGTVAHEWYM TIAAITYENA NELGLRYWLG
            GLRRAVDEGT KAGLSGTSNV HFAMKHGLVP IGTVAHEWFM GVAAITYENA NEIALEYWTA
            GLVKAKKVGE ERAISGTSNV HLAMRFGIPP IGTVAHEWFM GVAAITYKTA TATALDYWVG
            GLVKASKEAA AKGLTGTSNV HLAMRFGIPP VGTVAHEWFM GIAAITYAKA TEEALRHWVS
            GLMAGDLSAS SGCLLGTSNV HFAQQFDLVP IGTVAHEWTM AIAALQYAHS NLKALQLWDA
            GLVRADKQAE ARGLSGTSNV HLAMRFGIPP VGTVAHEWFM GIAAITYRGA TEAALRYWVG
            GILEGLKSAQ GNGFTGTSNV YLAKKYNLKP IGTVAHEWMM GVAAATYSTA NLRAMELWIQ

            CFGLGIALTD TFGTPAFLDA FAQVYAGVRQ DSGDPSYFVK MARDFYDREG ITKTVVFSDS
            CFGLGIALTD TFGTKDFLRV FAQAFTGVRQ DSGDPASFVK KMRQFYDEQG IKKTIVFSDS
            CFGLGIALTD TFGTQEFLRS FAEVFAGVRQ DSGDPAQYTK MMRDYYDEQG IKKLIVFSDS
            CFGLGIALTD TFGTQEFLRA FAEAFAGIRQ DSGDPAEYTK WMREFYDKQG ITKLIVFSDS
            AFGLAIALTD TFGTPEFLKS FAQVFAGVRQ DSGDPTTFVK RMREFYDQQR IKKTIVFSDS
            TFGLSIALTD TFGTPNFLKA FAQSFTGVRQ DSGDPRDFIK MMRKFYDEEA IQKVIVFSDS
            CYGLGIALTD TFGTPEFLRA FAQVFTGVRQ DSGDPKEFVK LMRKFYDEQG IKKVIVFSDS
            CFGLGIALTD TFGTQEFLRS FAEVFAGVRQ DSGDPSEYTK MMRDYYDQQG IKKLIVFSDS
            CFGLGVALTD TFGTPAFLDA FAQVYAGVRQ DSGDPTYFVK MVRDFYDRQG ITKTIVFSDS
            TFGLSIALTD TFGTPAFLQA FAQVFTGVRQ DSGDPLEFIR MMREFYDQEG IKKTIVFSDS
            CFGLGIALTD TFGTKDFLRV FAQAFTGVRQ DSGDPASFVK KMRQFYDEQG IKKTIVFSDS
            VFGLSIALTD TFGTKEFLKA FAEMFAGVRQ DSGDPAEYVK LLRDYYDEQG IKKVIVFSDS
            VYSLTIALTD TFSTNVFWND LARRWRGLRQ DSGDSKAFAQ KALDAYRSIG VDKVVIYSDG
            AFGLGIALTD TFGTQEFLRA FAELFAGVRQ DSGDPTEYVE MLRKYYADQG ITKTMVFSDS
            TVGAGVALTD TFGTESFLLD FTDIYNGVRQ DSGDPLEYTK LLGDHYKQLG YEKVIVYSDS

            LDIEHCLEYK VLAEEAGFKP VFGVGTFFTN DFINTTTNEK SQPLNIVIKI SSANGRAAVK
            LDVELCIKYK QIAEESGFQP TFGVGTFFTN DFVHTTSGKK STPLNIVIKL SSADGKPAIK
            LNIDRCLEYK QVSEKLGFQP TFGVGTFLTN DFVHLKTGTK SVPLNIVIKL SSAAGRPAIK
            LNIERCLEYK KVADDLGFQP TFGVGTYLTN DFTNTKTGKK SVPLNIVIKI SSAAGNPAVK
            LDIDRCLVYK QVSEAAGFQP TFGVGTFLTN DFVGKSTGKK STPLNIVIKL SSADGKPAVK
            LNIELCLEYK KAAEAEGFQP TFGVGTFLTN DFVRESTGQK SVPLNIVIKI ASAAGRAAVK
            LDIDRCLEYK EVAEAAGFQP TFGVGTYFTN DFVHKATGKK STPLNIVIKL SSAAGNPAVK
            LNIDRCLEYK QVSENLGFQP TFGVGTFLTN DFTHLKTGTK SVPLNIVIKL SSAAGRPAIK
            LDIVHCLEYK AIAEEAGFNP TFGVGTFFTN DFTNKSNGQK SKPLNIVIKI ATANGRPAVK
            LNIELCFKYK KAAEEQGFQP TFGVGTFLTN DFVETSTGSK SVPLNIVIKI ASAAGRHAVK
            LDVELCKKYK QIAEESGFQP TFGVGTFFTN DFVHQSTGKK STPLNIVIKL SSANGKPAIK
            LNIDRCLEYL EISQKYGFQP TFGVGTFLTN DFTHLKTGTK SVPLNIVIKL SSAAGRPAVK
            LDVDRCLELA AYSNHIGIGA AFGIGTSFTN DFIQLSTAQK SKPLNIVIKL DSVEHRRVVK
            LNIERCLEYK KISEAAGFVP TFGVGTFLTN DFTRLKDGSK STPLNIVIKL SSAAGRNAIK
            LDVEKCGKYK AAAAENGLKA AFGVGTFFTN DFKRLSDGQK STPLNIVIKI QQLNGQSCIK

            LSDNMGKNTG DKDTVQAVKK RLGYVEFLEK FLKPYEDVTY YTFMQVLVSV NSYKKRAQDA
            ISDNIGKNMG DEVTVLRVKK DLGYVEFSDK FVEEYDDVRF YTLEAILYSL TEHKKRAQGA
            ISDNAGKNTG DKDTVEKVKR ELGYVEYIEE YTEQFDDIRY YTFNSILCNV NQHKKQGQEA
            ISDNAGKNTG DKETVEKVKR ELGYVEFVEE YVEQYDDIRY YTLDAVLRNV NQHKKQGQEA
            LSDNIGKNTG DANTVEKVKR EIGYEEFLEK YVNENADVRF YTFRAVVLSA AQHKKHAQEA
            ISDNMGKNTG DKATVAEVKR RLGYVEFAEK FIEEFDDVRF YALHAILYSL SAHKRKGQDA
            ISDNVGKNTG DKATVEKVKR ELGYVEFCDK FIDEYDDIRF YTFEGILRSL SQHKKRAQEA
            ISDNAGKNTG DKETVEKVKQ ELGYVEYIEE FAEQYDDIRY FTFSSILRSV TQHKNQGQAA
            LSDNMGKNTG DKAKVQEVKK KLGYTEFVTK FMKQYEDVRY HTFAQILRTV HGHKRRAQDA
            ISDNVGKNTG DQATVNEVKQ RLGYQEFAEK YFKQFDDIRY LTFQKIISSL QAYKEKAQGA
            ISDNIGKNMG DESTVLRVKK DLGYVEFSEK FVEEYDDVRF YTLEAILYSL TEHKKRAQGA
            ISDNIGKNTG DKETVEKVKQ QLGYVEFLES YVEQYDDIRY YTFRAVLRTV TQHKRQGQDA
            ISDDLTKNTG DPTEVLAVKR RFGIPTFVQI GLHKYDDVRF ATLREILHSI GAQRSAFSAA
            ISDNSGKNTG DKGTVEKVKQ ELGYVEFVDK YLTEFDDVRF FGLKSILNSL HQHQRQGQDA
            LSDNLSKNMG DPETVERVKR ELGYVEFVSE YLDKYDDIRF HVYNESILHH DTQTLAFQTG

            WLRKTLLRIM VHHIEPWFNR PEYLMDFLTD SYNVGGATSL LALSGLFYLI QEKNLDYPQF
            WLRKMILSKI TDFIAPWFTK PELLMDFLTD SYNSGGSTSL LSLSGVFYLI QEKNLDYPSF
            WLRKKILDII STVIAPWFTK PELLADFLTS SYDAGGSMSL LALSGVFYLI QQRNLDYPSF
            WLRKQILDIF TTVIAPWFTK PELLSDFLTD CYDAGGSTSL LALSGVFYLI SERNLDYPSF
            WSKKQVLSII SRVIAPWYSK PEMLMDFLTD SFNEGGSVSL LALSGVFYLI QERNLDYPAF
            WLRKSVLSIM TYKVTPWFSK VEMLMDFLTD SYNVGGATSL LALSGLFYLI REKNLDYPSF
            WLRKKVLDVM ASSIAPWFIK PELLMDFLTD CYNTGGSISL LALSGVFYLI QERNLDYPSF
            WLRKRLLESM STMITPWFAK PELLSDFLTS CYNAGGSMSL LALSGVFYLI EQRNLDYPSF
            WLRKALLRIM VHTIEPWFTR PELLMDFLTD SYNEGGATSL LALSGLFYLI QEKNLDYPQF
            WLRKSILTTF SYQMAPWFQQ PEVLADFLTD SYNVGGATSL MALSGLYYLI SEKNLDYPSF
            WLRKMILSKI TESIAPWFTK PELLMDFLTD SYNSGGSTSL LSLSGVFYLI QEKNLDYPSF
            WLRKRILNVI STNIAPWFTK PELLSDFLTS CYNTGGSMSL LALSGVFYLI QQRNLDYPSF
            WLTHEVLVRL HAQILPHLTK PTMLHDFLVS CLDSSGATAL LALNAIFTLV TKHNLDYPHF
            WLRKRILEIM ATDIAPWFTR PELLADFLTD SYNTGGSMSL LALSGVFFLI QERNLDYPSF
            WLYKTVLTVM HQKIIPFLNQ PHTTMDFLTQ SYNMGGGVAL LALNGLFSLM QKQNLEYPDF

            YPKLYSLLDA DLLHSKHRSR FFRLLNTFLA STHLPATLVA SFIKRLSRLA LNAPPAAVVA
            YRKLYSLLDT GILHSKHRSR FFRLLDTFLS STHLPVVLVA SFIKRLSRLT LHSPPSGVVA
            YTKLYSLLDR DILHSKHRSR FFRLLDTFLG STHLPAALVG SFIKRLARLA LNAPPSAIVF
            YAKLYSLLDR DILHSKHRSR FFRLLDTFLG STHLPAALVA SFIKRLARLS LNAPPGAIVF
            YPKLYSLLNA DMMHSKHRSR FFRLLDTFLN SSHLPAQLVA SFIKRLARLC LNAPPSAIVA
            YNKLYSLLDD GILHSKHRSR FFRLMDEFMS STHLPAALVA SFIKRLSRLA LHGPPAGIVV
            YQKLYSLLDT DILHSKYRSR FFRLLDTFLG SSHLPAVLVA SFIKRLARLA LNAPPSAIVV
            YPKLYSLLDR DILHSKHRSR FFRLLDTFLG STHLPAALVA SFIKRLARLA LNAPPSAIVF
            YAKLYSLLDA DLLHSKHRSR FFRLLNTFLA STHLPATLVA SFIKRLSRLA LNAPPSAIVV
            YLKLYSLLDD GLMHSKHRSR FFRLLDTFMS SSHLPAALVA SFIKRLSRLA LHGPPAGVVI
            YRKLYSLLDT GILHSKHRSR FFRLLDTFLS STHLPVVLVA SFIKRLSRLT LHSPPSGVVA
            YPKLYSLLDK DILHSKHRSR FFRLLDTFLG STHLPAALVA SFIKRLSRLA LNAPPSAIAT
            YNRLYAMLDA SVLHMKYRAR FLRLLETFLS STHLSSTLVA SFVKRLSRLS LRAPPAAIAS
            YTKLYSLLDR DILHSKYRAR FFRLMDTFLR STHLPAVLVA SFIKRLARLS LSAPPAAIVF
            YSKLYALLDE QVLYASYRSR FFRLLDIFLS SSHLASAIVA SFIKRCSRLA LTAPPAAVVT

            IVPFIYNLFK NHPTCTFMLH RDPFDPEESD PDQTAIESSL WEIESLQSHY HPNVASIARI
            VVPWIYNLLK KHPTCLFMIH RDPFLMDEED PMLTAIDSSL WEIVTLQSHY HPNVATLAKI
            VTPWIYNLLK RHPSCTFMIH RDPFLPDETE PMETAMESCL WELVQLQSHY HPNVATISKI
            VTPWIYNLLK RHPTCTFMIH RDPFLPNEAD PMHTAIDSCL WELVQLQSHY HPNVATISKI
            VIPWFYNLFK KHPLCTFMMH RDPFLPDEMD PMETAIDSCL WEIVQLQSHY HPNVATIAKI
            VVPWVYNMLM KHPACTFMIH RDPFNMEETD PMETAIESSL WELETLQFHY HPNVATLAKI
            IVPWFYNLFK KHPLTTFMMH RDPFLPDEED PMETAIDSSL WEIVQLQSHY HPNVATIAKI
            VTPWIYNLLK RHPSCTFMIH RDPFLPNETD PMETAIDSCL WELVQLQSHY HPNVATISKI
            IVPFMYNLFK SHPTCTFMMH RDPFDPHEAD PTRTAIESSI WEIESLQSHY HPNVAAIAKI
            VVPWVYNMFK RHPACTFMMH RDPFDMEEQD PMLTAIESSV WELVALQSHY HPNVATLAKI
            VVPWIYNLLK KHPTCLFMIH RDPFLIDEED PMLTAIESSL WEIVTLQSHY HPNVATLAKI
            VIPWIYNLLR RHPTCTFMIH RDAFNPTEPN PMKTAIDSCL WEVVQLQSHY HPNIATIAKI
            VVPFVYNLLK KHPRCLSMVH KASFGAAAAA RGNSAMRSDQ VSNLAGEAHF LGSVTSLAHI
            IVPWTYNIMK RHPLCTFMMH RDPFLPDEAD PMQTAIDSCL WEFVQLQSHY HPNVATITKI
            LYPFVYNQLK RHPACMTLLQ RDPFDPEETD PLKTALESSL WELETVQSHY HPNISKLAKI

            ISEQFTKHSY NLEDFLDYTY QGMLQAEYGI SPDTGFLPSE PPLEHLPDPY YAKWENIQAL
            ISEQFTKHSY NLEDFLDHSY GSMLESEYGI SPEYGFLPAD LPLERLPDPY YNKWENLQGL
            ISEQFTKQSY NIEDFLDHSY ATLLEAEYGL SLTHGFLPDV LPLTRLPDPY YNKWENLQAL
            ISEQFTKQSY NIEDFLDHSY ATLLEAEYGI SPTHGFLPDT LPLTRLPDPY YNKWENLQAL
            ISEQFTKQFY NLEDFLDHSY GSLLDGEYGV SPTSGFLPEV LPLSRLPDPY YNKWENLQAL
            ISEQFTKRSY NLEDFLDHSY NGLIEAEFDV SPEHGFLPAE LPLQFLDDSY YRPWEGLQAL
            ISEQFTKQAY NLEDFLDHSY GSLIDAEYGI SPTHGFLPDV LPLTRLPDPY YNKWENLQAL
            ISEQFTKLSY NLEDFLDHSY ASLLDAEYGL SPTHGFLPDV LPLTRLPDPY YNKWENLQAL
            ISEQFTKQAY NLEDFLDHTY QGMVQGEYGI SPEHGFLPPE QPLETLPDLY YAKWENLHPL
            ISEQFTKRAY NLEDFLDHSY SALLDIEYDV SAKNGFLPDE VPLDILPDRY YQPWENFQNL
            ISEQFTKHSY NLEDFLDHSY GSMLESEYGI SPEYGFLPAD LPLERLPDPY YNKWENLQGL
            ISEQFTKQSY NMEDFLDHSY ASLLDAEYGI SPTHGFLPGT LPLTRLPDPY YNKWENLQAL
            LAEPFTRERY SLDDFLDITY ATLFETEFDV DVRSGFLPPE APVRRLSAPY AEHWETPHQR
            ISEQFTKQSY NIEDFLDHSF GSLLEAEYGI SPTHGFLPDV LPLTRLPDPY YNKWENLQAL
            ISEPFRKPQY NMEDFLDHSY ESLIDQEYEV SDKTGFLPEQ LPLESLTNPY YAPWENLPAL

            LLSRRMRRVV DTSYLQAEPE WRRAYSILGF ILHGYVPPQL TVPLFEVCDH LDLPPVATYA
            ILSKRLRGVI DTAGLEHDSE WRRAYSLLCF MAHSYIPPSI TVPLLHISNY LEVPPVATYA
            ILSRRLRGVI DTIGLEHDAE WRRAYSLLGF MAHGYIPASI SVPLLQVSER LEVLPVATYA
            ILSRRLRGVV DTIGLEHDAE WRRAYSLLGF MAHGYIPASI SVPFLEISEH LEVPPVATYA
            ILSKRLRPVV DTIGLEHDAE WRRAYSILCF MAHGYIPASI SVPLLQVAER LDVAPVATYA
            ILTRRLRGVV DTDYLRSEPE WRRAYSILAF IAHAYIPPSI SVPFLSTCRH LELPPVATYA
            ILSKRLRGVV DTIGLEHDAE WRRAYSLLSF MAHGYIPPSI AVPLLKISEH LEVPPVATYA
            ILSRRLRGVV DTVGLEHDAE WRRAYSLLGF MAHGYIPPSI SVPLLEISSR LELPPVATYA
            LLSRRIRPVV DTQHLQTDAE WRRAYVILVF LLHSYVPPQL TVPLFQVCER LEVPPVATYA
            ILAKRLRRMV DTDLLLTEAE WRRAYSILGF IAHAYIPPSI SIPFLETCKH LELPPVATFA
            ILSKRLREVI DTAGLEHDSE WRRAYSLLCF MAHSYIPPSI TVPLLHISNY LEVPPVATYA
            ILSRRLRGVI DTIGLEHDAE WRRAYSLLCF MAHGYIPPQI SMPLLAVSRR LEVPPVATYA
            LLARRWRRSI RSDELANDIR YRRGHVVLSF LAHFYIPAAI AVPWVQLSQK LDLPPVLTYA
            MLSRRLRSVV DTIGLEHEAE WRRAYSLLCF MAHGYVPPPI TVPLLQVSEH LELPPVATYA
            ILTRRIRQYV DIDQLKTPEE QRRAYSVLSF IAHAYIPPQI TEPWVAISDL LELPPVCTYA

            GLVLWNFKPI FSDEPMDLDN LACINTITGT LDEQWFYLVS VAIEARGGPA ISLVLQAIAA
            AVCLWNFKPL FADEHVDLEN LATLTTFTGS IDESWFYLVS VAIEARAAPV LPLMLTAIEA
            AVCLWNFKPL FVDEDIDLEN LATLNTFTGS LDESWFYLVS VAIEARGAPI ISLMLTAIAA
            AVCLWNFKPL FVDEDIDLEN LATLNTYTGA LDESWFYLVS VAIEARGAPI IPLMLTAIAA
            AVCLWNFKPL FVDEGIDLEN LATLSTFTGS IDESWFYLVS VAIEARGAAT IPLMLKAIQA
            GLVLWNWRPL DPSAPIDLEN IFTLNTATGS LDESWFYLVS VAIEARAAPT IPLMLNAIEA
            AVCLWNFKPL FMDEDIDLEN LATLSTFTGA IDESWFYLVS VAMEARGAPI IPLMLTAIAA
            AVCLWNFKPL FMDEDIDLEN LATLNTFTGA LDESWFYLVS VAIEARGAPI ISLMLTAIAA
            GVCLWNYKPI FPDEPADLGN LACLQTFTGS LDEQWFYLVS VAIEAQGAPA LPLMLQAIAA
            AVCLWNWRPL FQGEPTDLGN LATQMTFTGS MDESWFYLVS VAIEARAGPV IPMMIEAIAA
            AVCLWNFKPL FADEHVDLEN LATLTTFTGS IDESWFYLVS VAIEARAAPV LPLMLAAIEA
            AVCLWNFKPL FMDEDIDLEN LATLFTFTGA IDESWFYLVS VAIEARGAPI MSLMLTAMAA
            TTVLWNWDYI DPSRGLEPDN LSIVETFTAT PSEHHFFFTS LLIEARGVEA LELMRVSLDE
            AVCLWNFKPL FMDEGIDLEN LASLNTFTGS LDESWFYLVS VAIEAHGAPI IPLMLTAIAA
            GLCLWNHKTI MPVASSDLDS LATITTYTGS FDESWFYLVS TTMERQGGAC IKAGLGAIAA

            ARVGNAVVIE YLQALAEMID EIGAVLERMY EHNDPYVFYN KIRPYLAGSK NMDAGLPNGL
            ARKNDKTVTS CLRTFAERID DLGTLLQRMH ESCDPHVFYN RIRPFLAGSK NMEAGLPNGV
            ARHGDLTVTR CLRAFAERLT DLTTILQRMH ESCDPTIFYN RIRPFLAGSK NMEAGLPQGV
            ARHGDAAVTR CLRTFAERLT DLTTILQRMH ESCDPTIFYH RIRPFLAGSK NMEAGLPNGV
            ARDGDATVTS CLVAFAERID DLGNLLQRVH ENCDPHIFYH RIRPFLAGSK NMDAGLPNGV
            ARYGDHTVTE CLRSFAERLD ELGTLLQRMY ENCDPHVFYH RIRPYLAGSK NMDAGLPNGV
            ARVGDATVTR CLHTFAERLD DLTTLLQRMH ESCDPKIFYD RIRPFLAGSK NMDAGLPHGV
            ARHGDATVTR CLRTFAERLT DLTTLLERLH ESCDPTIFYN RIRPFLAGSK NMEAGLPYGV
            ARVGDRQVTD CLQRFAEILD GITSLLQRLY EQCDPHVFYH RIRPYLAGSK NMEAGLPHGL
            ARRNDNMVVQ CLRSFAERLD EIGTLLERMY ESCDPHVFYH RIRPFLAGSK NMDAGLPNGV
            ARKNDRTVTS CLRTFAERLD DLGTLLQRMH ESCDPHVFYH RIRPFLAGSR NMEAGLPNGV
            ARQDDATVTR CLRTFAERLT DLTSILQRMH ESCDPVIFYN RVRPFLAGSK NMEAGLPFGV
            AFVADRRIAG YLNRLAVVIK SLTKLLHDVR NGCDPKIFYW GIRPWFVGSD TVDKGEEAGW
            AREGDAAVTR CLRGFAERLT DLTSILQRMH ESCDPLIFYN RIRPFLAGSK NMEAGLPLGL
            ARENDATVTS NLQYLAEAID AIITLLGRMY EMCEPHTFYH RLRPYLSGSE NMDRGLPHGV

            LYDYRQYGGG SNAQSSLIQF LDIALGIEHR PTGHGFIQEM RSYMPGPHRK FLEHMGAVAL
            FYDYRQLSGG SNAQSSILQF FDIVLGIEHR PTGHNFLLEM RKYMPGAHRR FLEDMTVVAL
            IYEYQQYSGG SNAQSSLIQF FDIVLGIEHR PTGHNFIMEM RRYMPGQHAR FLNDISIVAL
            IYEYRQYSGG SNAQSSLIQF FDVILGIEHR PTGHNFIMEM RRYMPGPHAR FLNDVSSVAL
            IYEYRQYSGG SNAQSSIIQF FDIVLGIEHR PTGHNFIMEM RRYMPGGHAR FLGAVSSVAL
            IFDYVQYSGG SNAQSSIIQF FDIVLGIEHR PTGHNFIQEM RTYMPGPHKR FLEAVTGVAL
            IYEYRQYSGG SNAQSSLIQF FDIVLGIEHR PTGHNFLLEM RKYMPGPHAR FLDHVQSVAL
            IYEYRQYSGG SNAQSSLIQF FDIALGIEHR PTGHNFIMDM RRYMPGPHAR FLNDVSAVAM
            LYDHRQYGGG SNAQSSLIQF FDIALGVEHR PTGHGFIHEM REYMPGPHRR FLQDVEAVAL
            MFDYVQFSGG SNAQSSIIQF FDVVLGVEHR PTGHGFIQDM RNYMPGPHRR FLEHMESIAL
            FYDYRKLSGG SNAQSSILQF FDIVLGIEHR PTGHNFLLEM RKYMPGAHRR FLEDMTVVAL
            IYDYRQYSGG SNAQSSLIQF FDIALGIQHR PTGHNFIQDM RNYMPGPHAR FLEDVSRVAL
            HFEKRVFSGP SAGQSSMIHA IDVFLDVDHT RRKATFMERM SLYMPGHHRA FLSHLRNISL
            NYDYRFYSGG SNAQSSLIQF FDVVLGIDHR PTGHNFIMEM RRYMPGPHAR FLDQVGLVAL
            KYQYRAYAGG SNAQSSLIQT LDILLNVEHR ATGNNFIHEM RKYMPGPHRR FLEHLQQVAI

            SLAYDACLSM LQSMRTKHIQ MVSRYIITPS RGTGGTALIP FLKQARNETG EPMIDSWARR
            CLAYDACLAM LRTFRDKHIA IVTRYIVIKS KGTGGTALIP FLKQARDETG EPTIDSWARR
            CLAYDACLAM LSAFRDKHIG IVTRYIINPS KGTGGTALIP FLKQARDETG EPAVEEWTRR
            CLAYDACLAM LSAFRDKHIN IVTRYIINPS KGTGGTALIP FLKQARDETG EPAVEEWTRR
            ALAYDACLAM LRALRDRHIA IVARYIVVPS KGTGGTALIA FLKQARDETG EPAVEAWTRR
            CTAFDACLAM LRAFRDKHIQ MVSRYIIVKS RGTGGTALIP FLKQARDETG EPAIDAWARR
            GIAYDACLAM LRALRDKHIA IVTRYIVLPS KGTGGTALIS FLKQARDETG EPAVEAWAHR
            RIAYDACLAM LSAFRDKHIA IVTRYIINPS KGTGGTALIP FLKQARDETG EPAVEEWTRR
            RIAYEACLSM LRNMRDKHIQ IVSRYIIVQS RGTGGTALIP FLKQARDETG EPAIDAWARR
            TTAYDACLAM LRTLRDKHIQ LVSRYIIIKS RGTGGTALIP FLKQARDETG EPAIDAWAKR
            CLAYDACLAM LRTFRDKHIA IVTRYIVIKS KGTGGTALIP FLKQARDETG EPTIDSWARR
            CLAYDACLAM LSAFRDKHIA IVTRYVITPS KGTGGTALIP FLKQARDETG DPAVEEWTKR
            PAAYDNALQE LKALRDEHMK VAYLYIVAQA KGTGGTDLVT FLRDCRVNTI DQSSSSFASS
            TLAYDACLAM LSSFRDKHIA IVTRYIIVPS KGTGGTALIP FLKQARDETG EPAVAEWTRR
            VLAYDACLAM LRSFRDKHIQ IVSRYIILQA RGTGGTALIP FLKQARDETG DPAASSWGKR

            LLTTGLAGTW TAADSEGMPR EVSDIKQFIE LARRKDASSA RIKRKFKVRC SRFVYTLVLK
            VMNRGLAGTW TLDDEVGMPR EITDIKSFLE ICRRKDASSA RIKKKIKVRC QKYLYTLVLK
            FMKRGLAGTW TMDDDMGMPQ EVADIKKFIE ISRRNDASSA RIKKKFKVRC QKYLYTLVLK
            FMKRGLAGSW TMDDEIGMPQ EVADIKKFIE ICRRSDASSA RIKKKFKVRC QKNLYTLVLK
            YMKRGLAGMW TMEGEGGMPR EVADIKKFIE ICRRKDASSA RIKKKFKVRC QKNLYTLILK
            LLNNGLAGVW SVDDSEGMPS EVSDIKQFIE ICRRKDASSA RIKKKFKVRC HRYLYTLVLK
            FMSRGLAASW TVDDDVGMPQ EIGDIKKFIE ICRRKDASAA RIKKKFKVRC QKYLYTLVLK
            FMKRGLAGSW TMDDDVGMPK EVADIKKFIE ICRRKDASSA RIKKKFKVRC QKHLYTLVLK
            LLSNGLCGTW TADDSEGMPR EVSDIKQFIE ICRRKDASSA RIQRKFKVRC QRFIYTLALT
            LLNNGLAGTW SVDDSEGMPS EVSDIKQFIE ICRRKDAKSA RIKKKFKVRC STNVYTLVLK
            VMNRGLAGTW TLDEEVGMPR EITDIKSFLE ICRRKDASSA RIKKKIKVRC QKYLYTLVLK
            FMRRGLAWTW TMEDEVGMPK EVADIKKFIE ICRRKDASSA RIKKKFKVRC QKNLYTLVLK
            FLPSNLTADL LPGKANARPQ QITDIKKFLE IARRKDASAA RVKSKFKIRC SRFLYTLSVD
            FMTRGLAGTW TMDEEVGMPQ EIADIKQFIE ICRRKDASSA RIKKKFKVRC QRFLYTLVLK
            ILSDGLAGNW ELGKDEGMAQ TLTSIKDFLA TCSRDDVESV TVKYKFKIRC PRMLYTLTVD

            DSDKADKLKQ SLPPALKVVD VTKDEQVREW VAQEDVFVLK QAKKKAEIRV KEGRAKPIDW
            DLEKAEKLKQ SLPPNLTIAD TPKDEQSKKW VAEEDTFVLK QAKKKADIRV REGRAKPIDW
            DSDKVEKLKQ SLPPTLQLTD VSKDEQSRQF VADEDKFVLQ QSKKKADIRV REGRAKPIDY
            DTDKAEKLKQ SLPPTLQLTD VSSDEQSRQF VADEDKFVLK QSKKKANIRI REGRAKPIDY
            DAEKAEKLKQ SLPPSLTVTE VSKDEQSEEF VAGEDKFVLR QSKKKADIRV RERRAKPIDF
            DSDKAEKLKQ SLPPGLTITD VPKDTQEEEW VAGEDRFVLQ QAKKKAAIRV KGGRAKPVDW
            DSDKAEKLKA SLPPSLTIAD VAKDEQSEQF VADEDKFVLK QAKKKADIRV RERRAKPIDY
            DSDKAEKLKQ SLPPTLQLTD VSKDEQSRQF VADEDKFVLK QSKKKADIRV REGRAKPIDY
            DSAKAEKLKQ SLPPSLKVVD VAKDEQAREW VAQEDIFVLK QAKKKAEIRV KEGRAKPIDW
            DTDKAEKLKQ SLPPGLTISD VGKNAAEEAW VADEDRFVLQ QAKKKAALRV KGGRARPVDW
            DLEKAEKLKQ SLPPNLTIAD TPKDEQSKKW VAEEDTFVLK QAKKKADIRV REGRAKPIDW
            DNDKAEKLKQ SLPPNLQIAE VPRDEQSRQF VADEDKFVLK QAKKKADIRV REGRAKPIDV
            DKQKAEKLKQ SLPPGLNVVE IGKSAQMASW VAKEDDFHLE QAQRRAVIRI KENRAKPIDL
            DTDKAEKLKQ SLPPSLTIQE VGKDEQARKF VAEEDKFVLK QTKKKADIRV REGRAKPIDL
            DRTKADKIVQ SLPSSIKIIK IGKEAQSRKW IEGEGAFLLK QKRMGSILRI NQGRASSVDL

            LTVMLRVIDD SELDLVDPEG VFEGLLESNS QNRDYWRTMK VICKDRQKTI NKLLSPKSYE
            LAVILRVIDE VQLDVVDPEG VFEGLLEKNK KNQDYWKTMQ IICHERRQKV DKLLGPKTYE
            LAFNLKYIDD LEIDVPAPGD VIKSLLETNS RNRDYWKALK TLCADRKSKI DKILAPKTYE
            LAFNLRYIDD AEIDVPAPGD VIASLLETNA TNRDYWRALQ TICADRKAKI DKILAPKTHD
            LAFNLRWVDD ALITVPSPAK VIEGLLETSA RNLEYWNAIL ALCDDRRRQV DKILAPKTYE
            LAVTLRVIDD ADLDIVDPEG VLESLLETDR KNREFWNTMK VICKDRRQKV DRLLGPKSLE
            LAFNLRFIDD VDIPVPSPER VLQNLLETNR RNKEYWSALS ILCDDKRNKV DRILAPKTLE
            LAFNLKYIDD VDIEVPTPGD VIKSILEPNT QNRDYWGALK VLCADRKAKI DKILGPKTFA
            LTVTLRVIDD SELDVVDPDG VFEGLLESNH QNRDFWQTMK IICRDRQKTI NRLLSPKSYE
            LAVTLRFIDD HELDIVDPEG VLEGLLETSK SNRDYWTSLK AICKDMRRKI DQLLAPKTYE
            LAVILRVIDE VQLDVVDPEG IFEGLLENNK KNQDYWKTMQ IICNDRRQKV DKLLGPKTYG
            LAFNLRFIDD DEIQVDAPAK VIEGLLETDP RNRRYWEALR TLCADRRAKI DRILAPKTID
            LSMNLKWADG LEIDLDEPYT IFEDLLEKND ANLDFWRSML IVCDDKLEQI NHMLSSKSTD
            LAYNLRFVDD LHVALTAPDV VLQSLLETNS RNREYWLSLQ TICSERRQKV DKILSPKAYE
            FNLILMILEG REAQIPSVET LLDGLAKIDP ENASYWGSAL QSASNRDSQI EKVLGGKNRE

            QLQKLEEQVR IKLDSNEPID TDYWEELLAR AKLKRVYQDV IAERVRALRR QQREEAEDFS
            QLESLEGQIR AKLRSNEPID TDYWEQLLAK AKLKKVYQSV LDTRLEALRK EQQEKAEDFS
            QLEALEKQIK AKLQSNEDID TDYWEQLLAR ARLSQVYDAI KTSRISQLRA INPAKAEDFS
            QLEALEKQIK AKLQSNEDID TDYWEQLLAR AKLSQVYEAI KEIRLKQLNE RDPAKAEDFS
            QLEALEKQIR AKLDSNDSVD TDYWGGLLAK AQLKKITQSI REARAEKLKA MDIEKLEDFS
            ELEALEKQIR RKLDSNEPID VDYWEHLLAK AKLRRLSQTI VNSRLQGLRK QQEQEAEDFS
            QLEALEKQIR AKLQSNEPID TDYWESLLAK AKLKHVCLEI KAARVEVLKA KDPERAEDFS
            QLEALEKQIK AKLRSNEDID TDYWEQLLAR AKLSQVYEAI EQSRLERLKA RDPAKADDFS
            QLQTLEVQVK KKLNSNEPID TDYWEELLAR ARLRNVYQDV INERVRDLRN QQKAEADDFS
            QLETLEVQVK KKLDSDEPID YDYWEQLLAK AKLRRVSQDI VKERLQTWRK QQAEAADDYS
            QLESLEGQIR AKLRSNEPID TDYWEQLLAK AKLKKVYQSV LDARLDALRK EQKEAAEDFS
            QLETLEQQIK AKLRSNEDID TDYWEQLLAK ATLARIAEEI EAKKQERLAN RAPRSTEDDS
            ELQQLQDQVR AKLASGEPVD VEYWERVLAK ARLRDMHEAV LSNRLEYLRR KQRDEAGLSD
            QLEALEKQVK AKLQSNEDID TDYWEQLLAK AKLKKVYEAV KESRAAMLNA RHPNKAEDFS
            QLADLEARMQ KMIDSGAAPN REFFQDLVAH SKDRRMRLVL DEKRSEAIET RYKQLCGLLP

            QATKALYERE LAKGVSENEE IFTGEESVPR KPRYFNRVQM GYEWNKYNQT HYDHDNPPPK
            QATKALYDRE VARGVNENEE IFTAEESLPR KPRYFNRVQM GYEWNKYNQT HYDHDNPPPK
            QVTKALYDRE VARGVDENEE IFTSEETVPR KPRYFNRVQM GYDWNKYNQT HYDHDNPPPK
            QATKALYDRE VARGVDENEE IFTSEEAVPR KPRYFNRVQM GYDWNKYNQT HYDHDNPPPK
            AATRALYERE LARGVGEDEE ILTAEEAPPR KPRYFNRVQM GYEWNKYNQT HYDYDNPPPK
            QATTALYERE VARGVSENEE IFNGEEEVPR KPRYFNRVQM GYEWNKYNQT HYDHDNPPPK
            QATKALYDRE VARGFLEGEE IFTAEESLPR KPRYFNRVLM GYEWNKYNQT HYDHDNPPPK
            SATKALYDRE VARGVGENEE IFTAEEDVPR KPRYFNRVQM GYDWNKYNQT HYDHDNPPPK
            QATKALYERE LAKGVSENEE IFTSEEAVPR KPRYFNRVQM GYEWNKYNQT HYDHDNPPPK
            KATMALYERE VARGVEEGEE IFTGEEDVPR KPRYFNRVQM GYEWNKYNQT HYDHDNPPPK
            QATKALYDRE VARGVNENEE IFAAEESLPR KPRYFNRVQM GYEWNKYNQT HYDHDNPPPK
            QATMALYDRE AARGVSENEE VFAAEEALPR KPRYFNRVQM GYEWNKYNQT HYDHDNPPPK
            NPAERMFMQE ASRALDVTEE VMQGGDEVPR KPRFFNRVHA GYDWNKYNQT HYDSDNPPPK
            QATKALYERE VARGVGEDEE VFAAEEAVPR KPRYFNRVQM GYEWNKYNQT HYDHDNPPPK
            QITDADGVID LSKGITDESS RDTEEAELKT RPRFHNRVVL GFDWNKYNQT HYDSNNLPPK

            VVQGYKFNIF YPDLDKTKAP TYRIEREEDT CLIRFMAGPP YEDIAFRIVD KEWDYSAKQR
            VVQGYKFNIF YPDLDKAKAP TFRIIREEDT CLLRFIAGPP YEDIAFRIVD KEWDYSAKQQ
            VVQGYKFNIF YPELDKTKAP TFKIVREEDT CLIRFIAGAP YEDVAFRIVD REWDYSAKQN
            VVQGYKFNIF YPELDKTKAP TFKIIREEDT CLIRFIAGPP YEDIAFRIVD REWDYSAKQS
            VVHGYRFNIF YPDLDKTKAP TFKIIRQEDT CLIRFIAGPP YEDIAFRIVD KEWDFSAKQA
            VVQGYKFNIF YPDLDKTKAP TYRIEREEDT CLIRFIAGPP YEDIAFRIVD KEWDYSAKEQ
            VVQGYKFNIF YPDLDKTKAP TFKIIRKEDT CLIRFVAGPP YEDIAFRIVD REWDYSAKQG
            VVQGYKFNIF YPELDKTKAP TFKIIREEDT CLIRFIAGPP YEDIAFRIVD REWDYSAKQN
            VVQGYKFNIF YPDLDKTKAP TYRIEREEDT CLIRFTAGAP YEDIAFRIVD KEWDYSAKQR
            VVQGYKFNIF YPDLDKTKAP TYKIEREDDT CLIRFIAGPP YEDIAFRIID KEWDYSAKKQ
            VVQGYKFNIF YPDLDKAKAP TFRIIREEDT CLIRFIAGPP YEDIAFRIVD KEWDYSAKQQ
            VVQGYKFNIF YPDLDKTKAP TFKIIREVDT CLIRFIAGPP YEDIAFRIVD REWDYSAKQG
            TVQGYKFNIF YPDLDKTVAP TYRIIKQDDT VLLRFSAGPP YEDIAFRIVN REWEYSHKAR
            VVQGYKFNIF YPELDKTKAP TFKIIREEDT CLIRFIAGPP YEDIAFRIVD REWDYSAKQG
            TVQGYKFNIF YPELPEGKTP SYQVIKQRET CLLKFTAPAP YADLTFRVVD RTWDYAARQD

            LAQLLHLSRA TDTEATRLLQ LGFAPFLVLS SVRNSPMKKP RAVSAVTETL SSQVYEHSKE
            LDRLEQVAKA ADVDASRLHA LEMIPFLVQN TIRSDPMKNP RGVSAVTQKL SEQVYEHAKE
            LDRLQAFVKH VDDDAVRLLE MELAPYLVQN TIRADPMKKA LHASAVTRSI ANQTYEQSVQ
            LNRLEMLAKQ LDSDALRLLE MEMAPFLVQN TIRADPMKKP RHASAVTRKI ASHTYEHSRE
            LMRLEQMAGA VGGDADNLLK MELVPFLVNN TIRSDPMKKP LAVSAVTRRI AEQTYEQAKE
            LNRLQKLLID ADQDAMRLVG LETMPFIVQN SIRSDPMKCP RAVSAVTRKL SEQVYEHARQ
            LERLEMTSRG LDQDMSRLVE LEMAPFLVQN TIKNDPMKNP RAVSNVTKRI AEQVHSHAKE
            LDHLETLAQH LDADSVRLLE MEMAPYLVQN TIRADPMKGP RFCSAVNRRI AEHTYAHSSQ
            LGQVVQLSRA TDFEATRLMQ LGLAPFLILG GVRASPMKKP RAVSAVTERL SSQVYEYAKD
            LDRLGGLVDE VNKDANRLLE LESIPYMVQN VVHQERMKRP KFASAVTKQV SDQVYAHALS
            LDRLEQVAKA AEIDASRLYG MEVVPFLVQN TIRSDPMKNP RAVSAVTQKL SEQVYEHAKE
            LNRLEAITGQ FDADSTRLMD MEMAPFLIQN TIRADPMKNP LLVSAVTRKI ASDTYEHSSK
            AQALDKISEA LKTGMLQSLA SELRPFLGRS LIEQHPMKLP RTVSAVTKEV AEVVESHAKQ
            LERLDALARG LDHDAAKLLS MEMVPYLVQN TIRADPMKNP RAVSAVTERI ATQVYEHARE
            IENVSTLVDQ VYFEAKNALD WELIAFMMVM KVDEDPMKRP RYVAEASRRV YKAVSEAAVS

            GKFTLTLGGD HSIAIGSISG REIGVIWVDA HADINIPEMS PSGNIHGMPM AFLTRLATEE
            GRCVLTLGGD HSIAIGSVSG REMALIWVDA HADINTPETS GSGNVHGMPV AFLTRLAQED
            GRMVLTLGGD HSIAIGTIAG REIAVIWVDA HTDINTPESS DSGNIHGMPV AFLTGLAKED
            GRMTLTLGGD HSIAIGTIAG REIAVIWVDA HADINTPESS DSGNIHGMPV AFLTGLAKEE
            GRMVLTLGGD HSIAIGTIGG REVAVIWVDA HADINTPETS DSGNIHGMPV SFLTGLATED
            GRCVLTLGGD HSIAIGSISG REIAVIWVDA HADINTPETS DSGNIHGMPV AFLTGLAKED
            GRLVLTLGGD HSIAIGTIAG REIAVIWVDA HADINTPETS GSGNIHGMPV SFLTGLASED
            GRMTLTLGGD HSIAIGTIAG REIAVIWVDA HSDINTPESS DSGNIHGMPV AFLTGLATDD
            GKFVLTLGGD HSIAIGTVSG REMAVIWVDA HADINLPEMS PSGNIHGMPM AFLTRLARED
            GKLVLTLGGD HSIAIGTVSG KEIAVIWVDA HADINTPETS DSGNIHGMPV SFLTGLATEE
            GRCVLTLGGD HSIAIGSVSG REMALIWVDA HADINTPETS DSGNVHGMPV AFLTRLAQEE
            GRLTLTLGGD HSIAIGTIAG REIGVIWVDA HADINTPETS GSGNIHGMPV AFLTGIAKEE
            GKLPLTLGGD HSLALGTVSG PDAALIWIDA HADINTPETT ESGNLHGCPV SFLLGLQGTD
            GRMVLTLGGD HSIAVGTIGG REIAVIWVDA HADINTPETS DSGNIHGMPV AFVTGLAKET
            GRFVLTIGGD HSIAVGTVAG PDACLIWVDA HCDLNTPAAT DSGNLHGCPL SWVTGLAKPE

            KKDIFGWLQE NLRKLVYIGL RDVDRGEKKL LREHGIKAFS MHDVDRHGIG RVVEMALAHI
            KPEIFGWLKD SVKKIVYIGL RDVDRGEKKI LRDNGIKAFS MHDIDRHGIG RVMEMALGHI
            KEEYFGWIKD SVKKIVYIGL RSVDIPERKI LRENGIKAFS MFDIDRHGIG RVMEMALGHI
            KEECFGWLED NVKKLVYIGL RSVDIGEKKI LREHGIKAFS MHDVDRHGIG RVVEMALAHI
            KDEYFGWLKD SVNKLVYIGL RDVDPGEKKI LRENKIKAFS MFDIDRHGIG RVMEMALAHI
            REDIFGWIKE SVKKLVYIGL RDVDKGEKKI LRENGIKAFS MHDIDRHGIG KVMDMALGWI
            KEEFFGWLKP SVKKLVYIGL RDVDPGEKRI LRENGIKAFS MHDIDKHGIG RVMEMALGHI
            SEETFGWIKD SVKKLVYIGL RSVDVGEKKI LREHGIKAFS MFDVDKYGIG RVMDMALAHI
            RPDIFGWLKD STRKLVYIGL RDVDRGEKQI LREHGIKAFS MHDIDRHGIG RVVEMALAHI
            REDVFGWIKE STKKLVYIGL RDIDKGEKKI LREHGIKAFS MHDIDRHGIG KVMDMALGWI
            KPEIFGWLKD SVKKIVYIGL RDVDRGEKKI LRENGIKAFS MHDIDRHGIG KVMEMALGHI
            KEEYFGWIEE NVKKLVYIGL RDVDAGEKRI LREHGIKAFS MFDVDHHGIG RVMEMALAYL
            VEPFNSWVPS RADSLVYIGL RDIDAGERKI LKQNNIKAFS MHHVDKFGIG KVVEMALDHV
            KRDCFGWLKD SLKKLVYIGL RDVDAGEKRI LRENGVKAFS MHDVDRHGIG KVMDMALAHI
            KDDPFGWVPE DFKNLAYIAL RDVDDFEKKM IKEHGITAYS MHHVDKYGIG KVVEMALQKV

            DTPIHLSFDV DALDPQWAPS TGTPVRGGLT LREGDFICEC VHETGNLISM DLVEVNPSLA
            DTPIHLSFDV DALDPTYAPS TGTPVRGGLT LREGDYIAEC VHETGSLIAM DLVEVNPTLA
            DTPIHLSFDV DALDPMWAPS TGTPVRGGLT LREGDYICES VHQTGNLVAV DLVEVNPKLA
            DTPIHLSFDV DALDPMWAPS TGTPVRGGLT LREGDFICES VHETGNLVAI DLVEVNPHLE
            DTPIHLSFDV DALDPMWAPS TGTPVRGGLT LREGDYICEC VHETGQLVAM DLVEVNPSLA
            DTPIHLSFDV DSLDPQFAPS TGTPVRGGLT LREGDYIAEC VAETGSLIAL DLVEVNPSLA
            DTPIHLSFDV DALDPMWAPS TGTPVRGGLT LREGDFICEC VHETGSLVAV DLVEVNPTLA
            DTPIHLSFDV DALDPMWAPS TGTPVRGGLT LREGDFICES VHQTGNLIAV DLVEVNPRLA
            DTPIHLSFDV DALDPQWAPS TGTPVRGGLT LREGDFICEC VHETGNLVAM DLVEVNPSLA
            DTPIHLSFDV DALDPMWAPS TGTPVRGGLT LREGDFIAEC VAETGSLIAL DLVEVNPSLA
            DTPIHLSFDV DALDPTYAPS TGTPVRGGLT LREGDYIAEC VHETGSLIAM DLVEVNPTLA
            ETPIHLSFDV DALDPMWAPS TGTPVRGGLT LREGDYICEV VHQTGNLVAI DMVEVNPSLA
            DRPIHLSFDV DALDPSVAPS TGTPVRGGLT FREGHYICEA LYETGCLVAL DLMEVNPSLA
            DTPIHLSFDV DALDPQWAPS TGTPVRGGLT LREGDYICEC VHETGSLIAV DLVEVNPALA
            SKPIHLSFDV DAMDPFFAPS TGTPVRGGLT WREACYICEE LAATGKLVAM DLVECNPALI

            SDTIRTGCSL VRSALGDTLL SHIRTENHIP PVLEASSAAI TLDPDSVEIV THNMHHSASQ
            HETVRAGCSL VRCALGESLL SHIQTENYIP PVLDASSQAI TIDPDTVEIV MHSSHQSNYG
            NETIRAGCSL VRCALGETLL THIQTENYIP SVLDDASEAI TLDPDTVEIV THTSHQSNYG
            QNTIHAGCSL VRCALGETLL THIQTENYIP PVLDDASEAI TLDPDSVEIV THSSHQSNYG
            HETVRAGCSL VRCALGESLL SHIATEDLIP PVLDASSEAI TIDPDTVEIV THTSHQSNYG
            SETVRAGCSI VRCALGDTLL SHIQTEDHIP PVLEASAQAI TLNPDEVEIV MHAAHQSNYG
            HETVRAGCSL VRCALGESLL SHIQTENYIP PVLDASSQAI TLDPDTVEII THTSHQSNYG
            DDTIRAGCSL VRCALGETLL THIQTENYIP SVLDDASEAI TLDPDTVEIV THTSHQSNYG
            AETIRAGCSL VRSALGDTLL AHIRTENYIP PVLEASSAAI TLDPDSVEIV THSIHQSIHP
            GDTVRAGVSI VRCALGDTLL AHILTEDHIP PALDATSLAI TLNPDEVEIV THSAHQPGYG
            HETVRAGCSL VRCALGESLL SHIQTEDHIP PVLDASSEAI TIDPDTVEIV THSSHQSNYG
            QETVRAGCSL VRCALGETLL SHIQTENYIP PVLDDASEAI TLDPDSVEIV THASHQSNYG
            QQTIAVGCSL IRSAMGETLL KQEAMDVAIP SVLDDAAEAI ILALSSAALS VHSSTSPVRS
            AETIRAGCSL VRCALGESLL SHIRTENHIP PVLDASSEAI TLDPDSVEII THAQHLSIYN
            DDTISAGISL AKSACGDTLL THYHGEDRVA PALDASTEAI IVNPEDIDVI SLRRPSLSPD

            GLEASDVRRL SFISFADVVN AENPPTSIST SVKGLNIETM RQALRRTMYS RLPPEPQRKE
            ALDSTDIRRL SFISFADVVQ SEHPPTSKST SVKGLTIETM SQAVKKTMYS RLPPEPQRKE
            SLDSSDVRRL SFISFADVVQ AEHPPTSNPG SMKGLNIETM SQALRRTMYS RLPPEPQRKE
            SLDSADVRRL SFISFADVVQ AEHPPTSNPG SMKGLNIETM SQALRRTMYS RLPPEPQRKE
            SLDASDVRRL SFISFADVVQ AEHPPTSKSG SIRGLKIETM SQALRRTMYS RLPPEPQRKE
            SFDKEDVRRL SFISFADVVQ AEHPPTSGAP SMKGLMVETM RQALRKTMYT RLPPEPQREE
            SFDNTDVRRL SFISFADVVQ AEQPPTSKSG SVKGIAIETM SQALRRTMYS RLPPEPQRKE
            SLDSSDVRRL SFISFADVVQ AEHPPTSNPG SMKGLNIETM SQALRRTMYS RLPPEPQRKE
            TVDSTDVRRL SFISFADVVN AEHPPTSIAA SFKGLQVETM RQALRRTMYS RLPPEPPRKE
            SLDTADPRRL SFISFADVVQ AEHPTTSGAA SPKHVQIETM RQALRKTMYA RLPPEPQREE
            ALDSTDIRRL SFISFADVVQ SEHPPTSKSA SVKGLTIETM AQAVRKTMYS RLPPEPQRKE
            SLDSADVRRL SFISFADVVQ SEHPPTSNPG SIKGLNIETM SQALKRSMYS RLPPEPQRKE
            HGSASPVAPL PPVSLVAAVS QTHPRSPAPP AVSGNTGESL FQALASGKYE RLREVPITRD
            PLDNADVRRL SFISFADVVQ AEHPPTSNPG SIKGLNVETM TQALRRTMYS RLPPEPQRKE
            KLNGGDGRQL SFCSFADVVH TENSPSMAES VVADIVVSSF GETIRRRVYS RLPQEQPRQE

            PQLDLFPDVQ EGDSKPGLAN YLDEFLSAIK VFGYLERPVF HELTRTMQTR KLIAGETLQL
            PQIDLYPDTQ DEGSKSGFSN YLDEFLSAIK IFGYLERPVF HELTRSMQTR KLIAGETLNL
            PEIDLFPDTH EEGAKSGLSS YLDEFLSAIK IFGYLERPVF HELTRSMQTR KLIAGETINL
            PEIDLFPDTH EGGSKSGLAN YLDEFLSAIK IFGYLERPVF HELTRSMQTR KLIAGETINL
            PDVDLFPDTH PGGSKPGLSN YLDEFLSAIK IFGYLERPVF HELTRSMQTR KLIAGETFNL
            PHVEVFPDTQ EGDSKRGLSN YLDEFLSAIK VFGYLERPVF HELTRTMQTR KLIAGETLLL
            PAVDLFPETQ EEGVKSGLAS YFDEFLSAIK IFGYLERPVF HELTRSMQTR KLIAGETLNL
            PEIDLFPDTH EEGTKSGLSS YLDEFLSAIK IFGYLERPVF HELTRSMQTR KLIAGETINL
            AQIDLFPDVQ EGDSKPGLAN YLDEFLSAIK VFGYLERPVF HELTRTMQTR KLIAGETLML
            PQVEVFPDSA ESDSKRGLSN YLDEFLSAIK VFGYLERPVF HELTRTMQTR RLVAGETILL
            PQIDLYPDTQ DEGSKSGFSN YLDEFLSAIK IFGYLERPVF HELTRSMQTR KLIAGETLNL
            PEIDLFPDTH EGGIKSGLSN YLDEFLSAIK IFGYLERSVF HELTRSMQTR KLIAGETINL
            EGFNLNPDVA SPGDRGSFHN YLDDFLQAIR IFGFLEKPVF HELARHLQTR RLVAGDSLSL
            PEIDLFPDTH DEGVKSGLSS YLDEFLSAIK IFGYLERPVF HELTRSMQTR KLIAGETFNL
            PEIDMYDESD NEDEKTGFAN YFDEFLSAVK IFGYLERPVF HELTRHMQTW KLSADEMVPL

            EEEKGFCLVV DGLVQIFVKS MRQGYQLLTE VKNGASMSSL FSILSLFTED IRLPDIVARA
            EEEKGFCLVV DGLVEIFVKS ARQGYQLLTE VRNGAPMSSL FSILSLFTED VKLPDIVARA
            EEEKGFCIVV DGLVEIFVKS GRQTYQLLTE VRNGAPMSSL FSIMSLFTED IKLPDIIARA
            EEEKGFCIVV DGLVEIFVKS NRQTYQLLTE VRNGAPMSSL FSIMSLFTED VGLPDIIARA
            EEEKGFCMVV DGLVEIFVKS ARQRYQLLTE VHNGAPMSSL FSIMSLFTED IKLPDIIARA
            EEEKGFCLVV DGLVQIFVKS NRQGYQLLTE VKNGAPMSSL FSILSLFTED IKLPDIVARA
            EEEQGFCLVV DGMVEIFVKS ARQRYQLLTE VRNGAPMSSL FSIMSLFTED IQMPDIIARA
            EEEKGFCIVV DGLVEIFVKS GHQTYQLLTE VRNGAPMSSL FSIMSLFTED VKLPDIIARA
            EEEKGFCLVV DGLVQIFVKS TRQGYQLLTE VKNGAAMSSL FSILSLFTED IQLPDIVARA
            EEEKGFCLVV DGLVQIFVKS NRQGYQLLTE VKNGAPMSSL FSILALFTED VKLPDIVARA
            EEEKGFCLVV DGLVEIFVKS ARQGYQLLTE VKNGAPMSSL FSILSLFTED VKLPDIVARA
            EAEKGFCIVV DGLVEIFVKS GRQKYQLLTE VRNGAPMSSL FSIMSLFTED VKLPDIIARA
            DTDFSFYIVI DGHVQVYAPL PSSGYQLLNE VESGGTLSSL FTILSLFTED VKLAGTVARA
            EEEKGFCIVV DGMVEIFVKS GREQYQLLTE VKNGAPMSSL FSIMSLFTED IKLPDIIARA
            DDEQGFSVVV EGTVQVFAKQ SSERYTLLSE IKNGAPLTSL FNILSLFTDD LQLLSVTVRA

            MVDTTIAIIP ASAFRRLTRL YPRATAHIVQ VILTRLQRVT FATAHSYLGL TNEVLGIEKQ
            TVDTTIAIIP ASAFRRLTRV YPKATAHIVQ VILTRLQRVT LATGHSYLGL TSEVLRTEKH
            TVDTTIAIIP AGAFRRLIKI YPKATAHIVH VILSRFQRVT LSQAFNYLGL TGEVLQTEKN
            TVDTTIAIIP ASAFRRLIKI YPKATAHIVH VILSRFQRVT LAQAFNYLGL TSEVLQTEKS
            TVDTTIAIIP ASAFRRLIQI YPKYTAHIVH VILSRFQRVT LATAYNYLGL TSEVLHIEKS
            TVDTTIAIIP ATAFKRLTRI YPRATAHIIQ VILTRLQRVT LSTGHSYLGL TSEVLRIERL
            TVDTTIAIIP ASAFRRLIKI YPKATAHIVH VILSRFQRVT LATAYNYLGL SGEVLQMERN
            TVDTTIAIIP ASAFRRLIKI YPKATSHIVH VILSRFQRVT LSQAFNYLGL TGEVLQTEKN
            TVDTTIAIIP ASAFRRLTRV YPRATAHIVQ VILTRLQRVT FATAHSYLGL TSDVLGIERQ
            TVDTTIAIIP ATAFRRLTRI YPKATAHIVQ VILTRLQRVT LATSHAYLSL TNEVLRTEKL
            TVDTTIAIIP ASAFRRLTRV YPKATAHIVQ VILTRLQRVT LATGHSYLGL TSEVLRTEKH
            TVDTTIAIIP ASAFRRLIKI YPKATAHIVH VILSRFQRVT LAQAFNYLGL TAEVLQTEKD
            TVDTTLAVIP AEAFKRLTKK FPNAAAHIVQ VILARLSRVT FHTAHKYLGL TKEVMRTEKS
            TVDTTIAIIP ASAFRRLTKV YPKATSHIVH VILSRFQRVT LATAYRYLGL TSEVLLTEKS
            ATDSTIAIIP AAAFRRITKK FPQATAHIVQ VILTRFQRVT FQTGHHYFGL TPEIFQTEVN

            MTKFTTYDLP NIRGAALDRL KDKFGSEEVT RGIALHNPYA RRRRSMSFVR KRESILDCIM
            MNKYTTYELP NLRGDALKRL KEKFGAEEGS KGIALHNPGA RRRRSSHSLR KRKSILECIF
            MVRYTMCQLP NLRGDALARL KEKFGEDEET KGIALHNSGA RRRRSSTVLR KRASILECMF
            MIKYTMCQLP NLRGDALERL KEKFEEEDDT KGIALHNSAS HRRRSSTGLR KRASILECMF
            MIDNATCQLP NLRGDALTRL KEKFGEKDCT KGIALHNSST RRRKSTASLR KRESILECMF
            MNKYTTYDLP GLRDAALQRL KDKFGDEDGM KGIALHNPAT HRKRSGSGLR RRESVLDCML
            ILKHTVRQLP NLRGDALDRL KEKFGEKEVE KGIALHNAHA RRRRSAASLR KRESVLECMF
            MIKYTVCQLP NLRGDALSRL KEKFGDDQEA KGIALHNAAA NRRRSSTTLR KRESILECMF
            VSKFTTWDLP NLRGSALDRL KEKFGHEEVC KGIALHNPSI RRRRSSSSLR KRDSILDCMM
            MNKYTTYDLP GLRDAPLERL KEKFGEDEGM KGIALHNPGA RRRRSSVSLR RRESILGCMF
            MNKYTTYELP NLRGDALKRL KEKFGTEEGS KGIALHNAGA RRRRSSHSLR KRKSILECIF
            MVKFTMCQLP NLRGDALTRL KEKFGEDQET KGIALHNSAA RRRRSSAALR KRVSILECVF
            INDLACFPLP SYEKGGMDKL RHRFGSKDDT KDAATSSPPK RIASDLPSLT TKNEVMDCIA
            MNRYTTWQLP NLRGDALLRL KEKFGEDSET KGIALHNANA RRRKSSVMLR KRTSILECMF
            LNSHARNELP GLREGAVKKL NQVYGGRPKK YTVTLNKKNK RRQRFSVQLN NRTALVEAIF

            KGIGLSGELS PKLVSYDLRE DLLNDIEIVY FPKGAVLVEQ GERHPGLYYV IDGFLDVMIK
            KAIGLSVEGS PRLLSYDLAQ ELKDEVEIVY FPKGSVLVEQ GERNPGLYYV IDGFLDVLIK
            KTLGLSIEAS PRLVSLDLAH DMKNEVEIVF FPKGSVLVEQ GERSPGLYYV IDGFLDILIK
            KSLGLSMEGS PKLVSVDLAN DMKDEVEIVF FPKGSVLVEQ GERNPGLYYV VDGFLDILVK
            KAIGLSADAS PRLTSYDLAH DMRDEVEIVF FPSGSVLVEQ GERNPGLYYV VDGFLDVLIK
            KAIGLSVEQS PRLVSFDIHE ELVNDVEIVF FPKGSVLVEQ GERNPGLYYV IDGFLDVLTK
            RAIGLSTQAS PRFVPTDLAH DMKDEVEIVF FPKGSVLVEQ GERNPGLYYV IDGFLDILIK
            KALGLSIECS PRLVSFDLAH DLKDELEIVF FPKGSVLVEQ GERNPGLYYV VDGFLDILVK
            KAIGLSGDAS PRLLTYDLRE DLRHDIEIVY FPQGSVLVEQ GERHPGLYYV IDGFLDVLIK
            KAIGLSVEQS PQLVSFDILE EIVNDVEIVF FPKDSVLVEQ GERNPGLYYV IDGFLDVMTK
            KAIGLSVEGS PRMLSYDLAQ ELKDEVEIVY FPKGSVLVEQ GERNPGLYYV IDGFLDVLIK
            KALGLSVEGS PRLTGSPLAH DMMDEVEIVF FPKGSVLVEQ GERSPGLYYV VDGFLDILIK
            KSIGLSYQAS PHINAQDHPS DFENEVEIKF FPAGSTLVKA GESRAGLFYV IDGFLDVTVG
            RAIGLSMEGS PRLFSYDLAN DLRDDAEIVF FPQGSVLVEQ GERNPGLYYV IDGFLDILIK
            KVLGITTGGS SGSLGEEIRN DVAQYMDVVL FKKDSLLIKQ DDPTPGLYYL IDGVLEVTVQ

            PGGMQGYVGA MASYRSYTDV VAKTDVYVGF LPRASLERLA ERYPIALLTL AKRLTGLLPR
            PGGIAGYIGT ISSYRSFIDV VAKTDVYVGF LPRTSLERIV EKYPVVLLTM AKRLTSLLPR
            PGGLAGYVGS VSSYRSFIDV VAKTDVYVGF LPRASLERIV DRYPIVLLTM AKRLTNILPR
            PGGLAGYIGS VSSYRSFIDV VAKTDVYVGF LPRASLERIV DRYPIVLLTM AKRLTNILPR
            PGGLAGYVGS ISSHRSFIDV VAKTDVYVGF LPRQSLERIV DRYPIVLLTM AKRLTNLLPK
            PGGLAGYLGT VSSYRSFIDV VAKTDVYVGF LPRASIERIA DRYPVVLLTM AKRLTTLLPR
            PGGLAGYVGT ISSYRSFIDV VARTDVCVGF LPLASIDRIV DRYPIVMLTM AKRLTELLPR
            PGGLAGYIGS VSSYRSFIDV VAKTDVYVGF LPRIPLERII DRYPIVLLTM AKRLTNILPR
            PGGIQGYVGG LASYRSYTDV VAKTDVYVGF LPRASLERIA DRYPIALLTL GKRLTSLLPR
            PGGLAGYLGT VSSNRSFVDV TAKTDVYVGF LPRGSIEKIV ERYPVVLLTM AKRLTTLLPR
            PGGIAGYIGT ISSYRSFIDV VAKTDVYVGF LPRTSLERIV EKYPVVLLTM AKRLTSLLPR
            PGGLAGYIGS VSSYRSFIDV VAKTDVYVGF LPRASLERIV DRYPIILLTM AKRLTHILPR
            RGGIAGYLSS LLGTASYVDI TAKTDVYVGF LPAHALERIM ERRPIVLLTL CKRLLSLLPP
            PGGLAGYIGA LSSYRSFIDV VAKTDVYVGF LPRASLERIV DRYPIILLTM AKRLTSLLPR
            PGGVGGYIGS ILGHRSFADL RARTDVYAGF LPRAAIERMS DKYPMVHLTM AKSLTKVLSR

            LLLHIDFALE WVQVNAGQVI YHQGDESDAI YITLNGRLRS VEHGQGESVG ELEVMTESTR
            LILHIDFALE WVQVNAGQVI YHQGDDSDAI YIVLNGRLRL VEYGQGESVG ELEVMTESVR
            LILHIDFALE WVQVNAGQVL FHEGDESEAI YIVLNGRLRL VEFGQGESVG ELEVLTESAR
            LILHIDFALE WVQVNAGQVL FHEADESEAI YIVLNGRLRM VEYGQGDSVG ELEVLTETAR
            LILHIDFALE WLQVNAGEVI FHGGEESEAI YIVLNGRLRL VEFGQGESIG ELEVLTESAR
            MILHIDFALE WVQVNTGQII YNQGDESDSI YIVLNGRLRA IEYGQGDSVG ELEVLTESTR
            LLLHIDFALE WVQVNSGQVL FREGDESEAI YLVLNGRLRL VEFGQGESIG ELEVLTESAR
            LILHIDFALE WVQVNAGQVI FREGDESEAI YLVLNGRLRL VEYGQGDSIG ELEVLTESAR
            LLLHIDFALE WVQVNAGQVI YHQGDESDAI YLVLNGRLRS VEYGQGESVG ELEVMTESTR
            LIQHIDFALE WVQVNAGQVI YNQGDDSDAI YIVLNGRLRA IEYGQGDSVG ELEVLTESAR
            LILHIDFALE WVQVSAGQVI YHQGDDSDAI YIVLNGRLRL VEYGQGESVG ELEVMTESVR
            LILHIDFALE WVQVNAGQVI FHDNDESDAI YIVLNGRLRL VEFGQGESIG ELEVLTETAR
            LILHIDSSLD WQQVNAGQVI YREDDPSDSF FIVINGRLRA IEYGQGDSVG ELDVITNSRR
            LLLHIDFALD WDQVSAGQVI FHNGDESEAI YIVLNGRLRL VEFGQGDSVG ELEVLTESAR
            LLLHLDFAME WVQVRAGQKI YKEGQEADAI YIVLNGRVRS VEYGKGESVG ELEVLTLTRR

            PATLHAIRDT ELAKFPRSLF NSLAQEHTGI TIQVSKLIAQ RMRSTLNLRT VGILPITTGV
            PATLHAIRDT ELAKFPKTLF NSLAQEHPGI TIKISKIIAS RMRSMVNLRT VAILPVTAGV
            PGTLHAIRDT ELVKFPRTLF NSLAQEHPNI TIKISKIIAS RMRSTMNLRT VAVLPVTAGV
            PGTLHAIRDT ELVKFPRTLF NSLAQEHPNI TIKISKIIAS RMRSNMNLRT VAILPVTAGV
            SGTLHAIRNT ELVKFPRTLF NSLAQEHPNI TIKISKIIAS RMRSTLNLRT VAILPVTSGV
            PASLHAIRDT EVAKFPKTLF NSLALEHPGI TIKISKILAS RMRSTANLRT VAILPVTAGI
            TGTLHAIRET ELVKFPRTLF NSLAQEHPNI TIKISKIIAA RMRSTLNLRT VAILPVTAGV
            PGTLHAIRDT ELVKFPRTLF NSLAQEHPNI TIKISKIIAS RMRSTTNLRT VAILPVTAGV
            PATLHAIRAT ELAKFPRSLF NSLAQEHPGI TIQISKLIAQ RMRSTVNLRT VAILPVTAGV
            PGSLHAIRDT ELAKFPKTLF NSLALEHPGI TIKISKIIAS RMRSTINLRT VTILPVTAGI
            PATLHAIRDT ELAKFPKTLF NSLAQEHPGI TIKISKIIAS RMRSTVNLRT VAILPVTAGV
            SGTLHAIRDT ELVKFPRTLF NSLAQEHPNI TIKISKIIAS RMRSTLNIRT VAILPVTAGV
            RTTLHAIRDS ELAKMPSTLF NAISVRHPAI TIQISRIIAR RVRNNLNLKT VAIVPVTRQV
            TGTLHAIRDT ELVRFPRTLF NSLAQEHPNI TIKISKIIAA RMRSALNLRT VAVLPVTAGV
            PSTLVAIRDA ELAKIPRALF ESLALHYPSI TFEISRIVAS RVRHHDSYLT IAVVPISQDV

            PVVEFGNRLL SALQQDGVTS LNQAAILNHL GRHAFSRMGK LKLSQYLADL EEKYGMVLYI
            PVVEFGSRLM NALTQNGVTS LNQAAILNHL GRHAFSRMGK LKLSQYLADL EEKYGLVLYI
            PVIDFGNHLM NALSQNGATS LNYAAILNHL GKHAFNKIGK LKLSQYLADL EEKYGLVVYL
            PVVEFGNRLM NALAQNGATS LNQAAILNHL GKHAFNKMGK LRLSQYLADL EEKYGLVVYV
            PVVEFGNRLM GALTQNGATS LSQSAILNHL GRHAFNKMGK LKLSQYLADL EEKYGLVMYV
            PVVEFASRLV NALHQNRVVS LNQAAILNHL GRHAFSRMGK LKLSQYLADL EEKYSMVLYV
            PVVEFGNRLM NALSQNGATC LNQAAILNHL GKLAFNRMGK LKLSQYLADL EEKYGLVVYV
            PVVEFGTRLM NALAQNGATS LNQAAILNHL GKHAFNRMGK LRLSQYLADL EEKYGLVVYV
            PVVEFGHRLL HALHQRGVTS LNQAAILNHL GRHAFSKMGK LKLSQYLADL EEKYGLVLYV
            PVVDFASRLV NALTQQGVVS LNQAAILNHL GRHAFNRMGK LKLSQYLADL EERYGMVIYV
            PVVEFGSRLM NALTQNGVTS LNQAAILNHL GRHAFSRMGR LKLSQYLADL EEKYGLVLYI
            PVVEFGHRLM NALAQNGATS LNQSGILNHL GKHAFNKMGK LKLSQYLADL EEKYGLVVYV
            PVIDFAAKLQ TAFDDGRAIF LDQSSVMGVL GRHAFSRMGK LKLAGWLADL EQKYRLVVYV
            PVVEFGHRLL NALVQNGAIS LNQSAILNHL GKHAFNKMGK LKLSQYLADL EEKYGLVVYV
            DVSEFGRRLY NGMQAREACH LNHASVLNHM GRHAFNPLGK LKLSGFLDDI EDRYQTVLYV

            ASPNVGEYER FLLGMKTTAR KELVLLHADR YCPPGLTRKW LKNRVWINVL KQRVQILQAE
            ASPAIGEYER FLLGMKTTAR KELVLLHTDR FSSPGVTRAW LRNRVWINAL KQRVQVIQAE
            ASPAVGEYER FMLGMKSTAR KMLVLLHPER FSRPGVTRSW LQNRVWINAL KERVQVLQAE
            ASPAIGEYER FMLGTKSTAR KVLVLLHAER YSRPGLTRAW LQNRMWINAL KERVQVLQAE
            ASPEIGEYER FMLGMKSTAR KVLVLLHADR YAEPGLTRSW LRNRMWINSL KERVQILQAE
            ASPAIGEYER FLLTTKTTAR KELVLLHSER YCPPGLTRKW LRNRMWINAL KQRVQVLQAE
            ASPEIGEYER FMLGMKSTAR KILVLVHQER YSNPGLTRQW LKNRMWINSL KQRVQILQAE
            ASPTIGEYER FMLGMKSTAR KTLVLLHAER YSRPGLTRSW LQNRVWINAL KERVQVLQAE
            ASPAIGEYER FLLGMKTTAR KELVLLHSDR YCAPGLTRSW LKNRVWINVL KQRVQILQAE
            ASPNIGEYER FLLTTKTTAR KELVLLHSER YCPSGLTRKW LRNRPWINAL KQRVQVIQAE
            ASPAIGEYER FLLGMKTTAR KELVLLHADR FSSPGVTRAW LRNRVWINAL KQRVQVIQAE
            ASPAIGEYER FMLGMKSTAR KTLVLLHTER FSRPGLTRSW LRNRMWINAL KERVQVLQAE
            VEPAMGEYER LLMSVKTTAR KELVLLHPER SVPPGSTREW LKNRPWVHAL RNLKQKLETS
            ASPEIGEYER FMLGMKSTAR KILVLLHAER YSSPGLTRSW LRNRMWINTL KERVQILQAE
            AEPDIGEYER VLVKMRTTAR TEMVLIHPER YVPPGLTSAW LKPRVWVHNL KNKVQTIQEE

            IQKYDFHRLA RRLCGRAVGL VLGGGGARGI AHVGVIKALE EAGIPVDIVG GTSIGAFIGG
            IQKYDFHRIA RRLCGKSIGL VLGGGGARGI SQVGIIRAME ESGIPIDIIG GTSIGSFIGA
            IQKYDFHRLA RRLCGKSVGL VLGGGGARGM TQIGIIRAME EAGIPIDLIG GTSIGAFVGA
            IQKYDFHRLA RRLCGKSIGL VLGGGGARGI TQIGIIRAME EAGIPIDLVG GTSIGAFVGA
            IQKYDFHRLA RRLCGKSVGL VLGGGGARGL AHIGIIRAME ESGIPIDIVG GTSIGSFVGA
            IQKYDFHRLA RRLCGKSVGL VLGGGGARGL AHIGVIRAME EAGIPIDIVG GTSIGSFVGA
            IQKYDFHRLA RRLCGKSVGL VLGGGGARGI AHVGIIRAME EAGIPIDMVG GTSIGAFIGG
            FQKYDFHRLA RRLCGKSIGL VLGGGGARGM SQIGIIRAME EAGIPIDLIG GTSIGSFVGA
            IQKYDFHRLA RRLCGKAVGL VLGGGGARGI AHVGVIKALE EAGIPVDIVG GTSIGSFIGA
            IQKYDFHRLA RRLCGRSVGL VLGGGGARGI SQIGIIRALE EAGIPIDIVG GTSIGSFIGA
            IQKFDFHRIA RRLCGKSIGL VLGGGGARGI SQVGIIKAME ESGIPIDIIG GTSIGSFIGA
            IQKYDFHRLA RRLCGKSIGL VLGGGGARGI SQIGIIRAME EAGIPVDIVG GTSIGAFVGA
            LQRYDFARLA RRLCGMSIGL VLGGGGARGC AHLGVIRALE ERGIPIDMVG GTSIGSLVGG
            IQKYDFHRLA RRLCGKSVGL VLGGGGARGI TQIGIIQAME EAGIPIDVVG GTSMGSFVGA
            FRSMDFNRLA RILSGQAIGL VLGGGGARGI SHIGIIKALE DSGIPIDFVG GTSIGSFIGG

            LYARDADVVP MYGRAKKFAG RMGSIWRFAL DLTYPSVSYT TGHEFNRGIF KTFGDSQIED
            LYARDADVVP MYGRAKKFSG RMASMWRFAL DLTYPSASYT TGHEFNRGIF KTFGNTQIED
            LYARHADVVP MFGLAKKFAG RMASLWRFAL DLTYPSASYT TGHEFNRGIF KTFGDTQMED
            LYARHADVVP MFGFAKKFAG RMASLWRFAL DLTYPSASYT TGHEFNRGIF KALGDTQMED
            LYARHADVVP IFGLSKKFAG RMASVWRFAL DLTYPSASYT TGHEFNRGIF KTFGKAQIED
            LYAWDADVVP MYGRVKKFAG RMASMWRFAL DLTYPSASYT TGHEFNRGIF KTFGNAQIED
            LYARHADVVP IFGLAKKFAG RMASMWRFAF DLTYPSASYT TGHEFNRGIF KTFGKTQIED
            LYARHADVVP MFGFAKKFAG RMASLWRFAL DVTYPSASYT TGHEFNRGIF KTFGNTQIED
            LYARDADVVP MYGRAKKFSG RMGSMWRFAL DLTYPTVSYT TGHEFNRGIF KTFGDSQIED
            LYAWDADVVP MYGRAKKFAG RMGSMWRFAL DLTYPSASYT TGHEFNRGIF KTFGNSQMED
            LYARDADVVP MYGRAKKFSG RMASMWRFAL DLTYPSASYT TGHEFNRGIF KTFGNTQIED
            LYARHADVVP MFGFAKKFAG RMASLWRFAL DLTYPSASYT TGHEFNRGIF KTFGNTQIED
            LYAREAEMVS TFGRAKRFAG RMASLWRFAS DLTYPVVSYT TGHEFNRGVF KAIQETHIED
            LYARHADIVP IFGLAKKFSG RMASMWRFAL DLTYPTSSYT TGHEFNRGIF KTFGKAQIED
            LYAKEYDLVP IYGRAKKFSG RVSSLWRMAL DLTYPATSYT TGHEFNRGIW KAFGDSRIED

            FWLEFYCNTT NISRSRAEYH SSGYVWRYVR ASMSLAGLLP PICDEGSMLL DGGYIDNLTV
            FWLEFYCNTT NISKSRSEIH TSGYAWRYVR ASMSLAGLLP PLCDEGSMLL DGGYVDNLTV
            FWLEYYCNTT NISKSRAEFH TSGYAWRYIR ASMSLAGLLP PLCDEGSMLL DGGYVDNLTV
            FWLEYYCNTT NISKSRAEFH TSGYAWRYIR ASMSLAGLLP PLCDEGSMLL DGGYIDNLTV
            FWLEFYCNTT NISKSRQEIH TSGYAWRYVR ASMSLAGLLP PLCDEGSMLL DGGYIDNLTV
            FWLEYYCNTT NISRSRSEIH TSGYVWRYVR ASMTLAGLVP PLCDEGNMLV DGGYIDNLTV
            FWLEYYCNTT NISKSRVEFH TSGYAWRYIR ASMSLAGLLP PLCDEGSMLL DGGYIDNLTV
            FWLEYYCNTT NISKSRAEFH TSGYAWRYIR ASMSLAGLLP PLCDEGSMLL DGGYVDNLTV
            FWLEFYCNTT NISRSRAEYH SSGYVWRYVR ASMSLAGLIP PICDEGSMLL DGGYIDNLTV
            FWLEFYCNTT NISKSRSEIH TSGYVWRYVR ASMSLAGLLP PLCDNGDMLL DGGYVDNLTV
            FWLEFYCNTT NISKSRSEIH TSGYAWRYVR ASMSLAGLLP PLCDEGSMLL DGGYVDNLTV
            FWLEYYCNTT NISKSRAEFH TSGYAWRYIR ASMSLAGLLP PLCDEGSMLL DGGYVDNLTV
            MWIPFFCNTT NITWSRMEVH TSGYAWRYIR GSMTLAGLIP PLVDEGNMLV DGGYVDNLPV
            FWLEFYCNTT NISKSRAEYH TSGYAWRYIR ASMSLAGLLP PLSDEGSMLL DGGYIDNLTV
            FWLRYFTNTT NITHSRMEIH TSGYAWRYIR ASMSLAGLLP PLTDNGSMLL DGGYVDNLPV

            AHMKTLGADV IFAIDVGSID DNTPQGYGDS LSGMWSVINR WNPFSSIPNP PTLSEIQARL
            SHMKSLGADI IFAIDVGSLD DNMPQNFGDS LSGFWAFANR WNPFSSYPNP PTLAEIQARL
            SHMKGLGVDI IFAVDVGALD DNTPQTYGDS LSGAWAFFNR WNPFSSHPNP PTLAEIQARL
            SHMKGLGVDI IFAIDVGALD DDTPQTYGDS LSGAWAFVNR WNPFSPHPNP PTLAEIQGRL
            SHMKSLGVDI IFAVDVGSLD DDVPQAYGDT LSGLWAFVNR WNPLSSTPNP PTLAEIQARL
            AHMKALGADT IFAIDVGSLD DDTPQQFGDS LSGFWALLNR WNPFSAYPNP PTLSEIQARL
            SRMKSLGSDV IFAVDVGSLD DNTPQAFGDS LSGVWAFFNR WNPFSSVPNP PTLAEIQARL
            SHMKGLGVDI IFAIDVGALD DDTPQTYGDS LSGAWAFVNR WNPFSSHPNP PTLAEIQARL
            AHMKGLGADV IFAVDVGSID DNTPQGYGDS LSGFWSMLNR WNPFSSIPNP PTLSEIQARL
            AHMKSLGADV IFAVDVGSLD DNAPQAFGDS LSGFWATLNR WNPFSSFPNP PTLSEIQSRL
            SHMKSLGADI IFAIDVGSLD DDIPQNFGDS LSGFWAFANR WNPFSSYPNP PTLAEIQARL
            SHMKDLGVDV IFAIDVGALD DDTPQTYGDS LSGFWAFFNR WNPFSTHPNP PTLAEIQGRL
            TVMLAMGARS VFAVDVGSID DTSPRAYGDT LSGWWVLLNR WNPWSDASKI PSIPDIQGRL
            SHMKRLGVDT IFAVDVGSLD DDTPQSYGDS LSGVWAFFNR WNPFSTTPNP PTLAEIQARL
            SEMKAQGASV VFAVDVGSID DTTPMNYGDS LSGAWVMWNR WNPFGRHPNV PNLAEIQARL

            AYVSSIDNLE RAKNIPGCLY MRPPIDRYGT LEFGNFDEIY QVGYAYGKEY LQKLKSQGSL
            AYVSSVDALE RAKTTPGCLY MRPPIDDYGT LDFGKFDEIY QVGYKFGQEY LAKMRDQGIL
            AYVSSVDALE RAKTMAGCIY MRPPINDYGT LDFHKFDELY MLGYTYGKEF LQKMRDQGVL
            AYVSSVDALE RAKTMAGCIY MRPPIDDYGT LDFHKFDELY QLGYKYGQEF FNKMKEQGVL
            AYVSSVDALE RAKMTPGCVY MRPPIDEYGT LEFGRFDEIV QVGYKYGLEF LQKLRDEGAL
            AYVSSVDALE RAKNTKGCRY LRPPIDAYGT LDFGKFDEIH DVGYKYGKEF LAKMRDEGEL
            AYVSSVGELE RAKTMPGCIY MRPPIDDYGT LDFGKFDEIY GVGYKYGQEF LQKLREQGVL
            AYVSSVDALE RAKTMPGCVY MRPPIDDYGT LDFHKFDELY QLGYKYGNEF LHKMREQGVL
            AYVSSIDNLE RAKATSGCLY MRPPIDPYGT LEFGKFDEIY QVGYKYGKEF LDRLKNEGSL
            AYVSSIDALE RAKNTPGCRY MRPPIDPYGT LDFAKFEEIY EVGYKYGKEY LAELREQGVL
            AYVSSVDALE RAKTTPGCLY MRPPIDEYGT LDFGKFDEIY QVGYKFGHEY LAKMREQGIL
            AYVSSVDALE RAKTMPGCIY MRPPVDGYGT LDFGKFDEIY KMGYEFGREF FQKLKEENKL
            TYVSSVKTLE EAKKVKGCFY MRMPVEEFGT LAFGRFDMIY EKGYKAAVEL LDGWDAEGKL
            AYVSSVDALE RAKAMPGCLY MRPPIDDYGT LDFGKFDEIY QVGYKYGQEF LQKMKDDGVL
            AYVSSVGALE KAKHTPGVIY MRPPIDDFAT LDFAKFLDIY RVGNKYGHKF LTELREDGKF

            PLPEENERSA IADVVTREYT INLHKRHGVS FKKRAPRAIK EIRAFATRAM GTTDVRLDPQ
            PLVDETERSA IADVVAREYT IHLHKRHGVS FKKRAPKAIK EIKAFATLSM GTTDVRLDPQ
            PLVEETERSA IADVVAREYT IHMHKRHGVT FKKRAPRAIK EIKAFALQAM GTTDVRVDPQ
            PLVEETERSA IADVVAREYT IHMHKRHGVT FKKRAPKAIK EIKAFATKSM GTSDVRIDPQ
            PVVEETERSA IADVVAREYT IHLHKRHGAT FKKRAPKAIK EIKDFATKAM GTSDVRVDPQ
            GGADDGERSA IADVVAREYT IHLHKRHGVA FKKRAPRAIK EIRAFAQKAM GTSDVRLDPQ
            PLVEETERSA IADVVAREYT IHMHKRHGVT FKKRAPRAIK EIKEFAYKAM GTTDVRIDPQ
            PLVEEAERSA IADVVAREYT IHMHKRHGAT FKKRAPRAIK EIKDFATKAM GTTDVRVDPA
            PIPEETERSA ISDVVSREYT INLHKRHGVS FKKRAPRAIK EIRAFAEQAM GTKDVRVDPA
            PVTEETERSA IADVVAREYT IHLHKRHGVS FKKRAPRAVK EIRAFAKQAM GTNDVRLDPQ
            PLVDETERSA IADVVAREYT IHLHKRHGVS FKKRAPKAIK EIKAFATLSM GTSDVRLDPQ
            PLTEETERSA IADVVAREYT IHMHKRHGVT FKKRAPRAIK EIKSFATKAM GTTDVRIDPQ
            PSGTERERSA LNDVVTREYT VNLHKRHDVA FKKRAPRAIK EVVAFAQKAM GTKDVRLDPK
            PLVEETERSA IADVVAREYT IHMHKRHGET FKKRAPQAIK QIKLFATKSM GTTDVRLDPQ
            PAIPGMEKAS INDVVTREYT IHLHKRFGVQ FKKRAPRAVK EIKKFAKLHM GTEDVRLDPA

            LNKKVWEAGI KGVPFRLRVR ISRKRNDEEG AKEKLYSYVQ AVNVKEPKGL QTTVTYPLTK
            LNKKVWEAGI KGVPFRLRVR ISRKRNDEEG AKEKLYSYVQ AVNVQNPKGL HTVVTYSLAL
            LNKKVWEQGV KGVPYRLRVR ISRRRNDEEG AKEKLYSYVQ AVNVKDPKGL PTVVTYSLAL
            LNKKVWEQGI KGVDYRIRVR ISRRRNDEEG AKEKLYSYVQ AVNVKDPKGL PTVVTYSLAL
            LNKKVWEQGV KGVPYRIRVR ISRRRNDSED AKEKLYSYVQ AVNTKNPKGL HTVLAYSLAL
            LNKKVWESGI KGVPFRLRVR ISRKRNDEEG AKEKLYSYVQ AVNVKDPKGL PTTVSYSLAL
            LNKKVWEQGV KGVAYRLRVR ISRRRNDEEG AKEKLYSYVQ AVNVKNPKGL HTVVAYSLAL
            LNKKVWECGV KGVPYRIRVR ISRRRNDEEG AKEKLYSYVQ AVNVKNPKGL VTSVTYSLAL
            LNKKVWEAGI KGVPFRLRIR ISRKRNDEEG AKERLYSHVQ AVNVKSAKGL HTATTYPLTK
            LNKKVWESGI KGVPFRLRVR ISRKRNDEEG AKEKLYSYVQ AVNVKDPKGL HTQITYSLAL
            LNKKVWEAGI KGVPFRLRVR ISRKRNDEEG AKEKLYSYVQ AVNVQNPKGL HTVVTYSLAL
            LNKKVWEQGV KGVAYRIRVR ISRRRNDEEG AKEKLYSYVQ AVNVKNPKGL ATEVTYSLAL
            LNQEVWKYGV KNFPRRLRVR LERKRNDDEG AKEKLYTYVP VLGLGTAKGL QTTVLLNAGG
            LNKKVWEQGI KGVPYRLRVR ISRRRNDEDG AKEKLYSYVQ AVNVKNPKGL PTVVTYGLSL
            LNKELWKRGI KGVPHRMRLR ISRKRNDEEN AKEKLFSYVQ AVNVPSAKGL ETTVIYSPEG

            LRLDGRRWNE LRLLQAQIAS SGSSYLAMGN TTILCSVHGP AEAVVEVDVN IAGFASVDRK
            LRLDGRRWNE LRRLTAQISS DGSSYLSMGN TQVLCTVTGP CDAEVRVEIS FAGFAGVDRK
            LRVDGRRWNE LRRLHAQIAA DGSSYLEMGH TKVMCVVTGP SEAVINVNVV IAGFSSVDRK
            LRVDGRRWNE LRRLHAQIAA DGSSYLEMGH TKVMCVVTGP SEAAINVNVV VAGFSSVDRK
            LRVDGRRWNE LRRCHAQIAA DGSSYLEMGH TKVMCVVTGP SEAEVVVSIV VAGFSSVDRK
            LRLDGRRWNE LRRLQAQIAA DGSSYLEMGN TKVMCTVTGP YEAKIEVEIG FAGFSGIERK
            LRVDGRRWNE LRRIHAQIAA DGSSYLEMGH TKVMCVVNGP SEAEVAVNIV IAGFSSVDRK
            LRVDGRRWNE LRRLHAQIAA DGSSYLEMGH TKVMCIVTGP SEAAINVNIV IAGFSSVDRK
            LRLDGRRWNE LRLIQAQIAS SGSSFLSMGN TAIMCSVHGP AEAIVDVDVN VAGFAGVDRK
            LRLDGRRWNE LRRIHAQIAA DGSSYLEQGN TKILVSVTGP HEAKVEVEIN FAGFSGVERR
            LRLDGRRWNE LRRVTAQIAS DGSSYLSMGN TQVLCTVTGP CDAEVRVEIS FAGFAGVDRK
            LRIDGRRWND LRRLHAQIAA DGSSYLEMGH TKVMCVVTGP AEASIVVNVV VAGFSSVDRK
            FRIDGRKQFE LRSIGIQLAA DGCAQITQGL TIVSATVFGP REASVNVEVS VAPWGSMERR
            LRVDGRRWNE LRRLQAQIAA DGSSYLEIGH TKVMCVVTGP TEAAVNVSIV VAGFSSVDRR
            LRTDGRRWNE IRNFDCKISA DGSSYVEWGH TKVVCTVDGP REAVISVNVN VASFSTETRI

            RRGSDRQSGR IASTLRSAFQ SHLHTYLYPH STISIHVSVL SSDGSVLAAA VNACTLALVD
            KYRNDKRIQE LSNTLSTTFT PHLLTTLTSH STILISLHIL SLDGSLLSAL INASTLALID
            KSRNDKRIQE IEVTIANALA ANLHTHLFPH SSITISLHVL SQDGSLLAAL LNATTLALID
            KRRNDKRIQE IETTIANALS SNLHTHLFPN SSISISLHVL SQDGSLLAAL INATTLALID
            KRRGDKRIQE LQATVSHALS ATLHTHLFQH STITFSLHVL SQDGSLLAAL INAATLAAVD
            RRRGDKRTAE MQHTLVQAFA STLHTQRYPH STISISLHIL SQDGSLLAAC LNAATLALVD
            RRRGDKHILE LQSTISQALA ASLHTHLFPH STINISLHVL SQDGSLLAAL INAATLACVD
            KRRNDKRTQE MEITIAQALA SNLHTHLFPH SSITISLHVL SQDGSLLAAL LNATTLALID
            RRGSDKQSSR IATTLRSAFQ SHLHTYLYPH STISIHVSVL SADGSLLAAA INACTLALVD
            KRKSDKRTSE MEHCIRSAFE GVLLLHLYPH STITLNIHIV SQDGSLLAAC INASTLALID
            KYRNDKRIQE LSNTLSTTFT PHLLTTLTSN STILLSLHIL SLDGSLLSAL INASTLALID
            RRRNDRRIQE MEITIQKALA ANLHTHLFPH STITVSLHVL SQDGSLLAAL INATTLALID
            RRRGDRRLVE FANSIKSTFE PVIHTHLYPR SQIDIFVQVH QQDGGVLPAA INASTLALLD
            KYRNDKRISE LEATVSKAFA STLHTHLFPH SSIYISLHVL SQDGSLLAAL LNATTLALVD
            KRRNDKRLAE MNILIRQLLE EAVLTKLNPR TQIAVNITVI AQDGGLLPAC INAACLAMID

            AGIPMPGLLC GCTAGDPLLD VSLPEEQELP FLTVATVSML TMDSKVHYSY IETMLAVGVD
            AGIPMPSYIC ACTAGDPLLD LNLGEEQELP FLTVATVVAL VMETRVQAGR LEGMLAVGVD
            AGIPMTDYIA ACTAGDPLLD LNNQEEQELP YLTVATIAVL VCESRVQVSR LEGMLVVGVD
            AGIPMSDYIA ACTAGDPLLD LNNQEEQELP FLTVATVAVL VCESRVQVSR LEGMLVVGVD
            AGIPMADYVV ACSAGDPLLD LNQQEETELP GLTAATVVVL SCESRVQASR LEGMLAVAVD
            AGIPMSDYLV ACTAGDPLLD LNNLEEQELP FLTVGCISVL VMESKVQMTR LEAMLAVGVD
            AGIPMTDYVA ACTAGDPLLD MNHQEEQELP GLTVATVAVL VCESRVQVSR LEGMLAVGVD
            AGIPMTDYFA ACTAGDPLLD LNNQEEQELP FLTVATVAVL VCESRVQVSR LEGMLVVGID
            AGIPMPGLLT SCTAGDPLLD LSLPEEQELP VLTVGTVAVL TMDSKLHSSY TETMLAVGID
            AGIPMTDYLV ACTAADPLLD LNNQEELELP FLTVGTVAVC LMESRVRMER LESMLAVGIE
            AGIPMPSYIC ACTAGDPLLD LNLSEEQELP FLTVATVVAL VMETRVQAGR LEGMLAVGVD
            AGIPMTDYIT ACTAGDPLLD LNTQEEQELP FLTVATVAVL VCESRVQVSR LEGMLVVGVD
            AGIAMQDFVA SVSCGSAMLD LSNTEEQDLP HVTVAVITLA SLETRLHVER FEQIFTLAIQ
            AGIPMTDYIA ACTAGDPLLD LNTQEEQELP FLTAATVVVL VCESRVQASR LEGLLAVAVD
            AGVPLTDYVS ACSSGNALID LNTLEEQDVP FLTIGVISML TLETQLPMAS LEPVLATSLS

            GCKQVREILD SVIKGSSRVI RDHTKRKVFE QYEPERQALR YIIRNTTLPQ RVRAQAQLQL
            GCKQVREILD GVIRTRGKVI RDHTKRQVFA EHETERQALR YIIRNLSLPP RVRFQAQLEL
            GCKQVKQFLD QIVREKGRTL RDHTKRKVFE QNETERQALR YIIRNTTLPP RVRAEAQLQL
            GCKQVKQFLD QVVKDKGRTL RDHTKRKVFE AHETERQALR YIIRNTTLPP RVRAEAQLQL
            GCKQVREILD RVVKERGRIV RDHTKRKTFE AFEPERQALR YIIRNTTLPA RTRAEAQLQL
            GCKRVRDILD GVVRAHGRNI RDHTKRKVFA EFEPERQALR YMIRNTALPQ RVRAQAQLEL
            GCKQVREILD RVVREKGRVL RDHSKRKAFL EAEPERQALR YVIRNTTLPA RTRAVAQLQL
            GCKQVKQFLD QVIKAKGRTI RDHTKRKVFE QYETERQALR YIIRNTTLHP RVRAEAQLQL
            GCSQIRELLE GVIKGSSRLI RDHNKRNAFA QMEPERQALR YIIRNTSLPQ RTRAQAQLQL
            GCKRMRNILD GVVKGYGRNI RDHTKRKVYS ENEPERQALR YIIRNTTLPQ RVRAQAQLQL
            GCKQVREILD GVIRSRGKVI RDHTKRKVFA ENETERQALR YIIRNLSLPP RVRFQAQLEL
            GCRQVRRLLD GIVRAKGRTI RDHTKRKVFE EHETERQALR YVIRNTTLPP RVRATAQLQL
            AVAVLHNEME LAVRDRTRVL RDMATRQAVQ SNELVRRAFK YIARNTTLPQ KVRHQAQLQL
            GCKQIRGKLD AVVKEKGRVL RDHAKRQVFQ EHETQRQALR YLIRNTTLPP RVRAEAQLQL
            GAHAIQDIMD AAVRKHGKVL KDNAIRHVSA QQEINRRALK SISQNTTLPM KQRIQAHLQL

            SQMHAYTRST QIKNRCVAGG TARSVFRDFR IRQQALAGEL PGVKKATTII LAKISRRRFS
            TQMHCYTRPT QIRNRCILGG KGRGILRDFK MRMNALSGDL PGVKKATTII LARISRRRFS
            SQMHCYTRPT QIRNRCIMGG QGRGVLSDFK LRMEAMAGNL PGVKRATTII LAKMARRRFT
            TQMHCYTRPT QIRNRCIMGG QGRGILSDFK LRMEAMAGNL PGVKRATTII LAKIARRRFT
            TQMHAYTRPT QIRNRCILGG KTRGIFRDFK MRLQALAGSI PGVKKATTII LSKISKRRFS
            TQMHAYTRST QFKNRCIMGG KGRGIMSDFR MRVNALAGNI PGVKKATTII LARIARRRLS
            TQMHAYTRPT QIRNRCILGG KSRGILRDFK MRMNALMGNI PGVKKATTII LAKISRRRFN
            TQMHCYTRPT QIRNRCIMGG KGRGVLSDFK MRTEAIAGNI PGVKRATTII LAKIARRRFT
            SQMHCYTRPT QIKNRCVASG TARSVFRDFR LRMQALAGEL PGVKKATTII LAKISRRRFS
            SEMHCYTRYT QIKNRCIMGG KGRGVFSDFR MRVNALAGNL PGVKKATTII LAKIARWRLS
            TQMHCYTRPT QIRNRCILGG KGRGILSDFK MRMNALSGDL PGVKKATTII LARISRRRFS
            SQMHCYTRPT QIRNRCIMGG QGRGVLRAFK MRMEALAGNL PGVKRATTII LAKIARRRFN
            NQFPNKTRPV SVSNRCTETG RGRGIISEFG LRMKALAGDL PGVKKATTAI LSRSHIRRFH
            TQMHAYTRST QIRNRCIMGG KSRGVFRDFK MRMEAYQGNL PGVKKATTII LAKIARRRFT
            TSMPVFSNIH AAKPRCVETG RSKGIIKEFK LRVSTTEAKT KGLSEEDSVV EAKQGGKKMN

            PAWVYTRIPL GRFKEHKEEQ KRIQKLEKAL KIVKRRNYDF LIKLLLIGDS GVGKSCCLLR
            PAWVYTRIVL RRFKSYEKEQ KRIRKLEKTL KIPKRRNYDF LIKLLLIGDS GVGKSCCLLR
            PGHSYTRIVF GRLKEYLREQ KRLVKLEKKL RVPRRRNYDF LIKLLLIGDS GVGKSCCLLR
            PGHSYTRIIF GKLKEHLKEQ KRLVKLEKKL RIPRRRNYDF LIKLLLIGDS GVGKSCCLLR
            AGHAFTRIVH GRLHRHAEEQ KRLVKLEKKL RIPKRRNYDV LIKLLLIGDS GVGKSCCLLR
            PAWVYTRIVL GKFKQHKREQ KRVTKLEKSL KIAKRRNYDF LIKLLLIGDS GVGKSCCLLR
            AGHAYTRIAL GRLHRYQDEQ KRLIRLEKQL NIPRRRNYDF LIKLLLIGDS GVGKSCCLLR
            PGHSYTRIVL GRLKEHAQEQ KRLVKLEKKL RIPWRRNYDF LIKLLLIGDS GVGKSCCLLR
            PAWVYTRVPL GRFKEHKREQ KRITKLEKAL KVVKRRNYDF LIKLLLIGDS GVGKSCCLLR
            PAWVYTRIVL RRQKEHKREQ KRITKLEKSL KFVKRRNYDF LIKLLLIGDS GVGKSCCLLR
            PAWVYTRIVF GRFKDHEKEQ KRIRKLEKNL KIPKRRNYDF LIKLLLIGDS GVGKSCCLLR
            PAHSYTRIVF GKLKQYVKEQ KRLVKLEKRL RIPKRRNYDF LIKLLLIGDS GVGKSCCLLR
            PGWVLTRIVL ARLKLREREQ RRIARLESQL RIPRSPHYDF LIKLLLIGDS GVGKSCLLLR
            PVHSYTRIVL GRLKEHKKEQ KRLVKIEKQL RIPFRRNYDF LIKLLLIGDS GVGKSCCLLR
            PDLAKTKMPL ADMNRFLEEK QRGNDSDRDI HAPRKRTYDL LIKLLLIGDS GVGKSCLLLR

            FSEDSFTPSF ITTIGIDFKI RTIELDGKRV KLQIWDTAGQ ERFRTITTAY YRGAMGILLV
            FSEDSFTPSF ITTIGIDFKI RTIELDGKRV KLQIWDTAGQ ERFRTITTAY YRGAMGILLV
            FSEDSFTPSF ITTIGIDFKI RTIELDGKRV KLQIWDTAGQ ERFRTITTAY YRGAMGILLV
            FSEDSFTPSF ITTIGIDFKI RTIELDGKRV KLQIWDTAGQ ERFRTITTAY YRGAMGILLV
            FSEDSFTPSF ITTIGIDFKI RTIELDGKRV KLQIWDTAGQ ERFRTITTAY YRGAMGILLV
            FSEDSFTPSF ITTIGIDFKI RTIELDGKRV KLQIWDTAGQ ERFRTITTAY YRGAMGILLV
            FSEDSFTPSF ITTIGIDFKI RTIELDGKRV KLQIWDTAGQ ERFRTITTAY YRGAMGILLV
            FSEDSFTPSF ITTIGIDFKI RTIELDGKRV KLQIWDTAGQ ERFRTITTAY YRGAMGILLV
            FSEDSFTPSF ITTIGIDFKI RTIELDGKRV KLQIWDTAGQ ERFRTITTAY YRGAMGILLV
            FSEDSFTPSF ITTIGIDFKI RTIELDGKRV KLQIWDTAGQ ERFRTITTAY YRGAMGILLV
            FSEDSFTPSF ITTIGIDFKI RTIELDGKRV KLQIWDTAGQ ERFRTITTAY YRGAMGILLV
            FSEDSFTPSF ITTIGIDFKI RTIELDGKRV KLQIWDTAGQ ERFRTITTAY YRGAMGILLV
            FCDDAWTPSF ITTIGIDFKI RTIELDGKRI KLQIWDTAGQ ERFRTITTAY YRGAMGILLV
            FSEDSFTPSF ITTIGIDFKI RTIELDGKRV KLQIWDTAGQ ERFRTITTAY YRGAMGILLV
            FCEDQFTPSF ITTIGIDFKI RTIDIGNQRV KLQVWDTAGQ ERFRTITTAY YRGAMGILLV

            YDVTDERSFQ NIRTWFSNVE QHASEGVHKI LIGNKCDWEE KRAVTTEQGQ QLADELGIPF
            YDVTDERSFT NIRTWFSNVE QHATEGVNKI LIGNKCDWED KRVVSTERGQ QLADELGIPF
            YDVTDERSFN NIRTWFANVE QHATEGVNKI LIGNKCDWEE KRVISTEQGQ GLADELGIPF
            YDVTDERSFN NIRTWFQNVE QHATEGVNKI LIGNKCDWEE KRVVSTEQGQ ALADELGIPF
            YDVTDERSFN NIRTWFANVE QHASEGVNKI LIGNKCDWEE KRAVSTEQGQ ALADELGIPF
            YDVTDERSFN NIRTWFSNVE QHATEGVNKI LIGNKCDWEE KRAVSTEQGQ ALADELGIPF
            YDVTDERSFN NIRTWFANVE QHATEGVNKI LIGNKCDWEE KRAVSKEQGQ ALADELGIPF
            YDVTDERSFN NIRTWFANVE QHATEGVNKI LIGNKCDWEE KRVVSIEQGQ ALADELGIPF
            YDVTDEKSFQ NIRTWFSNVE QHASEGVHKI LIGNKCDWEE KRAVSTEQGQ QLADELGIPF
            YDVTDERSFT NIRTWFSNVE QHATEGVNKI LIGNKCDWEE KRAVSTEQGQ ALADELGIPF
            YDVTDERSFT NIRTWFSNVE QHATEGVNKI LIGNKCDWED KRVVSTERGQ QLADELGIPF
            YDVTDERSFS NIRTWFQNVE QHATEGVNKI LIGNKCDWED KRVVSTEQGQ ALADELGIPF
            FDVTDQKSFE NVRTWHANIE QHASEGVSKI LIGNKSDWEE KRAVTTEQGE ELAKELGIPY
            YDVTDERSFN NIRTWFANVE QHATEGVNKI LIGNKCDWED KRVVSTEQGQ QLADELGIPF
            YDVTDEKSFN NIENWYQNVQ SYANEGVELI LVGNKCDLDE KRVVSTEQGQ ALADKFGIPF

            LEVSAKNNIN IEKAFYNLAS DIKKGAIAKP AQRDPTAFSK IMAGNAEDAA WAEAAASDVA
            LEVSAKSNIN VEKAFYSLAA DIKKRAVPRP GQVNPSAFSK IMSGHAEDAA WANAADSEKS
            LEVSAKSNIN IDKAFYSLAA DIKKRAVPRP GQANPSAFSK IMSNNAEDSA WATAAAAEHS
            LEVSAKSNIN IDKAFYSLAA DIKKRAVPRP GQANPTAFSK LMSSNAEDSA WQEAAAAENA
            LEVSAKGNIN IDKAFYSLAS DIKKRAIARP GQANPSAFSK LMSGHAENNA WAAAAAAEQS
            LEVSAKSNIN VDKAFYSLAA DIKKRRPAKP GQANPSAFSK LMSGHAEDAA WASAAASEHA
            LEVSAKANIN IEEAFFSLAN DIKKRAVARP GQANPSAFSK LMSSHAESAA WATAAAAESA
            LEVSAKSNIN IDKAFYSLAA DIKKRAVPRP GQANPSAFSK LMSNKAEDSA WATAAAAEHA
            LEVSAKNNIN IEKAFYSLAS DIKKGAIARP PQSDPSAFSK MMAGNAEDTA WAAAAANEVS
            LEVSAKSNIN VDKAFYSLAS DIKKRRPAKP GQADPSAFSK LMAGHAEDAA WATAAAENNK
            LEVSAKSNIN VEKAFYSLAA DIKKRAVPRP GQANPSAFSK IMSGHAEDAA WANAADKEKS
            LEVSAKSNIN IDQAFYSLAA DIKKRAVPRP GQTNPSAFSK LMSGNAEDTA WATAAAAETA
            IETSAKSNSN VEEAFFNLAR EVKTRTLVSP TQAGSSAFTV LMKSHSESKQ WATADAVEAA
            LEVSAKSNIN IDKAFYSLAA DIKKRAVPRA PQANPSAFTQ LMSGHAESAA WANAAAADKA
            LEASSKTNIN VEECFYSVAT RIRDTAPQRK AKAKESTQSM MVCNSQGEMT SAVVEPVKKQ

            SISVDAFRYG AVESCNAYFL SHFHSDHYIG LSKSWRHGPI YCSRATANLV RQQLKVDPKW
            SICVDAFRYG AVKGCNAYFL SHFHSDHYIG LTSTWSHGPI YCSKVTGNLV KQQLKVDPKW
            SICVDAFRYG AVEGCKAYFL SHFHSDHYIG LTSTWRHGPI YCSKVTGSLV KQQLRTAAKW
            SICVDAFRYG AVQGCKAYFL SHFHSDHYIG LTARWCHGSI YCSKVTGSLV KNQLRTAAKW
            SICVDAFRYG AVQGCNAYFL SHFHSDHYIG LTANWTHGPI YCSKVTGSLI KSQLRTAAKY
            SICVDAFRYG AVQGCEAYFL SHFHSDHYIG LTANWHHGLI YCSRVTANLV RQQLRVDPKW
            SICVDAFRYG AVQGCKAYFL SHFHSDHYMG LSASWVHGPI YCSKVTGSLV KMQLRTAAKY
            SICVDAFRYG AVEGCKAYFL SHFHSDHYIG LTANWRHGPI YCSKVTGGLV KQQLRTAAKW
            SICVDAFRYG AVEGCNAYFL SHFHSDHYIG LTKSWCHGPI YCSRPTGNLV RQQLRVDPKW
            SIAVDAFRYG AVKGQNAYFL SHFHSDHYVG LTASWKHGPI YCSKVTGNLV RQQLRVDPKW
            SICVDAFRYG AVTGCNAYFL SHFHSDHYIG LTSSWSYGPI YCSKVTGNLV KQQLKVDPKW
            SICVDAFRYG AVEGCQAYFL SHFHSDHYIG LTANWRHGPI YCSKVTGSLV KQQLRTAAKW
            NLTVDAFRFG KIEGCRGYFL THFHSDHYGG MTANWNHGPI YCSVTTANLC RTHLGVDPQW
            SICVDAFRYG AVKGCQAYFL SHFHSDHYIG LTAHWTHGPI YCSKVTGDLC IMQLKVAPKW
            KVAVDSFMHG PLEGINLYFL SHFHADHYGG LRKSWNHGPI FCTPITAALC KMKLGVQDEW

            VVDLDFEKKT EVPGTVQVTM IEANHCPGSA IFLFEKRIDA CYLDTTYLSP KYAFPRQSDV
            VVSIEFDDKL EVPNTVSVIM IPANHCPGSS LFLFEKKIDV CYLDTTYLNP KYSFPSQDDV
            VVGLEFDKSY DIPGTATVTM IPANHCPGSS LFLFEKKIDI CYLDTTYLNP RYSFPRQDDV
            VVELEFDKPY DIPGTATVTM IPANHCPGSS LFLFEKKIDI CYLDTTYLNP KYSFPPQNDV
            VVELEFEERF VVPGTVVVTM IPANHCPGSS LFLFEKKIDI CYLDTTYLNP RYSFPPQEVV
            IVDLEWEKET EIPGTVKVTM IPANHCPGSS LFLFEKKIDV CYLDTTYLNP KYAFPSQGEV
            VVELEFGETV PVPETVMVTM IEANHCPGSS LFLFEKKIDV CYLDTTYLNP RYSFPPQEDV
            VVELEFEKSY DIPGTATVTM IPANHCPGSS LFLFEKKIDI CYLDTTYLNP RYSFPPQDDV
            VVDLEFENPF EVPNTVKVTM INANHCPGSS LFLFEKRLDS CYLDTTYLNP KYAFPSQEDV
            VIDLDFEEKT EVPGTVFVTM ISANHCPGSS LFLFEKKLDA CYLDTTYLNP KYAFPPQQQV
            VVSIEFEDKI EVPNTVSVTM IPANHCPGSS LFLFEKKIDV CYLDTTYLNP KYSFPSQDDV
            VVELEFEKSY DVPGTATVTM MPANHCPGSS LFLFEKRIDI CYLDTTYLNP RYSFPPQGDV
            LRPLPMEVAV PVPDSVMVTC IEANHCPGSC LFLFEGKLDI IYLDTTYCNP RYCFPAQDQV
            IVALDFEETV EVPGTVMVTM IPANHCPGSS LFLFEKRIDL CYLDTTYLNP RYSFPPQEDV
            LVPIPIHIPF CVGNDVEVIF FDANHCPGAA VMLFTSELDE VYLDTTYLGP SHAFPSQNRV

            INACAELCRL LVVIGTYSIG KERICLAIAR ALKSKIYAPA KQRVCACLED PELSALLTDD
            VKACADMCRL LVVCGTYSIG KERIVLGIAR ALDCKIYAPG KMRICAALED PELTSRLTSD
            ITACADLIRL LVICGTYSIG KERICIAIAK ALGSKIFAPG KIKICKQLGD PELTELLTSN
            IKACADLCRL LVICGTYSIG KERICISIAK ALKSKIFAPG KIKICKQLDD PELSALLTSD
            IRSCAELCRL LVVCGTYSIG KERICKAIAQ ALRTKIFAAH KIRIIAQLGD PELTALMTSN
            IKACADMCKL LVVVGTYSIG KERMCLGIAK AMDSKIYAPG KMRVCAALED PEMNERLTRD
            IQACAEVCRL LVVCGTYSIG KERICVAIAQ ALRSKIFAPS KIRITKQLDD PELSSLMTAD
            IKACADLCRL LVICGTYSIG KERICIAIAK ALGSKIYAPG KIKICKQLDD PDLKALLTSN
            IAACSELCRL LVVMGTYSIG KERICVGIAK ALGSKIFAPQ KQRICACLED PELSALLTSN
            IQACADMCRL LVVVGTYSIG KERICTGIAK ALNSKIYATN KQRICKALED PELDALLTTD
            VKACADMCRL LVVCGTYSIG KERIVLGIAR ALDCKIYAPG KMRICAALED PELTSRLTSD
            IQACADMCRL LVICGTYSIG KERICVAIAK ALGSKIFAPA KIKICKQLDD PELTALLTSD
            IEACAELVRL LVVIGTYTIG KERIVKAVAR AMNSKIFCSR KYRVYAQLED PELHSMLTRS
            IRTCADVCRL LVICGTYSIG KERICIAIAR ALKTKIFAPA KIRICSKLGD PELTSLLTSD
            VQVCADFCRT LFVVGTYTIG KERLAIEIAL RLGSKLFATT KRRILKTFND PVISELLTSD

            PAQVHMQTLF EIRAETLCDY LDSMKPHFTR VIGFRPTGWT YRPFSVRDLT PQRGSTRESA
            PAQIHMQMLM DLRPETLQDY LTGYKPHFTR VVGFRPSGWS YKPYNMGELV PQRGSTKEAQ
            PAQVHMQMLM EIRAETLQEY LNSYKPHFSR IVGFRPSGWN FRPFGYKDFT PQRGSTKEAM
            PAQVHMQMLM EIRAETLQEY LNSYKPHFSR IVGLRPSGWN FRPFGYKDFV PQRGSTKEAM
            PAQVHMQMLS EIRPETLSDY LATYRAHFGR IVGFRPSGWN YRPYASKDLV PQRGSTNEAM
            PAQVHMTPLF EIRAETLDDY LKDYRDTFAR AVGFRPTGWN YRPFSMRDLT PQRGSTSRAS
            PAQVHMQALG EIRADTLAEY LELHRSNFSR IVGFRPSGWS YRPFFAQNVV PQRGSGREAM
            PAQVHMQMLM EIRAETLQEY LNGYKPHFSR IVGFRPSGWN FRPFGYKDFV PQRGSTKEAM
            PAQVHMQTLF EIRADTLADY LDTLKPDFSR VVGFRPTGWS YRPFTTEHLT PQRGSTRESA
            PAQVHMTPLF EIRADTLDDY LREYADSFTR IVGFRPSGWN YRPFSMKDLT PQAGSGSRAS
            PAQIHMQMLM ELRPETLQDY LTGYKPHFTR VVGFRPSGWS YKPYDMGELI PQRGSTKEAQ
            PAQVHMQMLM EIRAETLQEY LDSYRPHFTR IVGFRPSGWN FRPFSAKDLV AQRGSTREAM
            PASVHVTNLH AINGEALRDV VAALRTHFTH AVAFRPTGWT YKPFTFHNLL PTRDSTPDYM
            PAQVHMQMLM EIRAETLQDY LDSYRPHFSR IVGFRPSGWS YRPFTAQSVV PQRGSTREAM
            PAQVHLVPLG QTRKDQLFEH LKSFKPHFSK IVAFAPTGWS YRPVENLDRN LERSAIEPVQ

            CFGVPYSEHS SFRELTMFCC ALRIGRIIPT VNVGSQKSRE RMKAWFEKWE AEKRKTSIHV
            CFGVPYSEHS SFRELTMFVM GLRIEKVIPT VNVGSEIGRK RMKMWIDRWL TERRKTNINV
            CFGVPYSEHS SFRELALFVM SLRIEKVIPT VNVGSEQSRT RMKGWIDRWM AERRRTNINV
            CFGVPYSEHS SFRELAMFLM TLRIEKVVPT VNVGSEQSRK RMKGWIDRWL SERRRTNIQV
            CFGVPYSEHS SFRELAMFIM SLHIEKVVPT VNVGSEVGRK RMKGWTDRWL AERRRTNINV
            CFGVPYSEHS SFRELTMFCC ALRIDKIIPT VNVGSAKSRE KMKGWCEKWA QEKKKTNINV
            CFGVPYSEHS SFRELALFLM ALRVEKVVPT VNVGSEASRA RMKGWIDRWV GERRRTNINV
            CFGVPYSEHS SFRELSLFVM SLRIERVVPT VNVGSEQSRK RMKAWIDRWM AERRRTNINV
            CFGVPYSEHS SFRELTMFCC ALRIGRIIPT VNIGSQRSRD QMKAWIERWE GEKKRTSIHV
            CFGVPYSEHS SFRELTMFCC ALHIDKIIPT VNIGSAKSRE KMKAWCDRWA ADKKKTNINV
            CFGVPYSEHS SFRELTMFVM GLRIEKVVPT VNVGTEIGRK RMKIWIDRWL GERRKTNINV
            CFGVPYSEHS SFRELAMFVM GLRIDKVIPT VNVGSEQSRK RMKGWIDRWM TERRKTNINV
            IYGVPYSEHS SFFELTAFAL STRYDRIIAT VNVGSPASRA KMAKWFEKWM LEKRRSNIQV
            CFGVPYSEHS SFRELAMFVM ALRIDKVIPT VNVGSEQSRK RMKSWIDRWM AERRRTNIQV
            KYNVPYSEHS SFVELRAFCL NMAATTIIPT VNMSADESVR RQMYWLEMWT GQARETGMKV

            VVRCRGRNER EVKENSGVVL VKGKTVELSM GPNAVSNKTY TFDKVFSAAA DQITVYEVVL
            VVRCRGRNER EVKENSGVVL VKGKNLDLSM GPSALSNKSY HFDKVFSSAA DQAMIFDVVT
            VVRCRGRNER EVRENSNVVV VKGQVVELSM GPNAISNRSY NFDRVFSQAA DQNMVFDTVK
            VVRCRGRNER EVKENSNVVV VRGKVVELSM GSNALSNRSY NFDRVFSPAA DQYMVFDTVK
            VVRCRGRNDR EVRENSAVVV VKGNVVELSM GPNALSNKSY NFDRVFSSAA DQSMIFDVVK
            VVRCRGRNDR EVRENSGVVV AKGNTVELSM GASALSNKSY TFDKVFSPAA DQQMVFDVVA
            VVRCRGRNDR EVKENSAVVV LKGRIVELSM GPNAVSNKTY TFDRVFSQAA DQAMVFDVVK
            VVRCRGRNDR EVRENSNVVV CKGQAVELSM GPNAVSNRSY NFDRVYSQAA DQGMVFDTVK
            VVRCRGRNER EIKENSGVVL VSGKNVDLSM GPNAVSNKTY AFDKVFSPAA DQTIVYEVVM
            VVRCRGRNDR EVRENSGVVV IRGSAVDLSM GPSALSNKTY QFDKVFSPAA DQNMIFEVVL
            VVRCRGRNER EVRENSGVVL VKGKNLDLSM GPSALSNKSY HFDKVFSSAA DQAMIFDVVT
            VVRCRGRSQR EVKENSTVVV VKGQVIELSM GANALSNKTY SFDRVFSPAA DQSMVFDVVK
            VVRVRGQAPN EPKRTAPGIL PRCQQIDVAI EAPQVSSKSY HFDQVFGPEA DQGMVYQVVG
            VVRCRGRNER EVRENSTVVV AKGKDVNLSM GPNALSNKTY NFDRAFSPAA DQSMVFDVVR
            LVRCRGRNER ETTENSSVVV HKGREITIEG GPVAHTGKTY TFDRVFGPES DQGMIFEAVS

            PIVTEMLAGY NCTIFAYGQT GTGKTYTMSG DMLSDNAGII PRVLYSLFAK LAESTVKCSF
            PILDEMLAGY NCTIFAYGQT GTGKTYTMSG DMLSDNAGII PRALHALFNK LEESSVKCSF
            PILDEMLAGY NCTIFAYGQT GTGKTYTMSG DMLSDDAGII PRVLYQLFNK LEESTIKCSF
            PILDEMLSGY NCTIFAYGQT GTGKTYTMSG DMLSDDAGII PRVLQTLFTK LEESTIKCSF
            PILDEMLSGF NCTIFAYGQT GTGKTYTMTG DMLSDAAGII PRVLQTLFNK LEDNCVRCSF
            PILDDVLNGF NCTIFAYGQT GTGKTYTMSG DILPDAAGIV PRVLHSLFEK LEEHSVKCSF
            PILEEMLAGY NCTIFAYGQT GTGKTYTMSG DMLPDTAGII PRVLHALFNK LEEHCVRCSF
            PILDEMLAGY NCTIFAYGQT GTGKTYTMSG DMLSDDAGII PRVLQQLFNK LEESTIKCSF
            PILNEMLAGY NCTIFAYGQT GTGKTYTMSG DMLSDDAGII PRTLYSLFHK LEESTVKCSF
            PILNEVVDGF NCTIFAYGQT GTGKTYTMTG DILPDAAGII PRVLYALFQR LEENSVKCSF
            PILDEMLAGY NCTIFAYGQT GTGKTYTMSG DMLSDNAGII PRALHALFNK LEESSVKCSF
            PILEEMLAGY NCTIFAYGQT GTGKTYTMSG DMLSDEAGII PRVLQQLFDK LEDNCVKCSF
            PILEEVMSGY NCTIFAYGQT GTGKTHTMEG DLYSSEAGII PRSLYRLFHT LEDYSVKATF
            PILDEMLAGF NCTIFAYGQT GTGKTYTMSG DMLSDAAGII PRALQALFNK LDESAVKCSF
            SSLDEMLQGY NCTIFAYGQT GTGKTYTMTG DFAVSNAGIV PRALVELFKR LSENSVKLSY

            IELYNEELRD LLSAEENPKT LVQGMEETYI DSATAGIKLL QQGSHKRQVA ATKCNDLSSR
            IELYNEELRD LIAVNDSTKT LVQGMEESYI KTARDGVKIL QDGSFKRQVA STKCNDLSSR
            IELYNEELRD LLSVDEGAKT VVQGVEEKHI KNATEGIKVL QEGSLKRQVA ATKCNDLSSR
            IELYNEELRD LLASDEGTKT IVQGMEEKHI KDAAEGVKVL QEGSLKRQVA ATKCNDLSSR
            IELYNEELRD LLSADDGAKT VVQGMEERHI VTAAEGIKRL QEGSLRRQVA ATKCNDLSSR
            IELYNEELRD LLAADDNVKT MVQGMEESHI SNASKGIRLL RDGSHKRQVA ATKCNDLSSR
            IELYNEELRD LLSAEDNTKT IVQGMEERHI LSAADGLRWL QEGSVRRQVA ATKCNDLSSR
            IELYNEELRD LLSVDETAKT IVQGMEEKHI KNAAEGVKVL QEGSLKRQVA ATKCNDLSSR
            IELYNEELRD LLAADDNTKT SVQGMEETYI DSATTGIKLL QMGSHKRQVA ATKCNDLSSR
            IELYNEELRD LLSADDATKT MVQGMEECHL KSATEGITLL RNGSHKRQVA ATKCNDLSSR
            IELYNEELRD LISVDDNIKT IVQGMEESHI KSARDGVKIL QDGSFKRQVA STKCNDLSSR
            IELYNEELRD LLSTDESAKT LVQGMEEKHI KNAAEGIKVL QEGSLKRQVA ATKCNDLSSR
            IELYNEELRD LLSIDSSTSV VIQGLEEVAL KDAAHGLSVL RRGSQKRQIA ATNCNEQSSR
            IELYNEELRD LIAVEEGAKT IVQGMEEKHI KTAGEGIKVL QDGSLKRQVA ATKCNDLSSR
            VELYNEELRD LLSSQGDTKT VVQGLEEAYV RSCTEAMKVL QEGFTRRQVA ATKCNDMSSR

            SHTVFTITVN IKRTTESGEE YVCPGKLNLV DLAGSENIGR SGAENKRATE AGLINKSLLT
            SHTVFTVTAY IKRTAENGEE YVSAGKLNLV DLAGSENIQR SGAENKRAAE AGLINKSLLT
            SHTVFTITTY VRKPNENGDA LVSAGKLNLV DLAGSENIQR SGAENKRAAE AGLINKSLLT
            SHTVFTITTY VRKPNEHGEA LVSAGKLNLV DLAGSENIQR SGAENKRATE AGLINKSLLT
            SHTIFTITVY VKRPGENGDD YVSAGKLNLV DLAGSENIQR SGAENKRAAE AGLINKSLLT
            SHTVFTITVY MKRTSDTGED FVSAGKLNLV DLAGSENIQR SGAENKRAAE AGLINKSLLT
            SHTVFTITVH VKQQTENGED YLMGGKLNLV DLAGSENIQR SGAENKRAAE AGLINKSLLT
            SHTVFTITTY VKKPNENGEA LVSAGKLNLV DLAGSENIQR SGAENKRAAE AGLINKSLLT
            SHTVFTITVL IKRTTESGEE YVSSGKLNLV DLAGSENIGR SGAENKRATE AGLINKSLLT
            SHTVFTITVY IKRTSEDGQE YLSAGKLNLV DLAGSENIQR SGAENKRAAE AGLINKSLLT
            SHTVFTVTAY IKRTAENGED YVSAGKLNLV DLAGSENIQR SGAENKRAAE AGLINKSLLT
            SHTVFTITAY VKSSNDQGEE LVSAGKLNLV DLAGSENIQR SGAENKRATE AGLINKSLLT
            SHSVFTMTVF IKDKGSRGED VLKIGKLNLV DLAGSENIGR SGAENKRARE AGMINQSLLT
            SHTVFTVTAY VKRNNDDGDD YVSAGKLNLV DLAGSENIQR SGAENKRAAE AGLINKSLLT
            SHSVLTITLS TKEYTADGQE YLRTGKLNLV DLAGSENVGR SGAENMRARE AGSINQSLLT

            LGRVINALVD KSQHIPYRES KLTRLLQDSL GGRTKTCIIA TISPARSNLE ETISTLDYAF
            LGRVINALVD RSSHIPYRES KLTRLLQDSL GGRTKTCIIA TVSPAKSNLE ETISTLDYAF
            LGRVINALVD RNAHIPYRES KLTRLLQDSL GGRTKTCIIA TISPAKSNLE ETISTLDYAF
            LGRVINALVD KGSHIPYRES KLTRLLQDSL GGRTKTCIIA TISPAKINLE ETISTLEYAF
            LGRVINSLVD QGTHIPYRES KLTRLLQDSL GGRTKTCIIA TISPAKSNLE ETISTLDYAF
            LGRVINALVD KSSHIPYRES KLTRLLQDSL GGRTKTCIIA TLSPAKSNLE ETISTLDYAF
            LGRVINALVD RSPHIPYRES KLTRLLQDSL GGRTKTCIIA TISPARSNME ETISTLDYAF
            LGRVINALVD HSSHIPYRES KLTRLLQDSL GGRTKTCIIA TISPAKSNLE ETISTLEYAF
            LGRVINALVD KSSHIPYRES KLTRLLQDSL GGRTKTCIIA TVSPAKNNLE ETISTLDYAF
            LGRVINALVE RSSHIPYRES KLTRLLQDSL GGRTKTCIIA TLSPAKSNLE ETISTLDYAF
            LGRVINALVD RSSHIPYRES KLTRLLQDSL GGRTKTCIIA TVSPAKSNLE ETISTLDYAF
            LGRVINALVD HSPHIPYRES KLTRLLQDSL GGRTKTCIIA TISPSKSNLE ETISTLEYAF
            LGRVINALVE KNSHIPYRES KLTRLLQESL GGRTKTCIIA TVSQERANIE ETLSTLDYAL
            LGRVINALVD RSQHIPYRES KLTRLLQDSL GGRTKTCIIA TVSPAKSNLE ETISTLDYAF
            LGRVINSLVD GTLHIPYRES KLTRLLQESL GGRTKTVIIA TVSPARVSID ETISTLEYSH

            RAKNIRNKPQ INKMTLLREF TAEIEKLKAE LIATRHRNGV YMSVESYEEM KMENESRRII
            RAKNIRNKPQ VNKNILLKDF TYEIQKLKGE LIAARQRNGV YLTNENFEEI QVESESRRIL
            RAKNIRNKPQ LNKKTLLREF TSEIERLKSE LISTRQRNGV YLSNEVYEEM TAQTESRRIV
            RAKNIKNKPQ MNKKTLLKDF TMEIERLKSE LIATRQRNGV YLSNESYEEM TAQSESRRIV
            RAKDIRNKPQ IRKKTLLREF TAEIEKLRGE LVTTRQRNGV YLSNEAYEEI TVQNESRRIL
            RAKNIRNKPQ INKKTLFKEY TSEIEKLKME LIATRQRNGV YLAQETYEEL TTESESRRIL
            RAKNIRNKPQ INKKTLLREF ATEIEKLKSE LIATRQRNGV YLSNDAYEEL TVQNESRRIL
            RAKNIKNKPQ LNKRTLLREF TNEIEKLKSE LIATRQRNGV YLSNDVYEEM TAQSESRRIV
            RAKNIRNKPQ INKNKLLREI GMEIEKLKSE LIATRHRNGV YLTPTAYEEL TMESESRRIV
            RAKNIRNKPQ VNKKTLLKEY TAEIEKLKSE LIATRQRNGV YLTQENYEEI TTVSESRRIL
            RAKNIRNKPQ VNKKTLLKDF TYEIEKLKGE LIAARQRNGV YLTNENYEEI TVESESRRIL
            RAKNIRNKPQ MHKKMLLRDF TVEIEKLKSE LISTRQRNGV YLSNEMFEEM TAQSESRRIV
            RAKSIKNRPE LNRSALIKEY VFEIERLKGD LQASRDQNGI YLTEESWKTM HSEHEEHKTL
            RAKNIRNKPQ VNKKKLLREF QTEIEKLKSE LITTRQRNGV YLSNESYEEM TAQSESRRIV
            RAKNIKNSPV VNKQVFIKDY VDEIARLRAD LESTRKGQGV FLSQESYQLL LDENESHKVT

            SEEQRAKIES MELKKDNDDT LAVLQQTDIV LQNTRAQLSL QSKLDRKAEL DATNAELWRA
            SEEQAEKIET MEMKKKAETA ESVLEQTESV LENTRRTLGL HDKNRRKSAL QTLNRNAWGL
            NEEQAAKIET LEMKKDHEGT KAVLDQTEIV LSATRKTLGL HAKNKRKSDL QSLNRATWGT
            NEEQSAKLDT LELKKDHEGT RAVLDQTEIV LSATRQSLGL HAKNRRKSDL QSINRNTWTT
            TEEQAAKIGT IELKKEHEGT RLLLDQTELV LSGTRKSLGL RAKNKRKSDL QSLNRSTWAM
            VEEQKDKIET MELKKDHEAT KTILEKTEVV LEHTRQSLGL HSKLRRRSDL QSVNRQQWGS
            TEEQAARIET LELRKEHEAT KAVLDQTELV LAATRKSLGL HAKNRRRSDL HALNRSTWAM
            AEEQAAKLQT LELKEDHEGT VAVLDQTEIV LAATRKTLGL HAKNKRKSDL QSLNRVTWGA
            NEEQRAKIES MELKQDNEHT QTILEKTESA LKNTSEKLGL HAKIDRKNNL DHENRQMWED
            SEEQRDRLET MELKKDNEQT QLILEKTEIV LQHTRTNLGL RSKIRRKSEL QSQNRRNWNS
            SEEQAAKIET MEMKKKAEAA ESVLEQTESV LENTRRSLGL HDKNRRKSAL QDLNRNAWGL
            LEEKSARLET LEMKKDHEAT KALLDQTDIV LAATRKTLGL HAKNKRKSDL HLLNRTAWSS
            AESLKRNAEV TEVKRDHEVK AAVAELEALI SKANSLELGL FDKLERKTAV EKANRALVTE
            LEEQAAKMET LELKKDHEGT KAVLDQTELV LDATRRSLRL RAKNKRKSDL QSINRGAWGM
            INEQKMRLDV LEKIKDMEEQ QAVIKGAKSL LKVMDSAVGV RNETGLRSLQ QSAPKRLKLC

            SSTEVSDVTK RIDQRVEAFF IATEISNIER TRSDLMNNVL EEIKDLREEV KSKVGEGLNG
            SQAQVSEVTS LVESRVEEFF VDGELEKLAA TQAFLMNVVL EEIKTLREDV KVRVGEGLQG
            SQDQVADVTS MVERRVQEFF VHEELDKLSS TQTFLMDEFL EEIKEVRDNV KERMGESLKA
            SQNQVADVTS MVERRIGEFF VDEELRKLSS TQAFLMDGVL EEIKVVRDTV KERMGESLQS
            SQAQVADVTE LVEDRISEFF VKAELDKLSD TQNLLMDAVL EEIKVVRDHI KERVGESLEA
            SQAQVSSTTN MVEERIAGFF VQDELEKLGA SQTFLMNEVL EEIKTLREEV KQKVGAGLND
            SQSQVTGITE LVESRIAEFF VQEELDKLST TQAFLMDNVL EEIKVVRDTV KQRVGESLQA
            SQAQVSDVTS MVERRIQEFF VGEELKKLSA TQAFLMDGVL EEIKVVRDNV KERVGEGLQA
            STGQVTDVTQ QIDARIGNFF VSQELNAVRS TRSQLMNEVL EEIKILREDV KTKVGDGLNG
            SQTQVVDTTR MVEDRIEEFF VTDELEKLGA SQSFLMNQVL EEIKTLREDV KIKIGAGLDE
            SKAHVSEVTN LVESRVEEFF VDGELEKLAA TQAFLMNVVL EEIKTLREDV KIRVGEGLQG
            SQSQVAEVTS MVERRVRVFF VQEELQKLSA TQAFLMDEVL EEIKEVRDNV KERVGESLQA
            CRHAVSQRAG QLESSLTSLL VSSSETRHEE QHQFLLTALL GELDATLNNM QSSSEANLGS
            AQGHVVDITS LVEQRVALLF VAEELDKLTS TESFLMDNVL EEIKTVRDTV KDQVGESLQS
            VGTHKNDVAH YVTKTSGGLF FGDLTQRLDS SITSIMASLL SELGAVKHEM KTNIQASMAH

            LSAAAARISE EVIGEFTQLH SQLHTSFNNL GKDLKSIFET MATHLSEQKN EINRLRAELQ
            LAVAAERISA EVISELGAFH TQLHGSYSSL GRDFKSLFED LLKHVNAQKA EANELRQQLH
            ISHSAERIAA DMLNEMTAFH GQLHTSYSSV GKDFKVVFED LIKHINAQRA ESDNLRRQLQ
            ISHSAERIAA DMMSEMTAFH EQLHNSYSAL GKDFKSVFEE LVKHITAQRA ECDNLKRQLQ
            IASAAERIAA DVLSELGLFH NQLHTSFSSL GKDFKSIFED LVKHLGAQRS ESDRLRRQLE
            LSAAAERISA GIVTELEAFH TQLHSSYAAL GRDFKSTFDD LIKQLNEQHS EVDSLRKQIY
            IASAAERIAG DVLGELTTFH SQLHASYSSL GKECKSIFGD LLQTISAQKA EAERLRQELE
            ISHAAERISA EVVDGMTSFH GQLHESYSSL GKDFKSMFED LVRHITVQRS EADDLRRQLQ
            LSAAAGRISK EVIGEFTEFH SQLHASYSSL GRDVKSMFEQ MISHINQQKS EINKLRLELQ
            LSAAAETISA NIITELDAFH TQVHASYAGL GRDFKTTFDD LVKDLNEQQA ENERLHQQVV
            LSVAAERISA EVISELGAFH TQLHGSYSSL GRDFKSIFED LLKHVNAQKA EANELRQQLH
            IAQAAEKIAG DVLNEMTEFH DQLHTSYSSL GKDFKSIFEE LVRHITAQRC ESDNLRRQLQ
            LKKTCRGAID DVVLANTQRF AQVAASLDSM VQSHVATLKH VAEINLASQQ QIAQIKAAAE
            IAAAADKIAA DVLSELGTFH NQLHTSYRSL GKDLKTIFDD LVTHISAQRA ESLRLRQQLE
            IQTSLQDVTS DLEKHIESYE TQLTNSLSQL SSNLSQSVAS VRQTYERVQQ QIDQAVTSHL

            SSNRQNIETT HKASAHLAQA IEEEHVAAEA EREILMSQIK ALVEESRQKQ EQATTQHDRQ
            AAGEAAMESN TAINSKLDEV IQEERKQAAE DRQNLLSQIS SLVMAQGETQ EATRVKYSEG
            AATNTIVLQN ANISTRIQEA LQEERRQAVE ERQKLVLQIA GLIDTQAVAQ EEAVAQYGQG
            SATNTIVLQN ATISSRIQDA LTEERRLAVD DRQKLMAQIS TLINTQAETQ EQAVDTYGEG
            GASESLIQSN AATSARIQEI VAEERRQAAE ERKQLLAQIT QLINSQGETQ EGSVTQYSDG
            SANTEVLAAN KAAQSSVMAV VEEEKQKAAA ERKELLAQMT TLITSTAASQ ETATESYNQG
            GASQTIVESN ATVSARIQEV LEEERRQAAE ERQNLLLQIG SLINSQAEMQ EGSMSEYMDG
            SATNTIVLQN AAVSSRMQAA IEEERRLAAQ DRQQLMTQIA SLINTQAETQ EGAVSHYSQG
            DANRQSVEAS RKASSSLAQV MEEEQAAAKG ERDILMSQIK ALIEESNQRQ EHATAQYDRQ
            ETNAALIKAN KASQDQLAKV VDEEKQKSAE DRQQLLSQIT ALVNASADAQ EEKQGAYTEG
            TASEAAMQSN TAINSKLDGV LQEERKQAAE DRQNLFSQIS SLIMAQGEAQ ASTQAQYSQG
            SATNTIMLQN ANISTRMQEA LEEERRQAAE ERQKLLGQIS ALINSQAEAQ EGAITQYGQG
            AANAQEIASL REQNALLTAT VDEMKRSNRS LKADLMVDFG RLLDRFTEQQ ESQAADQATR
            EATRTIAEQN AANASRMQEV MEGERIQAAV DRQDLLAQMT SLINAQAEVQ EKDVAAYGEG
            NTTSTSTKSI HTSFESMSAT VARQKEAQAA AEAELKQRMN QMIESALKEQ ETFKGAYGES

            IDEWSKDEIR TKLQNDWEAF DQRNSTIRKA TESVHKETVR IVDVQVDDMG RQMEALDDFV
            MDAWARETLK TKLKDDWMAA NKHNASIQAT TSSVHDETVR IVDEQMKDIS TQMQALDDFV
            MDAWSRDQLK TRLKDDWAAA NEHSTSIQTT AKSVHAETVR VVDEQIKDLD IQMVALDDFV
            MSSWSRDQLK TKLKDDWTAA DDHSSSIQAT AKSVHAETVR AVDEQIKDLD VQMEALDDFV
            MGTWSRENVK TKMKDDWAAA NKHSTCIQAT TKSVHAETVR VVEEQKRDLD VQMQDLDSFV
            MDGWSRENVK TKIKADFATA NEHTSSLRQT TASVHESTIN IVNTQMENMD SQLHSLDEIV
            MNAWSRDVLK NKMKDDWATA DEHSNSIQNT TKSVHAETVR VVDAQLKDLD TQMQDLDQFV
            IDSWSRDQLK TRLKDDWATA NEHSTAIQTT AKSVHAEAVR VVDEQIKDLD VQMEALDDFV
            IDEWSKDEMK TRMQHDWEAF DQRNITIQQA TESVHQETVR IVDAQMEDMS KQMGALDDFV
            VKAWSRDVVK TKIKSDFAAA TQHSTSIKET TTSVHESTIK TVEAQMAHLD TQLQALDDIV
            MDAWSRETLK VKLKDDWMAA NKHNTSLQAT TRSVHDETVR IVDEQMKDIS TQMQALDDFV
            MDVWSRDQLK TKLKDDWNSA EGRSNSIRST ANQVHAETVR VVGAQIDDLD LQMEAMDDFV
            LDSLSQTSLV DQTGTISKDV NEASGELGAK MNAFASAIED DLSSTAQTTS RSHVEISSLT
            MDAWSKEAMK TKLKEDWNAA EEHSSSIQGT TESVNAETMR VVDEQLENLD VQMKALDDFV
            RNQVAVSGTA HQLTEESINL KEATRNVFDR VESGHSSLCR VVDSHSDSVT SVMSPLDSFV

            AKARSQNGRY RDAHIATLDT IATGVRDSYS SIEGRVENLT GRMNQFQQEA THHHATLEES
            TRARAQNAEH HDLHAKSLQG LSSTVKSSYD NIGAHFTSTF GRVKDLGDEM TSKTTALAEN
            TRAKTENAHH HEKHAESAQA LSTTVEESFS NISAHFKTTF ERVKNLGEKM DEDLNDLQDQ
            TRARTENGHH HATHSQSVDA LSNTVEESFG NISAHFKSTF DRVKNLGEEM EVDLGDLQDG
            TRARSQNSLH HSQHAASVHQ LSQTVENSYA EISSHSKDAV ERVRELGDEM EAEVDDIRAG
            SRVRAKNDAH HASHTESLSA LTSNVQASYI NIGEHFNTSF SRIQEVSSDM EAKTATLQAT
            SRARSENSVH HEQHVVSMEN LTSTVEKSFI NIADHFGERF DRIRDLSGEM DNDAKILRES
            TRARTENGHH HNAHTQSVQG LSNTVEESYS NISAHFKSTF DRVKSLGEDM ETDLNDVHES
            ATARSHNGRF HEAQLSSLDN LATSGRNSRA VIQDQLDSLE EQVARLQEDI EMHTDELGQA
            ARIREQNNTH HTAHTTSLAA LSSTVAASYS SIGDHLSSSF DRVQSLESDM SAQASTLKET
            TRARAQNAEH HNLHAQSLQG LSTKVKSSYD NIGTHFASTY ERVKDLGDEM TSKTTALAEN
            TRAKSESNTH HETHMQSIQA LSNTVDQSFG NISAHFKTTF DRVKNLGEAM DLDAGDLHDS
            NKAREEIESR TKSQSAKIKA SNTKLTETFE SISSNLQASS KEISEAARQV GGLADERRDE
            THARDENASH HEKHAESVQK LSETVGQSFE EIASHCATTF DRVQDLGSKL ESQTEEARQG
            VQATETNQNL SEARAKRMDE ISSAFEAGLS STAQTISVYS DTARSDSEAV KSELKTGIES

            IAPLKPLTDL SSSFQNRSLE EYMAVRKPTA IQRACIPEIL KGRDCIGGSR TGSGKTIAFS
            LTPLQPLANL RTTIAKSTLQ EYMAIKRPTG IQKGCIPEIL KGRDCIGGSR TGSGKTVAFA
            LEPLQPLSNL RDDMVSTALQ EYMAIKRPTG IQKGCIPEIL KGRDCIGGSR TGSGKTVAFA
            LEPLQPLANL REDVTGAALQ EYMAIKRPTG IQKGCIPEIL KGRDCIGGSR TGSGKTMAFA
            LEPLQPLSNL RESIRDTLLQ EYLAVKRPTG IQKGCIGEIL KGRDCIGGSR TGSGKTIAFA
            LPLLGPLREL REDIEQKALQ EYMAIKKPTG IQKGCIPEII KGRDCIGGSR TGSGKTVAFA
            LEPLQPLAAL REDIQSTKIR EYMAIKRPTG IQKGCIPEIL KGRDCIGGSR TGSGKTVAFA
            MAPLHPLADL REGISSTLLQ EYMAIKRPTG IQKGCIPEIL KGRDCIGGSR TGSGKTIAFA
            TAPLQPLSDL RVHVQTHAIK EYMAIRRPTA IQKACIPEIL KGRDCIGGSR TGSGKTMAFA
            LPSLAPLHEL RESVSNQNLL EYMEIKRPTG IQASCIPEIL KGKDCIGGSR TGTGKTVAFS
            LTPLQPLANL RVLIDSSAIQ EYMAIKRPTG IQKGCIPEIL KGRDCIGGSR TGSGKTVAFA
            LEPLQPLSAL REQIGKTALQ DYMAIRRPTG IQKGCIPEIL KGRDCIGGSR TGSGKTVAFA
            VKVWAGLQGL SSDSNALLVA KFLQIKVPTP IQSLTIPSVL EGRDLVGGAQ TGSGKTLCFA
            LAPIQPLAAL RDEISTTVIQ EYMAIKRPTG IQKGCIPEIL KGRDCIGGSR TGSGKTVAFA
            VAHCSEVDQV SGHIEEHLYE KFMAITKPSA IQKACIPQIM KGKDCIGGAR TGSGKTIAFA

            VPILQKWAED PFGIFAVILT PTRELALQIF EQIKAISAPQ SMKPVLITGG TDMRSQAIEL
            VPILQKWAED PFGIFALVLT PTRELALQIY EQFKAISSPQ SLKAVLITGG SDMRPQATAL
            VPILQKWAED PTGIFAVILT PTRELALQIY EQIKAISAPQ GLKAILVTGG SDMRAQAIEL
            VPILQKWSED PTAIFAVVLT PTRELALQIF EQFKAISSPQ SLKAILVTGG SDMRTQAIEI
            VPILQKYAQD PSAIFAVVLT ATRELALQIY EQFKAVSSPH VLKAALIIGG SDMRSQAIAL
            VPILQKWSED PVAIFAVILT PTRELALQIY EQFNAIGGPQ NLKTILVTGG TDMRSQAIAL
            VPILQQWAAN PSAIFGVILT PTRELALQIM EQVIALSQPH VLKAVLITGG ADMRKQAIDL
            VPILQKWSED PTGIFAVVLT PTRELALQIY EQFKAISSPQ GLKAILVTGG SDMRVQATQL
            VPIIQKWAQD PFGVFAVVLT PTRELALQIF EQFKAISAPQ SMKPILITGG TDMRQQAIEL
            VPILQKWSED PSGIFAVIVT PTRELAIQIY EQVKAISAPQ SMKPILITGG SDQRSQAIAL
            VPILQKWAED PFGIFALVLT PTRELALQIY EQFKAISSPQ SLKAVLITGG SDMRPQATAL
            VPVLQKWAED PTAIFAVVLT PTRELALQIY EQFKAISSPQ SLKIILVTGG ADMRSQAIAL
            LPILNKLIKD MVGGFAVVLT PTRELGVQLH EQFVAVGARM GLRCALVLGG MDMMKQASEL
            VPILQKWAED PSAIYGLVLT PTRELALQIF EQFKAIGSPQ GLKVTLITGG NDMRPQAIAL
            APMLAEWSKD PCGIFGLVLT PTRELAIQIA EQFTALGANM NIRVALIYGG VDMVKQSLEL

            ARPHVVVATP GRLADHINTS GTDTVGLKRV RMVVLDEADR LLMLPDVETC LSFLPGPSQR
            ARPHIVIATP GRLADHIRTS GEDTIALRRV RMVVLDEADR LLMLPDVEEC LSILPPPAKR
            ARPHVVIATP GRLADHVRTS GEDTIGLRRV RYVVLDEADR LLMLPDVEEC LSVLPPATER
            GRPHVIIATP GRLADHIRTS GEDTIGLRRV RYVVLDEADR LLMLPDVEEC LSVLPPATER
            ARPSIVIATP GRLADHIRSS GEDTIGLRRV KFLVLDEADR LLMLPHIDEC MAVLPPPEDR
            ARPHVVIATP GRLADHINSS GEDTIGLRRV RFVVLDEADR LLMLPDVETC LSVLPPSSRR
            ARPHLVIATP GRLADHIRTS GEDTIGLRRV KFIVLDEADR LLMLPDVEEC FSVLPPPSER
            ARPHVVIATP GRLADHIRTS GEDTIGLRRV RFVVLDEADR LLMLPDVEEC LSVLPPAAER
            ARPHVVIATP GRLADHIKSS GQDTIGLRRV KMVVLDEADR LLMLPDVETC LSAVPPSSER
            ARPHVVIATP GRLAEHIRTS GEDTIGLRRV KFVVFDEADR LLMLPDLETC LSVLPPKESR
            ARPHVVIATP GRLADHIRTS GEDTVALRRV RMVVLDEADR LLMLPDVEEC LSLLPPPSER
            ARPHVIIATP GRLADHIRTS GEDTIGLRRV RYVVLDEADR LLMLPDVEEC LSVLPPATQR
            ARPHVIVATP GRLVDHLRSG GGEEWGLRRC KFLVLDEADR LLFKPELEYL YSVLPSAKTL
            ARPHVVIATP GRLADHIRTS GEDTIGLRRI RFVVLDEADR LLMLPAVEEC LSALPPPAQR
            QMPHFVIATP GRLADHIRSS GEDTIGFRRV RYVVMDEADR LLFVPDLKTC MDLLPDPSKR

            QTLLFTATLT PEVRALKPGK PPIFVTEIST ETVPPTLRTT YVQVPLTHRE AFLHVLLSTI
            QTLLFTATVT PEVRALKPGK LPVFVCEVDT QAIPPSLNQM HLQVPVTHRE HYLHMFLLTV
            QTLLFTATIT PEVRALKPGK QPVFVCEVDT QAIPATLKQM HLQIPVTHKE HYLHTFLLTI
            QTLLFTATIT PEVRALKPGK QPVFVCEVDT QAIPATLKQM YIKVPVTHKE HYLHTFLLTI
            QTLLFTATVT PEVRALKPGK EPVHVCEVDT QAIPDSLKQS YIQLTVTHRE HFLHEFLLTI
            QTCLFTATVT PEVRALKPGK PEVFVCEVDT EAVPTTLQQK YLQVPVTHRE AFLHTLLLTI
            QTLLFTATMT PEVKALSPGR APVFVCEVDT QAIPATLRQM HLQVPVTHRE HYLHMFLLTI
            QTLLFTATIT PEVRALKPGK KPVFVCEVDT QAIPATLKQM HVQIPVTHKE HYLHVFLLTI
            QTLLFTATLT AEVRALKGDK PPVFVTEIST ESIPPTLKQT YLKVPMTHRE AFLHALISTI
            QTLLFTATVT PEVMALKPGR LPIFVSEVDT EAIPPRLQQK YLQTPVTHKE CYLHVLLNTI
            QTLLFTATVT PEVRALKLGK PPVFVCEVDT QAIPSSLNQM HLQVPVTHRE HYLHMFLLTV
            QTLLFTATIT PEVRALKPGK PPVFVCEVDT QAIPATLSQK HVQIPVTHKE HYLHVFLLTI
            QTLLFTATLT EQVVEFAEGK PAPMVCKIEM DKTPETLEQR YVFVPSHVRE PYLYHILRHI
            QTLLFTATIT PEVRALKPGK EPVFICEVDT QAIPATLAQK HIQVPVTHRE HYLHTFLLTI
            QTLLFTATVT DAVRALKGEK GPPFIHEIAS DAVPSTLTQS YLFLPGYVRE AYLWAILTHI

            VFTNTTKSAD LLERLLRSLG HRVTSLHSLL PQSERNSNLA RFRASAARVL VATDVASRGL
            IFCNRTATAD YLTHLLRLLD HRVTALHSKL PQRQRIDNLG RFRASAARIL VATDVAARGL
            LFCNRTSTAN YLHHLLRMLD HRVTSLHSKL PQRQRIDNLG RFRAAAARIL VATDVAARGL
            LFCNRTSTAD YLHHLLRMLE HRVTSLHSKL PQRQRIDNLA RFRASAARIL VATDVAARGL
            IFVNRTSTAQ FLHHLLRLLD HRVTSLHSKL RQQQRIDNLG RFRASAARIL VATDVASRGL
            IFVNRTSTAQ LLEQMLRLLD HRVSSLHSGL PQSQRISNLA RFRAKAARIL VATDVAARGL
            IFCNRTSTAD FLHHLLRLLD HRVTSLHSKL PQSQRIDNLG RFRASAARIL VATDVAARGL
            LFCNRTSTAD YLHHLLRMLD HRVTSLHSKL PQRQRIDNLA RFRASAARIL VATDVAARGL
            IFCNHTKTAD LLERTLRRLG HRATSLHSLL PQSERTSNLA RFRAAAARIL VATDVASRGL
            IFCNRTKTAT LLEYMLRLLD HRVTALHSGL KQSDRVSNLA RFRAQAARIL VATDVAARGL
            IFCNRTATAD YLTHLLRLLE HRVTALHSKL PQRQRIDNLG RFRASAARIL VATDVAARGL
            IFCNRTTTAE YLHHLLRLLD HRVTSLHSKL PQRQRTDNLA RFRASAARIL VATDVAARGL
            IFTARCKTAA TLSGMLAELG IPNVSLHSHL RQSERSENLQ TFRAQRVPVL IATDVGSRGL
            VFCNRTTTAQ FLHHLLRLLD HRVTSLHSRL PQRQRTDNLA RFRAAAARIL VATDVASRGL
            IFVNRTQTAE TLRRMLMALD VKTASLHSEM RQQERVNALG RFRAQAARVL VATDVASRGL

            DIPSVSLVVN FEVPRNPDDY VHRVGRTARA GRTGEAVTLV GQRDVQLVLA IEERIGRKMV
            DIPEVGLVIN YDIPRDPDDY IHRVGRTARA GRKGEAVSFV GQRDVQLIQA IENRVGRQME
            DIPEVSLVIN YDIPRDPDDY IHRVGRTARA GRKGESVTFV GQRDVELVLA IEERVGRQME
            DIPEVSLVIN YDLPRDPDDY IHRVGRTARA GRKGEAVSFV GQRDVELALT IEKRVGRDME
            DIPEVSVVVN YDLPRDPDDY IHRVGRTARA GRKGEAVNFV GQRDVELVLA IEKRVGRPME
            DIPAVEMVIN YDVPRDPDDY IHRVGRTARA GRAGESITMV GQRDVELVLA IENRVGTKMI
            DIPEVKIVIN YDIPRDPDDY IHRVGRTARA GRKGDAVTFV GQRDVDLVLA IEQRVGRQME
            DIPEVSLVIN YDIPRDPDDY IHRVGRTARA GRQGEAVTFV GQRDVELVLA IEKRVGRQME
            DIPIVSLVIN FDVPRNPDDY VHRVGRTARA GRTGEAVTLV GQRDVELVLA IEKRVGREMV
            DIPEVALVIN FDVPRDPDDY IHRVGRTARA GRVGTSITFI GQRDVDLVLA IETRVGKKMD
            DIPEVGLVIN YDVPRDPDDY IHRVGRTARA GRKGEAVTFV GQRDVQLILA IEKRVGRQME
            DIQEVSLVIN YDVPRDPDDY IHRVGRTARA GRKGEAVTLV GQRDVELVLA IEERVGRKME
            DIPDVELVIN WDLPSAWQDY VHRVGRTARN GKRGFAISFI TERDIDVIHS IEDKINTKLT
            DIPEVALVVN YDIPRDPDDY IHRVGRTARA GRKGEAVTFV GQRDVELVLA IEARVGRKMD
            DIPTVEMVIN FDLPADADDY IHRVGRTARA GRKGQSVSLV TERDVTRVTN IEERVGTKME

            EYVNLEARVA KGLKEVGAAK REAMVEIDEG RVLGRKRNKL KKTLNQSVRT FRLFEILRSG
            AWVNLETRVI RELKLVGEKK REAMLEIEEG RVGGKRKRGM KKSIEQTVRK FKIFEALKNG
            AWVNLETRVI RDLKVVSEMK REALLEVEEG RVGGKRKRVK QKSLEQSVRK FRVVEALRSG
            AWVNLETRVV RDLKLVSEKK REALLEVEEG RVGGKRKRTK QKSLEQSVRK FRFVEALRSG
            KWVNLETRVI RDLKLVSEKK REALLNIEEN RVGGRRKRQK LKSLEQSVRK FRVVEALRNG
            EFVNIETRVI RDLKIVGEKK REAMLEIEEG RVTGKRKKGL KKSIEQSVRL FRIFEALRNG
            AWVNLETRVI RDLKVVGEKK REALLEIEEQ KVGGKRKRGK EKSLESSVRK FRIVEALRNG
            AWVNLETRVI RDLKLVSEKK REALLEVEEG RVGGRRKRVK QKSLEQSVRK FRIVEALRNG
            EWVNIESRVT RTLKDVGSAK REAAGEIEEG RVLGRKRNKL KKSLDQSVRT FRLFEILRSG
            EFVSVEGRVL RDLKPVTEKK REAMLSIEEG RVLGKRKTGM QKSIEQSVKL FRVFESLRNG
            AWVNLETRVI RELKLVGEKK REAMLEIEEG RVGGKRKRGM KKSIEQTVRK FKIFEALKNG
            AWVNLETRVI RDLKVVSEKK REALLEMEEG RVGGKRKKTK QKSLEQSVRK FRVVEALRSG
            QLLEDEDKIL EKLNAVATAK RVATMALHDS QLKAEKRASK KADVAEAVYS FKLLEALRKG
            AWVNLETRVV RDLKIVGEKK REALLEMEEN KVGGKRKRTK TKTLEQSVRK FRIVESLRSG
            KYLIEDDKVV EELTPASTAK RQAVLDMEAE NMKSKNKKPK RVNVERSIAR LKIVSTLRSN

            DTTAITILHL AVQCAEPQVV EYVLSAGNTP LHLAAQLGRG PVVRELLNRP EINDSIVNYR
            DTAAITILHL AIQCAEQQVI EYVLSDGNTA LHLAASLGRG PIVRLLLGQP GINDSLPNYA
            DTASITLLHL AIQCSEFPVI EYVLSDGNTP LHLAAIQGRT PVVKLLLEQK DINDAIANSQ
            DTSSITILHL AIQCAEFPVI EYVLSDGNTP LHLAAIQGRT TVVKLLLEQK DINDAIANSQ
            DSASITVLHL AIQCAELTVV EYVLSDGNTP LHIAAQQGRT QIVRMLLERE GINDSIANFQ
            DTAAITILHL AIQCAELPVI EFILSNGNTP LHLAAQLGRA PVVRMLLEQN GINDSLTNYQ
            DTASITILHL AIQCAEQTVV EYVLSDGNTP LHIAAQQGRT HIVRQLLEHK DINDAIANHQ
            DTASITLLHL AIQCAEFPVI EYVLSDGNTP LHVAASQGRT TAVRLLLEQK DISDAIANAQ
            DTNAITILHL ALQCAEPQVV EFVLSSGNTP LHLAAQLGRV ALVKDLLNQP SVNDAIVNYR
            DTTAISILHL AIQCAEMPVI EFVLSNGNTP LHLAATLGRA PVVRMLLDQP GINDSVTNYN
            DTAAITILHL AIQCAEQQVI EYVLSDGNTA IHLAASLGRG PIVRLLLEQP GINDSLPNYA
            DTASITILHL AMQCAEFPVI EYVLSDGNTP LHIAAMHGRT QAVKLLLEQK DINDAIANNQ
            DQQALSPLHL AVRCADFNII SFLLNYGNTA LHIASASGRD DIVQLLLDQQ DIDDTKPNKD
            DTASITILHL AIQCAEYPVV EFVLHNGNTP LHIAAAQGRT QVVKLLLEQK DINDAVPNAQ
            DLERIDLLDI AVQVSDLEVV KFLLQKNKTP LHLAAEQGRD EVVLFLLQQP EIDDTLVDSL

            GQTALEASRA PEIFQQLQLA RSLFIDSKTQ EIQSLEGILD VNALDHSGGT LLHEGARKKD
            GRLPLDLART PDIFQQLQLS RSMFVDAKIK QIHELKTVLD INGGEQAGGT LLHEASRKKN
            GKLPIDVARN PEIFQLLQLT RSLFAEAKVK QVQDLKTVLD INSPEQTGGT LLHEAARKRN
            GKLPLDVARN PEIFQLLQLS RSLFAEAKVK QVQELKTVLD INSPEQTGGT LLHEAARKKN
            GRLPIDLARN PDIFQQLQLS RSIFVDEKVK EVQQLKLVLD INGTEQSGGT LLHEAARRKN
            GQTPLDLART PDIFQQLQLT RSIFIDTNVK KIQELQTTLD VNGPEETGGT LLHEAARKKD
            GRLPIDLARN PDIFQQLQLA RSLFAEDKVR QVQDLKTVLD INSTEESGGT LLHEAARRRN
            GKLPIDVARN PEIFQMLQLS RSLFAEAKVK QVQELKTVLD INSPEQTGGT LLHEAARQRN
            GQTALDVART PEIFQQLQLT RSLFIDSKTQ EIQTLEGIID VNSLDQTGGT LLHEGARNKN
            GQTPLDLART PDIFQQLQLS RSIFIDTNVR KIQTMKSTID VNGGEDAGGT LLHEAAKKKD
            GRLPLDLART PDIFQQLQLS RSLFVESKIR QIQELKTVLD INGGEHSGGT LLHEASRKKN
            GKLPIDLART PEIFQLLQLS RSLFTDAKVQ QIQDLKTMLD INSTEQAGGT LLHEAAKKKN
            GRDALAVAKS PEIAQRIQVS RAQLNAKYLD HLDAYHAVID LNAHSTNGST LLHEAVKRKD
            GRLPIDSARN PEIFQQLQLS RSLFVEEKVR QVQGLKQVLD INSTEQNGGT LLHEAARKKN
            GRQPMEVARY PEIAETIQTE RNKFVEKISN EMKVASSLLD INGHNETGST VLHDFAHRRD

            TRLIQILLMH GADPFRRDKK GKLPQDVTKD DRTRAIVKKS MKGYLKKWTN YTSGYKLRWF
            IELIQVLLLH GADPFRRDRK GKLPQDYTKD DATKAMLKKS MQGYLKKWTN YRKGYQLRWF
            TNLIQVLLLH GADPFRRDRK GKLPQSVTND DATKAILKKS MKGYLKKWTN YRKGYQLRWF
            TNLIQVLLLH GADPFRRDRK GKLPQSVTTD DATKGILKKS MKGYLKKWTN YRKGYQLRWF
            NKLIQVLLLH GADPFRRDRK GKLPQDVTKD DVTRAMLKKS MKGYLKKWTN YRKGYQLRWF
            TQLCQLLLLN GADPFRRDRK GKLPHEVTKD DKTKAILKKS MKGYLKKWTN YTGGYKLRWF
            TKLIQVLLLH GADPFRRDRN GKLPQDVTKD EITKAMLKKS MKGYLKKWTN YRKGYQLRWF
            TNLIQVLLLH GADPFRRDRK GKLPQHVTND DSTKAILKKS MKGYLKKWTN YRKGYQLRWF
            VQLIELLLTH GADPFRRDKK GKLPQDVTKD DKTRAMLKKS MKGYLKKWTN YTSGYKLRWF
            VKLAQLLLLN GADPFRRDRK GKLPQDYTKD DRTRAILKRS MKGYLKKWTN YTTGYKLRWF
            IELIQVLLLH GADPFRRDRR GKLPQDVTKD DATKAMLKKS MQGYLKKWTN YRKGYQLRWF
            IQLIQVLLLH GADPFRRDRR GKLPQSITND DNVKAILKKS MKGYLKKWTN YRKGYQLRWF
            MRMIETAVRK GADVYARDRL GKRVNDVTKD ERVRALLRQL FKGYLGKWTN IAHGYKTRWF
            SQLIQVLLLH GADPFRRDRK GKLPQDVTKD DTTRSMLKRS MSGYLKKWTN YRKGYQLRFF
            ARMVEFILSH GGDPLVRNKN GQLPSDLTKD ETIRQLLQKS MKGFLKKWTN FTSGYKLRWF

            VLEDGVLSYY KHQDDTGSCR GAINMKIARL NMDSQDKTRF EIKSSVKYHL KANHVVEAKR
            TLEDGILSYS KHQDDAGSCR GAINMRIAKL NMDPTEKTKF EIKSSVKYHL KANHEVEAKR
            VLEDGVLSYY KHQDDAGSCR GAINMRIARL HMSPDEKTKF EIKSSVKYTL KANHEVEAKR
            VLEDGVLSYY KHQDDAGSCR GAINMRIAKL HMSPDEKTKF EIKSSVKYTL KANHEVEAKR
            VLEDGVLSYY KHQDDTGSCR GAINMRIARL HMSPDEKTKF EIKSSVKYTL KANHEVEAKR
            VLEDGVLSYY KHQDDIGSCR GAINMRIAKL HMDPQDKLRF EIKSSVKYHL KANHQVEAKR
            VLEDGVLSYY KHQDDAGSCR GAINMRIAKL HMTPDEKTKF EIKNSVKYTL KANHEVEAKR
            VLEDGVLSYY KHQDDAGSCR GAINMRIAKL HMSADEKTKF EIKSSVKYTL KANHEVEAKR
            VLEDGVLSYY KHQDDIGSCR GAINMRIARL TMDAQDKTRF EIKSSVKYHL KANHVVEAKR
            VLEDGVLSYY KHQDDTESCR GAINMRIAKL YMDPQDKQRF EIKSSVKYHL KANHQVEAKR
            TLEDGILSYS KHQDDAGSCR GAINMRIATL NMDPTEKTKF EIKSSVKYHL KANHEVEAKR
            VLEDGVLSYY KHQDDAGSCR GAINMKIAQL HMSPDEKTKF EIKSSVKYTL KANHEVEAKR
            VLEDGILSYY HNQDDEGKSR GAINMRYAKI RADNNDKHRF EIKGTSKLYL RGTHPVERAR
            VLEDGVMSYY KHQDDAGSCR GAINMRIAKL HMSADEKTKF EIKSSPKYTL KANHEVEAKR
            VLEDGVLSYY KKQDSTDTCR GSINMKNAYV RLDKSEDLKF EVQGGYKFHL KAKHHVETNK

            WFWTLNNAIQ YAKEEKRQTK HAEALRQAKD DDDYGDYASK DAMNITAQSV KLQLDILASV
            WFWALNNSIQ WTKEEKQEAK RLELLQQAKD DDEYGDGSSK DAFEITAQSA RLQLELMGQV
            WFWALNNSIQ WTKEEKQAAR SAELLRLAKD MDDDDDDMSK DALNITAQSA KLQLETMSHV
            WFWALNNSIQ WSKEEKRAAR GAELLRQAKD DDDYGDDMSK DALNITAQSA KLQLETMSHV
            WFWALNNSIQ FSKEDRQRAR DAELLAQAKD DDDEDNNSSK DAFNITAQSA RLQLETLASV
            WFWALNNAIQ WSKEEKRQTR ETEALRQAKD EDDYGDDVSK DAFNITAQSV KLQLDLLAQV
            WFWALNNSIQ WTKEERQRVR NAELLKQAKD DDDYGEGSSK DAFNITAQSA RLQLDTMAQV
            WFWALNNSIQ WTKEEKQAAR SAELLKQAKD EDDYGDDNSR DALNITAQSA RLQLETMSHV
            WFWSLNNAIQ WSKEERQRSQ NAEALRQAKD EDEYGDYASK DALNITAQSA KLQLDLLANV
            WFWALNNAIQ WAKEEKRATQ DHEVLKQAKD EDDYGDDTSK DAFNITAQSA KLQLELLTSV
            WFWALNNSIQ WTKEEKQEAK RLELLQQAKD DEEYGDGSSK DAFEITAQSA RLQLELMGQV
            WFWALNNSIQ WTKEERQAAR NAELLRIAKD EDDYGEETSK DALNITAQSA KLQLETMASV
            WVQVLQQTKE FFNLERQSSR ATEHFYRQRG EDEAGAAGAD NEFRLTAEAL KAQAEASQRL
            WFWALNNSIQ WTKEEKQKAR GAEMLRQAKD DDDYFEEASR DAFNITAQSA KLQLDTIAAV
            WVWNISNAIR WAKSKKKTRS AATAGGAAGD DDDTNDAEDD ADYAFMGRSI GLEFKMIRNA

            ASSLAYEEAV SSLKDLVQNL LKISRDRDSY WQYRLNREAH LRKMWEESMA RIAQEHEELQ
            NAALTYDSAI RNLKGLVGDL LKISKDRDAY WQHRLDREEH MRRMWEESMA QVAREQDELM
            HAALTYDAAI RSLTTLVGDL LRISKDRDAY WQYRLDRESN MRRMWEESMA QVAREQEILE
            HQALTYDGAI RSLSTLVADL LRISKDRDAY WQYRLDREAN MRRMWEESMA QVAREQEVLE
            NAAMAYDAAV RSLTGLVGDL LRISRDRDAY WQHRLDREAD MRRMWEDSMA QVAQEQEELK
            SAALSYEGAV SSLKGLVGDL FRIARDRDAY WQYRLDREAN VRRMWEESMA KVAKEQEELE
            TAALTYDAAI RSLTGLVGDL LRISKDRDAY WQYRLDRESE MRQMWEESMA QVAREQEALE
            HSALTYDAAI RSLTGLVGDL LRISKDRDAY WQYRLDRESN MRSMWEESMA QVAREQEILE
            AASLAYEGAV SSLRGLVQNL LKISRDRDSY WQYRLNREEH LRRMWEESMA RVAQEHEELQ
            SAALSYESAI GNLKGLIGDL LRISRDRDAY WQYRLDREAN VRRMWEESMA KVAKEQEELE
            NAALTYDSAI RNLKGLVGDL LKISKDRDAY WQHRLDREEH MRRMWEESMA QVAREQDELM
            HSALTYDAAI RSLTGLVGDL LRISKDRDAY WQYRLDRESN MRRMWEESMA QVAREQEILE
            VETLALDAAI RSNLQLVERY QTMVAAREAY MAKRYERELQ IKHLWEENMA VLAQQHAEME
            NVALTYDAAV RSLTGLMGDL LRISKDRDAY WQYRLDRETD MRRMWEESMA QVAKEQEVLE
            LTILALEDGV SQLERLHQEY TGMTQTREVY YQRRLAREID IQHLWEQNVQ SLEKEHEKIQ

            SKMGESEEKR RRTKRALKEE FFDAIDAGEI EIAPSFKGYE EIRERLKMDY DNRPKISLWG
            ARMGESEEKR KITKRALREE FFDAVDAGQV EISSAFKGYE NIRTRLKMDA DDRPKISLWG
            ARVGEAELKR KMTKRALREE FFDAVDAGEV EISSSFRGYE NIRTRLKMDA DDRPKISLWG
            ARVGEAEKKR KATKRALREE FFDAVDAGQV EISSSFKGYE NIRTRLKMDA DDRPKISLWG
            ARVGEAEEKK KAAKRILKEE FFDAIDAGEV EISSSFKGYE NIRTKLKIEA DNRPKISLWG
            NRIGESEDKR KRTKKALRDE FFDAIQEGEV QIVPSFIGYE DVRTRLKLDD DNRPKISLWG
            ARVGEAEAKR KITKRILKEE FFDAVDAGTV EISDSFKGYE NIRTKLKMDA DNRPTISLWG
            ARVGEAELKR KMTKRTLREE FFDAVDAGEV EISSSFKGYE NIRHRLKMDA DDRPKISLWG
            SKMGESEEKR KRTKKALKEE FFDAIDAGEV EVKTSFKGYE DVRQRLKMDN DDRPKISLWG
            NRIGESEEKR RKQKKALREE FFDAVGAGEV EIATAWAGYE DPRKKLALDA DDRPKVGLWG
            ARMGESEEKR KLTKRVLREE FFDAVDAGQV EISSAFKGYE NIRTRLKMDA DDRPKISLWG
            ARVGESEMKR KLAKKALREE FFDAIDSGDV EISSSFKGYE NIRHKLKIEN DDRPKISLWG
            TQLKEAAAEN ARRRKALRED FFDAIETGDL PVKTSLEPYR HLRTELPIGK DDRPSVSLWA
            ERVDQAETKR KLAKRALREE FFDAVDAGEV EISSSFKGYE NVRTRLKMDV DDRPKISLWG
            RELHEATQQK KKARRSLREQ SYSQAPQGQA PDENSFAGYE DPRKQLAISA DNRPKVSLWG

            ILKSMIGKDM TKMTLPVSFN EPTSLLQRVA EDLEYTDLLD VAADRTDSME RLVYVAAYAA
            ILKSMIGKDM TKMTLPVSFN EPTSLLYRCG EDMEYADLLD IAADRADSIE RMVYVAAFAS
            ILKSMIGKDM TKMTLPVSFN EPTSLLYRCG EDMEYADLLD LAADRSESIE RLVYVAAFAA
            ILKSMIGKDM TKMTLPVSFN EPTSLLYRAG EDMEYADLLD LAADRADSIE RLIYVAAFAA
            ILKSMIGKDM TKMTLPVTFN EPTSLLYRCG EDMEYADLLD LAAERSDSIE RLVYVAAFAA
            ILKSMIGKDM TKMTLPVSFN EPTSLLQRVA EDMEYVDLLD TAAERHDSCE RMVYVAAFAA
            ILKSMIGKDM TKMTLPVSFN EPTSLLYRCA EDMEYADLLD LAADRADSIE RLIYVSAFAA
            ILKSMIGKDM TKMTLPVSFN EPTSLLYRCG EDMEYVDLLD QAADRTDSIE RLIYVAAFAA
            ILKSMIGKDM TKMTLPVSFN EPTSLLQRVA EDLEYTDLLD IAADRSDSME RLVYVASYAA
            ILKSMIGKDM TKMPLPVSFN EPTSLLQRVA EDMEYTDLLD TAAERSDSTE RLLYVAAFAA
            ILKSMIGKDM TKMTLPVSFN EPTSLLYRCG EDMEYADLLD IAADRADSIE RMVYVAAFAS
            ILKSMIGKDM TRMTLPVSFN EPTSLLYRCG EDMEYADLLD LAAERSDSIE RLMYVAAFAA
            ILKNNIGKDL SKITFPVSFN EPTSMLQRMA EDMEFSECLD AASMQEDSTK RIAYVAAFAM
            ILKSMIGKDM TKMTLPVSFN EPTSLLYRAG EDMEYTDLLE QAADRSDSLE RMLYVAAFAA
            ILKNLVGKDM TKMTLPVSFN ECSSLLQRVA EDMEYTDLLD KARTFDDSTK RLAYVAAFAA

            SEYASTIGRV AKPFNPLLGE TFEYVRPDKG YRFFVEQVSH HPPIGVALAE SPKWDYWGES
            SEYASTIDRV AKPFNPLLGE TFEYVRPDKN YRFFIEQVSH HPPVGAAWAE SPKWTYYGES
            SEYASTIGRV AKPFNPLLGE TFEYVRPDKN YRFFIEQVSH HPPVGAAWAE APKWTYWGES
            SEYASTIGRV AKPFNPLLGE TFEYVRPDKG YRFFIEQVSH HPPVGAAHAE ALKWSYWGES
            SEYASTIDRV AKPFNPLLGE TFEYVRPDKN YRFFIEQVSH HPPVGAAWAE SPNWTYWGES
            SEYASTIGRV AKPFNPLLGE TFEYCRPDKG FRFFVEQVSH HPPIGAAWAE SAKWDYYGES
            SEYASTIGRV AKPFNPLLGE TFEYVRPDKN YRFFIEQVSH HPPIGAAWAE SPKWTYYGES
            SEYASTIGRV AKPFNPLLGE TFEYVRPDKN YRFFIEQVSH HPPIGAAWAE SPKWTYWGES
            SEYASTIGRV AKPFNPLLGE TFEYVRPDKG YRFFVEQVSH HPPIGAAWAE SPKWDYWGES
            SEYASTIGRV AKPFNPLLAE TYEYARPDKG YRFFIEQVSH HPPIGAAYAE STKWDYYGES
            SEYASTIDRV AKPFNPLLGE TFEYVRPDKN YRFFIEQVSH HPPIGAAWAE SPKWTYYGES
            SEYASTIGRV AKPFNPLLGE TFEYVRPDKN YRFFIEQVSH HPPIGAAWAE SPNWTYWGES
            SNYSSTIGRI AKPFNPLLGE TFEYMRPDKK YRYFSEQVSH HPPISACLAQ SPTWDYMGCV
            SEYASTIGRV AKPFNPLLGE TFEYVRPDKN YRFFVEQVSH HPPIGAVWAE APKWTYWGEA
            SEYASTTLRV AKPFNPLLGE TYEYARPDKK FRFFSEQVSH HPPIGACHAE SPYWDYMGES

            SLKSKFYGKS FDINLLGTWF LKLRELYTWK KVTSSVIGII TGNPTVDNYG LMEIKNWTTG
            AVKSKFYGKS FDINPLGTWF LKLRELYTWK KVTSSVVGII TGNPVVDNYG PMEIKNWTTG
            RVKSKFYGKS FDINPLGTWF LKLRELYTWK KVTSSVIGII TGNPTVDNYG PMEVKNWNTG
            AVRSKFYGKS FDINPLGTWF LKLRELYTWK KVTSSVIGII TGNPTVDNYG VMEIKNWTTG
            AVKSKFYGRS FDVNPLGTWF LRLRDLYTWK KVTTSVVGIM TGNPVVDNYG PMEIKNWTTG
            AVKSKFYGKS FDINPLGTWF LRLRELYTWK KVTSSVIGII TGNPTVDNYG LMEIKNHTTG
            AVKSKFYGKS FDVNPLGTWF LKLRDLYTWK KVTSSVIGII TGNPVVDNYG VMEIKNWTTG
            HVKSKFYGKS FDINPLGTWF LKLRDFYTWK KVTSSVVGII TGSPTVDNYG TMEVKNWTTG
            SLKSKFYGKS FDINLLGTWF LKLRELYTWK KVTSSVIGII TGNPTVDNYG LMEIKNWTTG
            AVKSKFYGKS FDIFPLGTWF LRLRELYTWK KVTTSVIGII TGNPAVDNYG PMEITNWTTG
            AVKSKFYGKS FDINPLGTWF LKLRELYTWK KVTSSVIGII TGNPVVDNYG PMEIKNWTTG
            HVKSKFYGKS FDINPLGTWF LRLRELYTWK KVTSSVIGII TGNPTVDNYG PMEIKNWTTG
            DAKSKFLGRT FEIRPTGVAH VNLKEHYSWN KVTTSVSGFI VGNPTIDHFG DMEVTNHATG
            SVKSKFYGKS FDVAQLGTWY LKLRDLYTWN KVTSSVVGII TGNPVLDHYG PMEVTNHSTG
            NVKSKFTGRA FDINPLGTLF LNLRELYTWK KVNTQVVGII TGSPVVDNYG DMTITNHDTG

            EICYLDFKPR GWKASSAYQV TGKVVDKEGS PRWSIGGRWN DKIYARHTPG AQLVWQAHPR
            EVCKVEFKAR GWSASSAYHI TGRVNDANGQ TRFSLGGRWN SKIYARFTPG AFLVWEANPR
            EVAMIEFKPR GWKASSAYQI SGKVLDASGN VRFSMGGRWN SKFYVRLTPG AYLVWKANER
            EVAHVEFKPR GWKASSAYQV SGKVTDASGK VRVSLGGRWN SKLYARLTPG AYLIWKANER
            EVCHLEFKAR GWKASSAYLI SGKIVDADGR VRVSLGGRWN SRLYARLTPG AFLVWQANPR
            EVCLLDFKPR GWKASSAYQV AGKVVAADGQ TRWSIGGRWN DKIYARLTPG ATLVWQCHER
            EVSYVEFKPR GWTKSSAYLI GGKILDANGQ VRVSLGGRWN SKFYARLTPG AFLIWQANPR
            EVAIIEFKPR GWKASSAYQI AGKILDASGN VRVSMGGRWN SKLYARLTPG AYLVWQANER
            EVCYLDFKPR GWKASSAYQV SGKVVDRNGS PQWMIGGRWN DKIYARHTPG TFLVWQAHER
            EKCMLDFKPR GWKASSAYQV VGKVLDAENR VRWSIGGRWN DKIYARFTPG AFLVWQAHER
            EVCNVEFKAR GWKASSAYHI TGRVNDANGQ TRFSLGGRWN SKIYARFTPG AFLVWEANPR
            EVAHVEFKAR GWKASSAYQI VGKIVDASGQ VRVSLGGRWN SRLYARLTPG AYLIWQANER
            DRCVLTFKPR GWRGKDAFEI RGSVLDAQGT LRWDIAGRWN SQLVARKCGA YLLLWRNSEK
            EKCMVEFEPR GWKASSAFKI KGKVVDADGR VRYSMGGRWN SKFYARLTPG AFLIWQAHER
            DTCTLHFKAR GWRGAGAFEV KGNVVDKNGN PQWTVGGHWH EKFYLKKHGS KEVIWEVNPR

            PTGPFNLTPF VITLNALTDS LRPQLPPTDT RLRPDQRAME EGEYDFAATE KHRVEEKQRA
            PAGPFNLTPF VLTFNDINDN LRPWLPPTDS RLRPDQRAME DGEYDLAATE KNRLEQKQRA
            PTGPFNLTPF VLTFNHIDDK LQPWLAPTDS RLRPDQRAME DGEYDFAAEE KNRLEQAQRA
            PTGPFNLTPF VLTFNHIDDQ LRPWLPPTDS RLRPDQRAME DGEYDFAAEE KNRLENAQRS
            PKDPFNLTPF VLTFNHIDDK LEPWLAPTDS RLRPDQRAME DGRYDEAGEE KNRLEEAQRA
            PTGPFNLTPF VLTLNALPDR LKPILAPTDT RLRPDQRAME DGEYDFAATE KNRVEEKQRA
            PTGPFNLTPF VVTFNHLDDN LKPWLAPTDS RFRPDQRAME EGEYDFAATE KNRLEEAQRA
            PSGPFNLTPF VLTFNHIDDK LQPWLAPTDS RFRPDQRAME DGEYDFAATE KERLEQAQRA
            PTGPFNLTPF VITLNALPKG LREYLPPTDT RLRPDQRAME DGEYDLAAVE KHRVEEKQRA
            PAGPFNLTPF GVTLNDISDK LRPVIAPTDT RLRPDQRAME DGEYDFAATE KSRVEEKQRS
            PIGPFNLTPF VLTFNDINDN LRPWLPPTDS RLRPDQRAME DGEYDLAATE KNRLEEKQRA
            PAGPFNLTPF VLTFNHIDDN LRAWIAPTDS RLRPDQRAME EGEYDFAASE KNRLEENQRA
            PASPFNLTPF AITLNSCPDE LRPWLAPTDC RLRPDLSAFE SGKFDQANEL KQKLENFQRE
            PQGPFNLTPF VLTFNHLDDN LRAWIAPTDS RLRPDQRAME DGEYDLAATE KNRLEEAQRA
            PPAPFNLTPF AITLNALPDR LKPWLAPTDT RLRPDQRAME EARYDDAATE KNRVEEKQRA

            KRREREEYKP KWFSKAKCPI TGEEYWVEAI SNLAATLLAL DRREEALQHW LRAVKLRPSY
            RRREREEFVP KWFEKSKCPI TGEEYWVEAI SNLAATLLCL QRRDEAEANW RKSVNLRPNY
            RRRIREEFNP AWFYHTRCEV TGEEYWVEAI TNIAATLYCL NRQIEAEQHW IRAVKLQPSY
            RRRLREEFVP AWFQKARCEI TGEEYWVEAI TNKAATLYCL NRQDEAEKHW IRAVEVQPSY
            RRRKREEFVP KWFEKARCEI TGEEYWVEAI SNIAATLYCL NRHDEAEKHW LDAVNIRPAY
            KRREREEFHP HWFSKEVDEV TGEEYWVEAL SNVAATLHSL GRKQEAEQHW WKAIQLRPSY
            RRKAREEFKP AWFTKARCEI TGEEYWVEAI SHMAATLYSM NRPDEAEHHW MQAVKKRPSY
            RRRKREEFVP AWFEKTRCEI TGEEYWVEAI TNLAATLYCL DRQEEAEQHW MKAVKIQPSY
            KRREREIYQP QWFVRDRCPI TGEEFWVEAI SNLAATLLAL DRREEAMQNW LRAVKLRPSF
            TRRQREEFSP RWFTKGRCEV TGEEYWVEAI SNLAATMLAL QQKREAENYW RRAVKLRPSY
            RRQERETFVP HWFEKSKCPI TGEEYWVEAI SNLAATLLCL QRRDEAEANW RKSVNLRPNY
            RRRAREEFVP AWFTKARCEI TGEEYWVEAI TNLAATLYCL NRQEEAEQHW LRAIKLRPDH
            TRRMREPHEP RWFKRTTDAD TREQLWVESM SNIGTTLRAL GRYKEAESWW WRAIRLRPGY
            RRRAREEFTP AWFTQEVSEV TGEKYWVEAM SNKAATLFCL NRQEEAEQLW LQAIRIRPQF
            ARREREVYKP RFFEEAKHPV TGETYYAEAL YNQATTMITA GHKQDAVFWW RMTLRAKPGY

            FEAVEHLIGL LRGKEAVNII DFVRMLALVH AKGNMLYAMG DYASAAVAFE DAILIGRRRY
            FEAVEHLIGL LRGQEAVGII EFVRLLALIH AKGNMLYALG DVSAASKAFE DAVVIGKGIG
            LEAVEHLVGL LRSREAVEII NYVRILALIH AKGTMLYSLK EVHEASAAFE EAVMIGRRTT
            LEAVEHLVGL LRSKEAVDII DHVRILALIH AKGTMLYSLK EINRASEAFE EAVLIGRRMT
            LEAVEHLVGL LRSRQAVDII GNVRMLLLVH AKGNMLYALK DIEKASEAFE EVVMIGRKAP
            FEAVEHLVQL FRGKEAVSII DHIRMLSLVH AKGNLLYSMG DNAGAAKAFE NAVLIGKRAG
            LEAVESLVNM LKSPEAVKVI DFVRMISIIH AKGNILYSLK NIDGASKAFE EAVLVGRQVK
            LEAAEHLVGL LRSAEAVDII NHVRILALIH AKGTILYSLK DVNGASRAFE EAVLIGRQMT
            FEAVEHLIGL LRGREAVNII DFVRMLALSH AKGNMLYALG DNLGAASAFE DAVLIGRRRH
            FEAVEHLIGL LKSREAVQVI EEVRVLALVH AKGNMLYALG DNAGAAKAFE NAVLIGPHPN
            FEAVEHLIGL LRGKEAVAII EFVRILALIH AKGNMLYALG DVSAASKAFE DAVVIGKGVG
            LEATEQLVGL LRSREAIDII CFVRILALVH AKGTILYGLK DIERASEAFE EAVLIGERIR
            WDAYENLLGV MRFQEALQLC EFVAMLPETA AAAAAVEVAL ALGINPTNPE HAVILGSFSR
            IEAAEHLVGL LRGREAVRII DFVRMLALVH AKGTMLYSLK EVERASRSFE EAVLIGRQFV
            WAAAEQLSSV LRPIEAGTTL CTCKLLSLYH TLGNNHYSHK KVGQAVQVFA QVVILGKSTD

            GIQGIIKHIL LYPDKALQTS KLVFTTSNSL LSLAKIYQDV RDILALYYLS LSLQPSPSTA
            GIQGLIRRIL LPPEKALESK SLVFTTSNSL LSLAKIFQDV GDILALYYLS LSLQPSPSTA
            GLSDLVCRIL LPPERARHTA HLVFTTSNSL LSLAKIFQDV GDILALYYLS LSLQESPSTA
            GIQDLVRQIL LPPERARHTA QLVFTTSNSL LSLAKIFQDV EDILALYYLS LSLQESPSTA
            GIQNLIREIL LPPEKAKRTA DILFTTSNSL LSLAKIFQDV GDILALYYLS LSLQESPSTA
            GISSLIKHIL LPPVAALRTA QLAFTTSNSL LSLAKIFQDV REILALYYLS LSLQPSPSTA
            GLQSLIRLIL LPPERAKHTA KLVFTTSNAL LSLAKILQDV GDILALYYLS LSLQESPSTA
            GVPHLVNRIL LPPERARHTA QLVFTTSNSL LSLAKIFQDI EDILALYYLS LSLQESPSTA
            GIQSLIKQIL LYPDRALQTS KLVFTTSNSL LSLAKIYQDV RDILALYYLS LSLQPSPSTA
            GIDGLIKRIL LPPEAATRTA HLCFTTSNSL LSLAKIFQDV REILALYYLS LSLQPSPSTA
            GIQGLIRRIL LPPDKALETK SLVFTTSNSL LSLAKIFQDV GDILALYYLS LSLQPSPSTA
            SVQDLVNRIL LPPEKARQTA HLVFTTSNAL LSLAKIFQDI GDILALYYLS LSLQESPSTA
            FCQGGVLALL LLPEAATQLC KVVFTTSTIL LTLAKLFQDI SLLLPLYYLS ISMHASASTC
            CVRDLVFRVL LPPERARNTA GLVFTTSNSL LSLAKIYQDI NDILALYYLS LSLQESPSTA
            LATSEIETLL VSPKKAMRVR FKLYTIANAL LNLAKILQDL YDILSLYLLS LSLNPSASTA

            NNVGILLAGI LALAYYNYGL QLDARHAHLY TNLGSLLKDI GQFDIALANL ANAVKDAGRV
            NNVGILLASV LALAYYNYGL LLDSRHAHLY TNLGSLLKDI GQFDIALANL ANAVKDQGRT
            NNVGILLAGV LALAYYHYGL RLDPKHVHLH TNLGSLLKDL GQFDIALTNL ANAVKDRGRI
            NNVGILLAGV LALAYYHYGL RLDPKHVHLH TNLGSLLKDI GQFDIALTNL ANAVKDRGRI
            NNVGILLASV LALLYYQYGL TIDPNHVHLH TNLGSLLKDI GQFDIALTNL ANAVKDRGRI
            NNVGILLASV LALAYYNYGL NLDAGHAHLY TNLGSLLKDL GQFDIALANL ANAVKDDGRI
            NNVGILLASV LALAYYQYGL TLDPKHVHLH TNLGSLLKDI GQFDIALTNL ANAVKDRGRT
            NNVGILLAGV MALAYYHYGL RLDPKHVHLH TNLGSLLKDV GQFDIALTNL ANAVKDRGRI
            NNVGILLAGI LALAYYNYGL QLDSRHAHLY TNLGSLLKDI GQFDIALANL ANAVKDAGRV
            NNVGILLASV LALAYYHYGL RLDHSHAHLY TNLGSLLKDI GHFDIALANL ANAVKDKGRI
            NNVGILLASV LALAYYNYGL LLDSRHAHLY TNLGSLLKDI GQFDIALANL ANAVKDQGRT
            NNIGILLAGV LALAYYNYGL RLDPRHVHLH TNLGSLLKDV GQFDIALTNL ANAVKDKGRI
            NNLGILLSSI LAMQYYTQGL QLDPRHPHIY TNLGSLLKDL GHFDVALANL GNAIKDQGRT
            NNVGILLASV LALSYYNYGL SLDPKHVHLH TNLGSLLKDI GQFDIALTNL ANAVKDRGRT
            NNIGILLNSL LALSYYQYGL SLDPKHPHLY TNLGSLFKEQ GRFDTALGNL AAAYQDNGQT

            NDAITYYKRA VKVNPDFAEA VCGLANALNS VCNWVGGWIK RVVDIVDRQL KEGETWGCGI
            SDAIVYYKRA VKASPDFAEA VCGLSNALNS VCDWKGGLMK RVVDIVAKQL KEGSIWGRGT
            SDAIMYYKRA VSSNPDFAEA VCGLSTALNS VCDWRGGLTC RVVHIIGKQL KDASQWGRGI
            NDAISYYKRA VNSNPDFAEA VCGLSTALNS VCDWRGGLVS RVIRTINRQL SEASHWGRGV
            HDAVMYYRRA VDANPNFAEA VCGLSTALNS VCNWKGGLMK RVTEIVKRQL NESSTWGHGT
            ADAIVYYKRA VKVNPEFAEA VCGLANALNS VCGWAGGWLK RVVDLVEKQL AEGEDWGRGS
            NDAIIYYKRA VTSNPDFAEA VCGLSTALNS VCDWRGGLMQ RVVDIVAQQL REASAWGCGV
            GDAIMYYKRA VGANPDFAEA VCGLFTALNS VCDWRGGLTR RVVHIVGRQL NEASQWGRDI
            NDAIAYYKRA VKVNPDFAEA VCGLANALNS VCNWVGGWIK RVVDIVDRQL REGESWGRGL
            ADAIFYYRKA VKSSPDFAEA VCGLANALNS VCSWAGGWIH KVVKLVEKQL GDGEEWGRGI
            SDAIEYYKRA VKASPDFAEA VCGLSNALNS VCDWKGGLMK RVVDIVTKQL REGSTWGRGT
            KDAIAYYRRA VDSNPDFAEA VCGLLTALNS VCDWRGGLTQ RVIGIISQQL DDASQWGRGI
            QDSVVYYRRA VQVNPHFPEA LCGLVNALLA VCDWSEGWMD KVSELVSKQL SEGYRYGAGA
            SDAIAYYKRA VLSNPDFAEA VCGLFTALNS VCDWRGGLTK KVVDIVRKQL EEASTWGIGA
            SLAIQYYKKA VAANPGFAEA ICGLANCLST ICSWAGGWIT RLIGVINEQL KDGKIWGHGI

            LEGSRVVKLV ERVIRSLTWH WYQDYRRPQL PPGLSAPNAP TVLPFHTFTC PLSAKQIRQI
            LEGARIVRLV ERATKRATRR WYQDYPRPQF PSSLSVPSAP TVLPFHTFTC PLSAKDIRQI
            LEGSRLIRLV ERATRLTQWK WYRDYPRLRL PPNLTVPSAP TVLPFHTFTC PLSAKDIRVI
            LEGARVVRLI ERATRATQWK WYRDYTRLRL PNGLAVPSAP TVLPFHTFTC PLSAKDIRLI
            LEGSRILRLI ERSTRVSMRK WYIDYARARL PGSLSVPTAP TVLPFHTFTC PLTAPDIRMI
            LEGHRLVRLA ERAIRRLAWQ WYHDYRRPYL PSSLTVPTAP TVLPFHTFTC PMSAKQIRLI
            LEGSRVLRLI ERATKATVRR WYRDYARPRV PGTLTVPTAP TVLPFHTFTC PLTAKDVRMI
            LEGSRLVRLV ERATRVLQRK WYCDYARLRL PAALSVPAAP TVLPFHTFTC PLTARDIRVI
            LEGSRLVRLV EKAIRSIMWQ WYQDYRRPQL PSSLTPPNAP TVLPFHTFTC PLSAKQIRQI
            MEGARIVRLV ERAIGWMTWQ WYQDYRRPQL PAALTVPAAP TVLPFHTFTC PMSAKQIRLI
            LEGARIVRLV ERATKRATYR WYQDYPRPQF PSSLSIPSAP TVLPFHTFTC PLSAKDIRLI
            LEGSRLVRLV ERATRVILWK WYHDYYRPQL PSSLTIPSAP TVLPFHTFTY PLSAKDIRSI
            FEGGYLIQLV ERMIRQSQRR WYVDYARPKL PSCLVTPAVP TVLPFHTFTY PLSARQIRLI
            LEGSRILRFV ERSTKAVMRR WYCDYNRPML PPALTVPSAP TVLPFHTFTC PLTAQDVRMI
            VEGTQIVRAI EEATRLCQLR WYLDFPRPKI PPLLHVPAAS TVSPFHTFTL PLDREQVLGI

            SQRNGLRISC AALRSPWLPS TVYPPPPPPN PLKVGYVSSD FNNHPLAHLM QSVFGLHNPT
            SQRNALRISA STLRSPWMQG SVFPPPSPPR PLNIGYVSSD FNNHPLAHLM QSVFGFHNPS
            SQRNAIRISC STLRLPWIPA TVYPPPPPPS PLNVGYVSSD FNNHPLAHLM QSVFGFHNPQ
            SQRNGIRISC STLRLPWLPS TVYPPPPPPN PLNIGYVSSD FNNHPLAHLM QSVFGFHDPQ
            SQRNAHRISA STLRSHWLPS TVYEPPPPPQ PLNVGYLSSD FNNHPLAHLM QSVFGLHDQS
            SQRNGLRISV STLKAPWMPQ TVFEPPAPPN PLKVGYVSSD FNNHPLAHLM QSVFGMHNRA
            SQRNALRISC STLRSSWIPA TVYEPPKPPS PLNIGYISSD FNNHPLAHLM QSVFGFHDKT
            SQRNAMRISC STLRLPWIPA RVYPPPPPPS PLNVGYVSSD FNNHPLAHLM QSVFGLHNPR
            SQRNGLRISC STLRLPWLPA TVYRPPSPPN PLRVGYVSSD FNNHPLAHLM QSVFGLHNPN
            SQRNGLRISC STLRVPWLPQ TVYEPPAPPR PLKVGYVSSD FNNHPLAHLM QSVFGLHNPA
            SQRNALRISC STLRSPWMQG SVFPPPSPPK PLNIGYVSSD FNNHPLAHLM QSVFGFHNPS
            SQRNAMRISC STLRAPWLPP TVYPPPPPPN PLNVGYVSSD FNNHPLAHLM QSVFGFHNPQ
            CHRNALRISH TTLTQMWMPD VVYPPPSPPS PINIGYISSD FNNHPLAHLM QSVFGLHDRS
            SQRNALRISC STLRAPWLPR SVYRPPPPPS PLNVGYVSSD FNNHPLAHLM QSVFGFHEKT
            AQLTALRISV STLRQPWMPR HVFKPPKSPG QLNVGYVSSD FVDHPLAHLM QSVFGLHDTT

            KVKAYCYATT ASDKSIHRQQ IEKEAPVYDA SGWPVERLVK QIVDDGIHIL INLNGYTRGA
            RAKAFCYATT ASDTSIHRQQ IEREAPVRDV SSWSADRLVN QIVQDNIHIL VNLNGYTRGA
            RTRAVCYATT ASDRSVHRLQ IEREAPVRDV SNWPSEKLVE QIIRDEIHIL INLNGYTRGA
            RVRAFCYATT ASDRSVHRQQ IEREAPVRDA SSWPADRLVE QIVSDEIHVL VNLNGYTRGA
            RVKAHCYATT ASDKSIHRQQ IEREAPVRDV SNWSSERLVD QIARDNIHIL VNLNGYTRGA
            RVKAYCYATT MSDNSPHRQQ IERESPVYDA HTWSAERLVQ QIVKDGIHIL INLNGYTRGA
            RVRAFCYATT ASDKSIHRQQ IEREAPVQDV STWSSDRLVQ QIVADGIHIL VNLNGYTRGA
            RARAFCYATT ASDGSIHRKQ IEREAPVRDT SKWSSDRLVE QIVKDEIHIL VNLNGYTRGA
            RVKAYCYATT ASDKSIHRQQ IEKEAPVHDA SGWSVDRLVR QIVEDGIHIL INLNGYTRGA
            RVKAYCYATT PSDHSEHRKQ IERESPVYDA SSWSAERLVH QIVRDGIHIL VNLNGYTRGA
            RAKAFCYATT ASDNSIHRQQ IEREAPVRDV SSWSADRLVN QIVQDGIHIL VNLNGYTRGA
            RARAFCYATT PSDKSIHRQQ IEREAPVRDV SSWPAEKLIE QIVRDEIHIL VNLNGYTRGA
            LFNVFLYATT PSDASPYRQK IEREAQHLDV SAWSNQQVVE RIVMDNIHVL VNLNGYTKGA
            KVKAFCYATT ASDGSVHRLQ IEREAPVRDA SSWPSDRIIE QIVADEIHIL VNLNGYTRGA
            KVRPICYATT SSDGSSYRHR IEKQALVRDV SNMSTHQVIE TILKDNIHIL VNLNGYTKGA

            RNEVFAARPA PIHMSFMGFA GTLGAEWCDY ILADELSYGE KIVFTRDTFF CCDHRQSEQS
            RNEVFAARPA PIQMSFMGFA GTLGAEWCDY LLADETAYSE NIIFCRDTFF CCDHAQSEQT
            RNEIFAARPA PVQMSFMGFA GTLGAEWCDY ILADRTAYSE NIIFCRDTFF CCDHAQSEQQ
            RNEVFAARPA PVQMSFMGFA GTLGAEWCDY ILADSTAYSE NIIFCRDTFF CCDHAQSEQQ
            RNEIFAARPA PIQMSFMGFA GTLGAEWCDY LLADTTAYSE NIIYCRDTFF CCDHAQSEQA
            RNEVFAARPA PIQMSFMGFA GTLGAEWCDY LLADDTAYGE NIIYCKNTFF CCDHRQSEQL
            RNEVFAARPA PIQMAFMGFA GTLGAEWCDY LLADTTSYSE NLIYCKDTFF CCDHKQSEQR
            RNEVFAARPA PIQMSFMGFA GTLGAEWCDY ILADSTAYPE NIIFCRDTFF CCDHAQSEER
            RNEVFAARPA PIHMSFMGFA GTLGAEWCDY ILADELSYGE KIVYTRDTFF CCDHRQSEQQ
            RNEVFAARAA PVQMAFMGFA GTLGAGWCDY LLADDTAYGE NIVFCRDTFF CCDHRQSEQH
            RNEVFAARPA PIQMSFMGFA GTLGAEWCDY LLADETAYSE NIIFCRDTFF CCDHAQSEQT
            RNEIFAARPA PIQMSFMGFA GTLGAEWCDY LLADTTAYSE NIIFCRDTFF CCDHAQSEER
            RNEIFAARPC AVQVEFMGFA GCMASRWTDW VVADPIVYPE RFIYMPHSYF VNDHKQGEEE
            RNEIFAARPA PIQMSFMGFA GTLGAEWCDY ILADTTAYSE NVIFCRDTFF CCDHAQSEQR
            RNDIFAARPV PVQVSLMGYA GTLGAGWIDY IFSDSISFSE KLIICQPSFF CCDHRQTELS

            RRWRMRKELF PTLSDDTIIL GNFNQLYKIE QNLRETAVAW AGEETASRII FTDVAPKNTH
            TRWKMRKELF PSLSDDAIIL GNFNQLYKIE SNLKATAREW AGESVASRIW FTDVAPKHLH
            RRWQMRKELF PTLADDAIIL GNFNQLYKIE VNLRRTAKVW AGSEVASRII FTDVAPKSQH
            RRWKMRKEIF PALADDTIIM GNFNQLYKIE ANLRRTAKEW AGEEVASRLL FTDVAPKSQH
            RRWKMRKEIF PNLPDDAIIL GNFNQLYKIE CNLRNTARAW AGEKVASRII FTDVAPKQQH
            RRWQMRKEIF PDLPDDVIIL GNFNQLYKIE THLKQTALAW AGPEVASRVI FTDVAPKHQH
            RRWNMRKMLF PNLPDDRIIL GNFNQLYKIE NNLRRTAKLW AGEEVASRII FTDVAPKQQH
            RRWKMRKEMF PNLADDAIIL GNFNQLYKIE ANLRRTAKAW AGEKVASRIM FTDVAPKNQH
            RRWRMRKELF PHLSDDTIIL GNFNQLYKIE QNLRETAKAW AGEETASRII FTDVAPKNAH
            RRWAMRKEIF PNLSDNAIIL ANFNQLYKIE TNLKQTAHLW AGPEVASRIM FTDVAQKHQH
            TRWKMRKQLF PSLSDDAIIL GNFNQLYKIE SNLKATARDW AGESVASRIW FTDVAPKHQH
            RRWKMRKELF PTIADDAIIL ANFNQLYKAE TNLRQTAEAW AGAEVASRLV FTDVAPKNQH
            KRYAMRRELF PNLPDDYVIF ADFNQLYKCE EHLMHEARRY AGDRVACRVI FTDVAPKHIH
            RRWQMRKELF PSFSDDTVIL GNFNQLYKIE TNLKRTAKAW AGAEVASRII FTDVAPKHLH
            KRAKLRQQIF PDIPKEAVLL GSFNQLYKIE SKIREMASKW GTDDINKRIL FTPVTDKNVF

            IARAKILDLF LDTPECNAHT TATDVLWSGT PLLTLPRYKY KMCSRMASSI LSSELIALSD
            ISRARVCDLF LDTPECNAHT TAADVLWSST PLLTLPRYKY KMCSRMAASI LKGELISKDE
            ISRARVCDLF LDTPECNAHT TAADVLWSST PLLTLPRYPY KMCSRMAASI LKGELIVGSE
            ISRARVCDLF LDTPECNAHT TAADVLWSST PLLTLPRYPY KMCSRMAASI LKGELIAGDE
            ISRARVCDLF LDTPECNAHT TAADILWSST PLLTLPRYEY KMCSRMAASI LKGELIASDE
            ISRARVCDLF LDTPECNAHT TAADVLWSGT PLLTLPRYPY KMCSRMAASI LKGELIAQNE
            IARARVCDLF LDTPECNAHT TAADVLWSST PLLTLPRYEY KMCSRMAASI LKGDLIAGDD
            ISRARVCDLF LDTAECNAHT TAADVLWSST PLLTLPRYPY KMCSRMAASI VTGELIVESE
            IARAKVLDLF LDTPECNAHT TATDVLWSGT PLLTLPRYKY KMCSRMASSI LSSELIASSD
            ISRARVCDLF LDTPECNAHT TAADVLWSGT PLLTLPRYKY KMCSRMAASI LKGELIASND
            ISRARVCDLF LDTPECNAHT TAADVLWSST PLLTLPRYKY KMCSRMAASI LKGELIARDE
            INRARVCDLF LDTAECNAHT TAADVLWSST PLLTLPRYSY KMCSRMAASI LRGELIADGE
            IHRGRIADLF LDTIECNAHT TAADILWSAT PMLTWPRHVH KMCSRVAASI VHAEMTVHSE
            IARARVCDLF LDTPECNAHT TAADVLWSST PLLTFPRYSF KMCSRMAASI LKGELIASSD
            VTRSRVCDLF LDTPECNAHT TAADVIWNGT PILTFPKHDH KMSSRVASSI IAADLVVDSN

            EDYEKKAIHL CCSLFYLFEL RRMLFEGRQR SSLFDTSRWV RDLEDAYQRV WNQWVNGSRH
            AQYEEFAIRL ARNFYYLGDL RRLLYESRYD CALFDTRRWV RDLEEAYEIA WKRWVDGSHI
            TEYEQRAVRL ASGLTYLAEM RKLLWNGKWN CGLFDTRRWV DDLETAYEEA WRRWVAGSFA
            KEYEQRAVKL ANQLSYLAEI RKLLWESKWH CGLFNTRRWV DDVETAYEEA WRRWVAGSFT
            KDYEESAVRL ANGLTYLAEL RKLLWDSKFG CALFDTKRWV RDLEDAYDEA WRRWVAGSHQ
            EEYERLAIKL GSSIRYLADL RRLLYESRFG SALFDTKRWV TDLEEAYESA WDRWVNGSRA
            YEYENRAIKL ANGLTYLAEL RKLLWESKWT CALFDTRRWV RDLEDAYEQA WQRWVDGSHV
            AEYERAAVRL AEGLDYLAEL RKLLWESKWQ CALFDTRRWV RDVEEAYEEA WRRWVVGSFA
            DDYENKAIRL CLDLQYLADI RQMLFLQRYK NKLFDTARWV RDLEDAYEAV WAQWVNGSRQ
            NEYEEMAVRL ARNCIYLSEL RRMLYESRWS SPLFDTRRWV RDLEDAYEIA WKKWEKGSRK
            EQYEEFAIRL ARNFHYLGDL RRLLYENRYD CALFDTRRWV RDLEEAYEVA WGRWVDGSHI
            TEYEDQAAEL AGGLTYLAEL RKLLWDSRWS CGLFNTRRWV NDLERAYEEA WRRWVAGSFT
            KEYEDRAVEL AESISYLASL RKRLLVTRQH SALFDTAQWT RDLEKGFVEA WTRWVYASQL
            EEYESLAIRL ASSLAYLAEL RYLLWRSKWS CALFDTRRWV ADLELAYQEA WRRWVAGSHV
            QKYVNNTLSL ISEPQLLIKY RQLLYSQRET GRLFDTKQWV KKLEEGLWRA WSDWTEGATV

            LAILSEADRN EALTALHAAL SRNKDAILEA NARDIQAATQ ALNHSVLKRL DLSRPGKYDD
            LATLPTASRN AALTAIHDAL LQNKADILAA NARDLELAQK ELSLSIVSRL DLGKKGKYED
            LATLPASARN EALEAIHAAL EESRDAILAA NARDLDLARK ALSQALVSRL DLGKKGKWED
            LATLPASERN NALEAIHAAL TASKDDILAA NAKDLELAKK ALSQALVSRL DLGKKGKWED
            LATLPASARN DALTAVHSAL SAAKDDILAA NARDMEQARK ALSSSLVSRL DLAKPGKWDD
            LAVLPTQARN DALTAIHDAL AAARDDILAA NSRDLAAASQ ALKESLVKRL DLGRKGKYED
            LATLSAEARN DALTAIHAGL TAARDEILAA NARDLELARQ ALSASLVSRL DLGKTGKWED
            LATLPASARN AALETIHAAL AAAKDDILAA NARDLDLARK ALSQALVSRL DLGKKGKWED
            LATLSNNARN DALTALHQAL DRNRDSILAA NARDVEAATK ALNHSVLKRL DLSRPGKYDD
            LAVLSTEERN AALTAIHDGL LDGKNIVLEA NAQDLEAANK ALSASLVKRL DLSKPGKYED
            LATLPTSSRN AALTAIHDAL LQNKEEILAA NARDLELAKR ELSLSIVSRL DLGKKGKYED
            LASLPTSARN EALDAIHAAL AAAKDDILAA NARDLELARK ALSQALVSRL DLGKKGKWED
            LSTSSSADRS SALQSIRAAL EAHKKRIQEA NQLDMQAANA LLSSSLAARL DLSKPGKWES
            LATLPTSARN EALTAIHDAL AASREDILKA NAEDVELARK ALSQSLVSRL DLGRKGKFED
            LKTVSNDDRT ATLKMVHDAL REAKDEVIAA NVKDLDAAKS ALSPSLIKRL DLSTGDKYDS

            MLQGILSVRS LRDPIGNVTL RTLLDDLTLE KVACPIGVLL IIFEARPEVI ANIAALSIKS
            MLKGILDVRD LDDPVGKVTL RTRLDDLDLE RVSCPIGVLL IIFEARPEVI ANIASLAIKS
            MLKGILDVRD LKDPIGQVQM RTKLDDLVME RVSCPIGVLL IIFEARPEVI ANIASLAIKS
            MLKGILDVRD LNDPVGQIQM RTKLDDLMME RVSCPIGVLL IIFEARPEVI ANIASLAIKS
            MLKGILDVRD LEDPVGRVTL RTKIDQLELE RVTCPIGVLL IIFEARPEVI ANIAALAIKS
            MLQGILDVRS LPDPLGKIDV RTLLDDLVLE RRSSPIGVLL IIFEARPEVI ANIASLAIKS
            MLKGIWDVRD LEDPVGRVTL RTKLDDLELE RVTCPIGVLL IIFEARPEVI ANIAALAVKS
            MLKGILDVRD LDDPVGQVQM RTKLDDLLME RVSCPIGVLL IIFEARPEVI ANIASLAIKS
            MLQGILDVRD LEDPVGKVTL RTLLDELTLE RVSCPIGVLL IIFEARPEVI ANIAALAIKS
            MLQGILDVRD LEDPINKTTA KTLLDDLILS RVTCPIGVLL VIFEARPEVI ANISALALKS
            MLKGILDVRD LDDPVGKVTL RTRLDDLDLE RVSCPIGVLL IIFEARPEVI ANIASLAIKS
            MLQGILDVRD LEDPVGKTSL RTKLDDLILE RVSCPIGVLL IIFEARPEVI ANIASLAIKS
            LLDGVSEVAA LASPLDQVQW AKRLAHIDLY RITCPIGVLL CIFEARPEVV VNIASLAIKS
            MLKGILDVRD LEDPIGRLTL RTRLDDLTLD RVTCPIGVLL IIFEARPEVI ANIASLAIKS
            MLQGILDVAS LDDPVGKVTL ARKLDDLELY RLTCPVGVLL VIFEARPEVI ANITALAIKS

            GNAAILKGGK ESTESFVTIA NVISEAISHT RVPQSSIQLV KTRAAVSDLL AQDSLIDLVI
            GNAAILKGGK ESTESFIAIS TVISAALQST EVPAAAIQLV TTRDVIPQLL ALDQYIDLVI
            GNAAILKGGK ESTESFVAIS QVISSALEKS QVPNSAIQLV TTRDAIAELL AQDRHIDLVI
            GNAAILKGGK ESTESFVAIS KVISSALETT KVPNSAIQLV TTRDAIAELL AQDRYIDLVI
            GNAAILKGGK ESTESFVAIA SVIASALEGT QVPNDAVQLV TTRDAVSDLL SQDRLVDLVI
            GNAAILKGGK ESTESFKAIS TVISTALSTT AVPNDCLQLV TTRDAIKPLL ELDQYIDLVI
            GNAAILKGGK ESTESFVAIS TAISNALSQT QVPNDAIQLV TTRESIPQLL ALDRDIDLVI
            GNAAILKGGK ESTESFVAIS QVISSALDKT QVPNSAIQLV TTRDVISQLL AQDRYIDLVI
            GNAAILKGGK ESMESFVAIA KVVSEAIASS QVPVSSVQLV KTRDVVSALL AQDAYIDLVI
            GNAAILKGGR ESSRSFSAIS QIISSALYTT AVPPECLQLV QTHDAIADLL KQDTYIDLCI
            GNAAILKGGK ESTESFIAIS TVISAALQST EVPAAAIQLV TTRDVIPQLL ALDQYIDLVI
            GNAAILKGGK ESTESFVAIS QVISSALAKT QVPNSAIQLV TTRDAILQLL SQDRNIDLVI
            GNAAILKGGK ESKHTAAILS SIISSALAQA GLPKHLIQTV ETRSDIQSLL HLDEYIDLVI
            GNAAILKGGK ESTRSFVAVA TVIAKALDGT RVPNQAVQLV TTRDVIPELL ALDHLIDLVI
            GNAAILKGGK ESLHSFTAIA KAVTKALEKS KVPPGAIQLI ATRDEVSSLL SQDQYIDLVI

            PRGSNDLVRF VKENTKIPVL GHADGLCSAY IHSDADPEIA LKVIVDSKTD YPAACNSLET
            PRGSNELVRY IKENTKIPVM GHADGLCSIY LEKTADPAMA TRVIVDSKTS YPAACNSVET
            PRGSNELVRY IKESTKIPVL GHADGLCHIY LTDSADKDKA ATAIVDSKTS YPAACNAVET
            PRGSNELVRY IKESTKIPVL GHADGLCHIY LTASADKEKA ITAIVDSKTS YPAACNAVET
            PRGGNELVRH VKNNTRIPVL GHADGLCSVY IADDADPTLS VDVVVDSKTN YPAACNSAET
            PRGSNELVSS IKKSTQIPVL GHADGLCSIY LRADCPVLMA AKVVVDAKTS YPAACNSVET
            PRGSNELVRY IKENTKIPVL GHADGLCSIY LAASADAKLA ADVVVDAKTS YPAACNSVET
            PRGSNELVRY IKESTKIPVL GHADGLCHIY LTESADKTKA VTAIVDSKTS YPAACNAVET
            PRGSNELVRF VKENTKIPVL GHADGLCSAY VHADANVDTA VKVIVDSKTD YPAACNALET
            PRGGNKLVRY VKDNTTIPVL GHADGICSTY LCADYPVAKA TKIIMDAKIS YPAGCNALEQ
            PRGSNELVKY IKENTKISVM GHADGLCSIY LENTADPAMA TRVIVDAKTS YPAACNSVET
            PRGSNELVRY IKEHTKIPVL GHADGLCSIY LTATADKHKA AVAVVDAKTS YPAACNSVET
            PRGSNELVRA IQRDARMPVM GHADGLCIGY VHEDAELDMV VGTVVDSKTD YPAACNALET
            PRGSNELVRT IKNTTRIPVL GHADGLCAAY LAADADPTLA ANVLVDSKTS YPAACNALET
            PRGSNELVKH IKDNTKIPVM GHADGICAIY VDQDANAKMA ADIVVDAKTN YPAGCNSVET

            LLVHQDALVL PPLAKALIAK GVTLRCDESS KAAACESDFR TEFLDLTLAV KTIAIAHINS
            LLVEEAALIL PQVAGALLEK GVSLRCDALS KSAAVESDFD TEHLSLVLAI KTVVISHINI
            LLVQDSALIF PGVASALAAK GVSLRCDAAS KAAATPSDYD TEHLSLTIGV KTVAITHINT
            LLVQESALVF PGVASALAAK GVSLRVDEAS KAAATTQDYD TEHLSLTIGV KTVAITHINT
            LLVSRGALVF PAVASALAAK GVTLHCDPES LAVATCEDFE TEFLSLDVAV KTVAIVHINS
            LLVDEDALVL PAVAEALLAK GVRLRCDAAS KAAAESQDFR TEFLDLILAV KTIAIAHINE
            LLVQESALVF PAVASALAAK GVELRCDAAS KAAATAKDYD TEFLSLTLAV KTVAIAHINT
            LLVQESALVF PDVATGLSAK GVSLRCDAAS KAAVVPEDYD TEHLSLTIGV KTVAITHINT
            LLVHEDVLVF PEVAKALIKK GVSLRCDSAS QAVASEADFN TEFLDLILAV KTIAVAHINT
            LLVEEAALSL PPIAEALLQK GVSLRCDSTT LLAASPEDFN TEFLDNILAL KSVAIAHINT
            LLVEQAALVL PQAAEALLEK GVSLRCDASS KAAAVDGDFD TEHLSLTLAI KTVAISHINI
            LLVQDKALVF PGVAAALAEK GVTLRLDAAS KAAAVPQDYD TEHLSLTLAV KTVAIAHINA
            LLVHESLLFW PPLAQALVSA GIQLRLDQVS LQCAQPADFT TEFLDLILAV KATAISHITT
            LLVQEAALPF AAAARALLAA GVTLHLDAAS KAAVQPDDYR TEFLSLDLAV KTVAVAHIHA
            LLINEKVIKW PTVASALVDA NVEIRATPEL IEAATEEDFK TEFLAHIIAA KSVAMAHINS

            HSSKHTDIII TANIFMKGVD SAGVFWNAST RFADGMRYGF GTEVGISTNK IHSRGPVGLD
            HGSHHTDVIL TAERFMAGVD SAGVFWNTSS RMADGMRFGF GTEVGISTNK IHARGPVGLE
            HGSHHTDAIM TAERFMNEVD SAGVYWNAAT RLADGMRYGF GTEVGISTNK IHARGPVGLE
            HGSHHTDAIM TAERFMNEVD SAGVYWNAAT RLADGMRYGF GTEVGISTNK IHSRGPVGLD
            HGSHHTDAIL TAERFMAAVD SAGVYWNAST RFADGMRYGF GTEVGISTNK IHSRGPVGLD
            HSSHHTDAVL TAERFQDGVD SSSVFWNTST RMADGQRFGF GTEVGISTNK IHARGPVGLE
            HGSHHTEAIL TAERFMSAVD ASGAYWNAST RFADGMRYGF GTEVGISTNK IHSRGPVGLE
            HGSHHTDAIL TAERFMNEVD SAGVYWNAAT RLADGMRYGF GTEVGISTNK IHARGPVGLE
            HHSKHTDIII TANLFMNSID SAGVFWNASS RFADGMRFGF GTEVGISTNK IHSRGPVGLE
            HGSHHTDAIL TARTFLAAVD SSSVYWNTST RMADGQRYGF GTEVGISTNK IHSRGPVGLD
            HGSHHTDVIL TAERFMASVD SAGVFWNTSS RMADGMRFGF GTEVGISTNK IHARGPVGLE
            HGSHHTDSIF TAEHFMNRVD SAGVYWNAST RLADGMRYGF GTEVGISTNK IHSRGPVGLD
            HSSGHTDLIL TAHKFVKSIN SANVFVNISS RFADGFRFGL GTEVGISTGK THARGPVGLD
            HSSKHTDLIL TAERFMAAVD SAGCYWNAST RMADGMRYGF GTEVGISTNK IHARGPVGLE
            HGSSHTDCII TAGKFLKGID SAGVYWNAST RFADGFRYGF GTEVGVSTNK IHARGPVGLE

            GLTIYKYLIR GGHRAGDYFD GKSRFTRLDA FAKTVDEARI RTTSGGIITI ASLLIIIWLT
            GLMIYKYKIR GGQMSVEYGE GKSRFTRLDA FTKTVDEARV RTTSGGIVTI ASLLIVLYLA
            GLTIYKYKIR GYQATASYGD GKSRFTRLDA FTKTVDEARI RTTSGGVVTI VSLLVVIFLA
            GLTIYKYKIR GYQATADYGD GKSRFTRLDA FTKTVDEARI RTTSGGVVTI VSLLVVLFLS
            GLMIYKYKMR GGQIAGAYGE GKSRFTRLDA FTKTVEDARI RTTSGGIITI VSLIVVLYLA
            GLTIYRWRIN GGQASADYGS GKSRFMRLDA FTKTVEDARV RTSTGGIVTI TSIIMILWLI
            GLMIYKYKIR GGHVSAVYGE GKWRFTKLDA FTKTVEDARI RTTSGGIVTI VSLLVVLFLS
            GLTIYKYKIR GYQATADYGD GKSRFTRLDA FTKTVDEARI RTTSGGVVTI VSLLVVLFLA
            GLTIYKYLIR GGHGAGDYHD GKSRFTRLDA FAKTVEDARI RTNSGGIITI VSLLVVMWLV
            GLTIYKWVLV GAQISAEYGA GKSRFNKLDA FTKTVEDARV RTTSGGIVTI ASLLVIFWLS
            GLMIYKYKIR GGQLSVEYGE GKSRFTRLDA FTKTVDEARV RTTSGGIVTI ASLLIVLYLA
            GLTIYKYKIR GYQPTTQYGE GKSRFTRLDA FTKTVDEARI RTTSGGIVTI VSLLVVVFLA
            GLVIYKYVAR SAQTAAQFNA GFGQLRGIDA FSKTMDDVRI RTNAGALITL ISALLIAVLT
            GLMIYKYKLR GGQVSLAYGD GKSRFTRLDA FTKTVDEARI RTSSGGIITI VSLFIVFWLA
            GLVNYQYILK GGQIAASYLG ALSKLFRYDA FAKPTADATI KTASGGIVTL LAILLIVVLT

            WGEWVDYRRV AVLPELVVDK SRDVMDVSGE QQVGVAHGVN KVRLEGGRVL DVQALQLHDP
            FGEWADYRRI TVHPELVVDK GRDVMDVSGE QQVGVMHGVK KVRLEGGKVI DIKALDLHDP
            WGEWADYRRV VIHPELIVDK GRDVMDVSGE QQHGVMAGVN KVRLRGGAVI DVKSLALHDP
            WGEWADYRRI DIHPELIVDK GRDVMDVSGE QQHGVMHGVN KVRLQGGAVI DTKSLSLHDP
            WGEWADYRRI DIHPELIVDK SRDVMDVSGE QQHGVQHGVI KVRLEGGGVI DAKTLALHDP
            WGEWAEFRQV TVKPELIVDK SRDVMDVSGE IQTGVMHGVN KVRLEGSRPI EVNALNLHDP
            WGEWRDYRKV VIHPELVVDK GRDVMDVSGE QQHGVQHGVK KIRLEGGGEI DAKVLSLHDP
            WGEWADYRQV VIHPELIVDK GRDVMDVSGE QQHGVMHGVN KVRLHGGGVI DTKALNLHDP
            WGEWMDYRRV VVQPELIVDK SRDVMDVSGE MQVGVAHGIN KVRLEGGHVI NVQALDLHDP
            WGEWADYRRV TVRPELMVDK GRDVMDVSGE LQMGVTHGIN KVRLDGSKVI ETKALDLHAP
            FGEWADYRRI TVHPELVVDK GRDVMDVSGE QQVGVMHGVK KVRLEGGKVI DTTALDLHDP
            WGEWTDYRRI VVHPELVVDK GRDVMDVSGE QQHGVAHGIT KIRLLGGGEI ESKSLSQLDP
            IGEFIDYRTV HVKPALEVDR SRDVMDISGE HVNDIQHDVE RTRIHDGKII EQGKKSLKGK
            WGEWADYRRI TLHPELIVDK GRDVMDVSGE QQHGIVSGIS KVRLDGGGVI DTKALSLHAP
            ISEYWAYTTP VMRSQMTVDR YRDIIDSSGE VQQSVDHDMT KVTLERGNIL SSEALTLGDP

            DYCGECGGAP PPPNACCSTC DEVREAYAQK QWGFGKGTNI EQCEREHYSE RIDAQRREGC
            NYCGACYGAT PPPNACCNTC DEVREAYASV SWAFGRGENV EQCEREHYGE RLDSQRKEGC
            NYCGGCYGAP APANACCNTC EEVREAYALA SWAFGRGENV EQCERENYAE KLDAQREEGC
            SYCGGCYGAT PPANACCQTC DEVREAYAQA SWAFGRGEGV EQCEREHYGE KLDAQRSEGC
            NYCGGCYGAP APANACCNTC DEVREAYAQA SWAFGRGENV EQCTREHYAE RLDEQRHEGC
            DYCGECYGAP APTTACCNTC DDVRDAYAAI SWSFTRGDGV EQCEREHYGE KLDAQRREGC
            SYCGPCYGAP APYNACCSTC EEVREAYAQA SWAFGDGATM EQCQREHYTE RLAEQRHEGC
            AYCGSCYGVP APSTACCNTC AEVREAYAEA SWAFGRGEGV EQCTREHYAE KLDEQREEGC
            DYCGQCYGAD APPNACCSTC DEVREAYANK QWAFGIGENV EQCTREGYGE KILAQRREGC
            DYCGQCYGAP PPTNACCNTC DEVRDAYASI SWSFGRGEGV EQCEREHYAE HLDQQRQEGC
            NYCGPCYGAT PPPNACCNTC DEVREAYASV SWAFGRGENV EQCEREHYGE RLDSQRKEGC
            NYCGGCYGAI APSTACCNTC DEVREAYALA SWAFGRGEGV EQCEREHYAE RLDQQREEGC
            DYCGDCYGGQ PPASKCCNTC DEVREAYVRK GWSFADPDHV DQCVAEGWSE KIKEQNKEGC
            DYCGDCYGAK APANACCNTC EEVREAYAQA SWAFGKGENV EQCTREHYAE RLDEQRAEGC
            NYCGSCYGAE SEPDQCCNTC EQVRAAYATK GWAFTDGSGV EQCEVIGFKE QLKAQYNQGC

            RLEGVIRVNK VVGNFHIAPG RSFSSNNVHI HDIANYHTMS HIIHSLRFGP QLHTNPLDST
            RIEGGLRVNK VIGNFHIAPG RSFTNGNMHV HDLNNFHVFS HHIHSLRFGP ELHLNPLDNT
            RIEGGLRVNK VVGNFHLAPG RSFSNGNMHV HDLKNYHDFT HIIHSLRFGP QLHLNPLDNT
            RIEGGLRVNK VIGNFHFAPG RSFSSGNMHV HDLKNYHDFT HIVHSLRFGP QLHQNPLDDT
            QIAGSLRVNK VVGNFHLAPG RSFSNGNMHV HDLKNYHSFS HTIHSLRFGP QLHINPLDGV
            RVEGGIRVNK VIGNFHFAPG KSFSNGNMHV HDLENYHSFT HQVHSLRFGP QLHINPLDNT
            RIEGGLRVNK VIGNFHIAPG RSFSNGNMHV HDLAQWHSFS HIIHSLRFGP QLHLNPLDNT
            RVEGGLRVNK VVGNFHFAPG RSFSNGNMHV HDLKNYHDFT HSIHQLRFGP QLHINPLDGT
            RVEGVLRVNK VVGNFHIAPG RSYTSGNMHA HDMDNYHTMT HEIHELRFGP QLHTNPLDDT
            RLEGSIKVNK VVGNFHFAPG KSFSNGNLHV HDLENYHTFT HRIHQLRFGP QLHVNPLDNT
            RIEGGLRVNK VIGNFHIAPG RSFTNGNMHV HDLNNYHVFS HHIHSLRFGP ELHLNPLDNT
            RIEGLLQVNK VIGNFHLAPG RSFSNGNMHV HDLKNYHDFT HIIHSLRFGP QLHLNPLDNT
            RISGKLHVNK VVGSFHLSPG KAFQRNSMHI HDLVPYHDFG HIIHEFSFGS EQVKDPLEGV
            RIEGGLRVNK VVGNFHLAPG RSFSNGNMHV HDLKNYHDFT HQIHALRFGP QLHLNPLDGT
            NIAGKFTVQK VAGNFHFAPG VSSHRDEQHL HDLSHFFTFS HIIHDLSFGE QVETSPLENT

            SQEAPEPAYS FMYFIKVVST SYLGSIETHQ YSVTSHKRSL RGGDAHAAGG IPGVFFNYAA
            EQITHEAAYN FMYFVKVVST SYLGSIETHQ YSVTSHRRSL NGGDDHARGG IPGVFFSYAA
            HQETKDPNFN FMYFVKIVPT SYLGSLETHQ YSVTSHKRSL AGGNDHSRGG IPGVFFSYAA
            RQETHDPNYN FMYFVKIVPT SYLGSVETHQ YSVTSHRRSL AGGNDHTSGG IPGVFFSYAA
            IQTTVDPNFN YMYFVKIVPT SYLGSVETHQ YSVTSHKRSL AGGDDHSRGG IPGVFFSYAA
            EQRTDEKAFN FMYFVKVVST AYLGSIETHQ YSVTSHKRSL AGGNDHARGG IPGVFFSYAA
            KQETNDPNYN FMYFVKIVPT SYLGSMETHQ YSVTSHKRSL TGGDDHSRGG IPGVFFSYAA
            HQDTHDPAFH FDYFVKIVPT SYLGSVETHQ YSVTSHKRSL QGGSDHMEGG IPGVFFSYAA
            KQATDEPAFN FMYFVKVVST SYLGSIEAHQ YSVTSHKRPL MGGDDHASGG IPGVFFNYAA
            VQHTDEKAYN YMYFIKVVST AYLGSIETHQ YSVTSHKRSL QGGTDHARGG IPGVFFSYAA
            EQITHEAAYN FMYFVKVVST SYLGSIETHQ YSVTSHRRSL NGGDDHARGG IPGVFFSYVS
            RQDTKDPNFN YMYFVKIVPT SYLGSIETHQ YSVTSHKRSL MGGDDHARNG IPGVFFSYAA
            RAQTQQSQFM FQYFVKVVST EFRETLKTQQ YSVTTYERDL SPGANHGFAG VPGVFFNYAG
            SQITTDPSFN FMYFVKIVPT SYLGSIETHQ YSVTSHKRSL SGGDDHTRGG IPGVFFSYAA
            PHHTDNKWFR FNYFTKVVST RFEKKIETNQ YAATAHERPL QGGRDHMRGG LPGVFFSYAA

            AIDRTLYEGV SRVRKGTFEK KQITLDTLEL GIDIVSEDQK TIVHHKVSAK VEHANIFDLT
            AVDRGVYEGA TRLRKGTFDH KRISVDHLEL GIDIVSEDQK TVVHHKVAAK VEHANVLDMS
            AVDRGLFEGA ARLKKGTFER KTIAVDHLEL GIDIVSEDQK TVVHHKVAAK VEHANVLDMN
            AVDRGLFEGA ARLKKGTFER KTIAVDHLEL GIDIVSEDQK TVVHHKVAAK VEHANVMDMN
            AIDRMTFEGV TRIKKGTFER KTISVDHLEL GIDIVNEDQK SVVHHKVAAK VEHAALMDMS
            AIDRALYEGS TKLKKGTFER KTITVDMLEL GIDIVSEDQK TIVHHKVAAK VEHANVLDLN
            AVDRGLFEGT VRLKKGTFER KTISVDHLEL GIDIVSEDQK TVVHHKVAAK VEHANLLDMN
            AVDRGWFEGA TRLKKGTFER KTIGVDHLEL GIDIVSEDQK TVVHHKVAAK VEHANVLDMN
            AVDRGLYEGS MRIKKNTFEK KQINVDTLEL GIDIVSEDQN TIVHHKVSAK VEHANILDLN
            AIDRALYEGV NRIKKGTFER KTITVDMLEL GIDIVSEDQK TIVHHKVAAR VEHAEMIDLN
            FLEIHMLQGI LIMIRGKYGF EMLSLDHLEL GIDIVSEDQK TVVHHKVAAK VEHANVLDMS
            AVDRGLFEGA TRLKKGTFER KTIAVDHLEL GIDIVSEDQK TVVHHKVAAK IEHANVLDMN
            ILDSLVYNSR RRLGMDTFAP KQISLDMVEF GIDIVGDDNK TIIHHKVACR VYLVDALSLR
            AVDRGMFEGS LRLKKGTFER KTISVDHLEL GIDIVSEDQK TVVHHKVAAK VEHANVMEMN
            VLDRGIYEVD QVLKRNTFDR KSLVLDLLEL GIDIANNDGS ALLHRKISAV VERISVMSLQ

            LGDLDPPPQQ PLPEKPDPLK RTDTEKPKLI EALSSAKREL DTQGARLEQL LQQERLAQRR
            FGDLNPPPQQ PLPEKPDSLR RSNTEKQRLV EALASAKKEI DSQSARLEEM LQKERQAEQR
            FGDLDPPPQQ PLPEKPDSLK RGPTERPKLT EALNNAKRDI DTQTVRLEEM LQKERHAQAR
            FGDLDPPPQQ PLPEKPDSLK RGPTERPKLT EALNNAKRDI DSQTARLEEM LQKERVAQSR
            FGDIDPPPQQ PLPEKPDSLK RGTTERPKLT ETLNTAKKEI EGQSARLEEM VQKEREQQDR
            FGDLDPPPSQ PLPEKPDSLR RSETEKPKLV EALNNAKKEF DVQSVRLEDL LAQERLAQQR
            FGDLDPPPSQ PLPEKPDSLK RGITERPKLT EALNLAKKEL DSNSARLERM LNEEREAQAR
            FGDLDPPPQQ PLPEKPDSLK RGAAEKLKLT EALNNIKRDL DSRTARLEEM LQKERHAQSR
            FGDLDPPPQQ PLPEKPDPLK RSDTEKPKLL ESLSMTKREI ETQGSRLEDL LRQEKAAQER
            FGEMEGPPQQ PLPEKPDSLK RSDTERQKLT EALTNAKKEI ESQGMRLETL LNEERRAQQR
            FGDLNPPPQQ PLPEKPDSLR RANIEKNRLV EALASAKKEI DSQSARLEDM LQKERQAEQR
            FGDLDPPPQQ PLPEKPDSLK RGSSDRPKLT EALNNAKRDI DTQTARLELM LQKEREAQSR
            HDFASLPQLA SDQAEHDSAQ DAASSASSLE QRVHILEKEV EQNAAAFEES WRKERKGKRH
            FGDLDPPPQQ PLPEKPDSLK RAATERPKLT EALNNAKKEI DTQTTRLEEM LQREREAQAK
            SGDSSLSQIQ SQQKKHKSLK DERNEQMKLQ QRVRELEAEV KQGKEKLETE LERTRAVQLK

            LETMMEDMGV VLLGVGLMAM LKMLLDPMGG IVLTNDGHAI LREIEVSHPA AKSMIELSRT
            LEIMVSDMGV VMVGMGLMAM LKMLLDPMGG IVLTNDGHAI LREIEVSHPA AKSMIELSRT
            IDVMDSQMGV VIFGVGLMAM LKMLLDPMGG IVLTNDGHAI LREIEVSHPA AKSMIELSRT
            IDLMETQMGV VLFGMGLMAM LKMLLDPMGG IVLTNDGHAI LREIEVSHPA AKSMIELSRT
            MDEILKEMGV VLIGMGLMAM LKMLLDPMGG IVLTNDGHAI LREIEVSHPA AKSMIELSRT
            IESMVAEMGV VVLGLSIMAM LKMLLDPMGG IVLTNDGHAI LREIEVAHPA AKSMIELSRT
            IESMTTEMGV VFIGMGLMAM LKMLLDPMGG IVLTNDGHAI LREIEVSHPA AKSMIELSRT
            IDTMETQMGV VLVGMGLMAM LKMLLDPMGG IVLTNDGHAI LREIEVSHPA AKSMIELSRT
            LESMMKQMGV VLLGVGLMAM LKMLLDPMGG IVLTNDGHAI LREIEVSHPA AKSMIELSRT
            LELMMSEMAV VAIGVAVMTM LKMLLDPMGG IVLTNDGHAI LREIEVAHPA AKSMIELSRT
            LETMLSDMGV VVIGMGLMAM LKMLLDPMGG IVLTNDGHAI LREIEVSHPA AKSMIELSRT
            IDTMDEQMGV VLLGMGLMAM LKMLLDPMGG IVLTNDGHAI LREIEVSHPA AKSMIELSRT
            VNSALRSLAW ILAGKDLARM LKMILDPMGG ILLTNDGNAI LREVEVAHPA AKSMIELSRT
            LDSMISDMGV VLIGVGLMAM LKMLLDPMGG IVLTNDGHAI LREIEVSHPA AKSMIELSRT
            REVTDTKATV LVLGIGFVVM LKMLLDPMGG ITLTNDGHAI LREIEVTHPA AKSMIELSRT

            QDEEVGDGTT TVIILAGEML AQALPQLERN IHPVVIISAF KRALADALAI IEEVSLPVDI
            QDEEVGDGTT SVIILAGEML AQSLPQLERN IHPVVIISAF KAALKDALEI IEEISLPVDI
            QDEEVGDGTT TVIILAGEIL AQALPQLDRN IHPVVIISAF KRALKDALAI INEISQPIDV
            QDEEVGDGTT TVIILAGEIL AQALPQLDRN IHPVVIISAF KRALKDALEI IEEISLPIDV
            QDEEVGDGTT SVIILGGEIL AQALPQLERN IHPVVIISAF KRALKDALEI IDEISTPIDI
            QDEEVGDGTT SVIILAGEML AQSLPQLERN IHPVTIIQAF KRALTDAISI IEEISIPVDI
            QDEEVGDGTT TVIILAGEIL AQSLPQLERN IHPVVIISAF KRALKDALQI IEDISLPIDI
            QDEEVGDGTT TVIILAGEIL AQALPQLDRN IHPVVIISAF KRALKDALEI IDEISTPIDV
            QDEEVGDGTT TVIILAGEML AQALPQLERN IHPVVIISAF KRALADALQI IEEVSVPVDI
            QDEEVGDGTT TVIILAGEIL AQALPQLERN IHPVVIIQAF KKALADALEI ISEIAVEVDV
            QDEEVGDGTT SVIILAGEML AQSLPQLERN IHPVVIISAF KAALKDALEI IEEISLPVDI
            QDEEVGDGTT TVIILAGEIL AQALPQLERN IHPVVIISAF KRALKDAIDI IDEISLPIDV
            QDEEVGDGTT SVIILAGEIL AQSLPQLERS IHPVVIISAF KKALARALEI VEEISVPVDV
            QDEEVGDGTT TVIILAGEML AQSLPQLERN IHPVQIIAAF KRALKDALEI VEEISTPIDT
            QDEEIGDGTT TVIILAGEIL AQTFPYVEKN IHPVVIIAAL KDALAEALKV VEEISVPVDV

            DDDKAMYTLI KSSIGTKFVS RWSDLMCDLA LKAVRTVGKR EVDIKRYARI EKIPGGQIED
            NDDKAMYQLI SSSIGTKFVS RWSELMCSLA LKAVRTVGKK EVDIKRYARV EKIPGGEIED
            DDDKAMYQLI SSSIGTKFVS RWMDQMCELA LKAVRTVGKT EVDIKRYARV EKVPGGEIED
            NDDKAMYQLI SSSIGTKFVS RWMDQMCDLA LKAVRTVGKT EVDIKRYARV EKVPGGEIED
            NDDEAMYQLI SSSIGTKFVS RWSKLMCSLA LKAVRTVGKR EVDIKRYARI EKVPGGEIED
            NDDKAMYTLI SSSIGTKFVS RWSELMCNLA LKAVRTVGKR EVDIKRYARV EKIPGGEIED
            NDDQAMYKLI SSSIGTKYVS RWSELMCGLA LKAVRTVGKK EVDIKRYARV EKVPGGEIED
            DDNKAMSQLI SSSIGTKFVS RWMDQMCELA LKAVRTVGKT EVDIKRYARI EKVPGGEIED
            HDDKAMYTLI QSSIGTKFVS RWSDLMCGLA LRAVRTVGKQ EVDIKRYARI EKVPGGQIED
            NDDEQMYKII NSSIGTKFVS RWSDLMCGLA LKAVRTVGKK EVDIKRYARI EKIPGGEIED
            NDDKAMYQLI SSSIGTKFVS RWSELMCSLA LKAVRTVGKK EVDIKRYARV EKIPGGEIED
            HDDKAMAQLI SSSIGTKFVS RWMDQMCDLA LKAVRTVGKT EVDIKRYARI EKVPGGEIED
            TNDKDMLALI KTSIGTKFVS RWSEQMCKLA LKAVRTVPSK TVDIKRYARV EKVPGGTIED
            TDDKAMYSLI SSSIGTKFVS RWSDLMCELA LKAVRTVGNK EVDIKRYARV EKVPGGEIED
            NNEAAMKKLI AASIGTKYVS RWSEQMSSLA LKAVKTVGKK EVDIKRYVRV EKIPGGEIED

            SEVIDGVMVN KDITHPKMRR RIENPRVILL DCPLEYKKGE SQTNIEITKE DDWNRILQIE
            SRVLDGVMLN KDITHPKMRR RIENPRIILL DCTLEYKKGE SQTNIEISKE DDWNKILQIE
            SKVLDGLMLN KDITHPKMRR RIENPRIVLL DCPLEYKKGE SQTNIEITKE DDWNRILQIE
            SRVLDGLMLN KDITHPKMRR RIENPRIVLL DCPLEYKKGE SQTNIEITKE DDWNRILQIE
            SRVLDGVMLN KDITHPKMRR RIENPRIILL DCPLEYKKGE SQTQIEITKE EDWNRILQIE
            CKVLDGVMLN KDITHPKMRR RIEKPRIVLL DCSLEYKKGE SQTNIEISKE EDWNRILQIE
            SRVLDGVMLN KDITHPKMRR RIENPRIILL DCPLEYKKGE SQTNIEITKE EDWNRILEIE
            SQVLDGLMLN KDITHPKMRR RIENPRIVLL DCPLEYKKGE SQTNIEITKE EDWNRVLQIE
            SEVIDGVMVN KDITHPKMRR RIENPRILLL DCPLEYKKGE SQTNIEVSKE DDWNRILQIE
            SEVLDGVMVN KDITHPKMRR KIENPRVLLL DCTLEYKKGE SQTNIEVSKE EDWNRILQIE
            SRVLDGVMLN KDITHPKMRR RIENPRIILL DCTLEYKKGE SQTNIEISKE DDWNKILQIE
            SRVLDGLMLN KDITHPKMRR RIENPRIVLL DCPLEYKKGE SQTNIEITKE EDWNRILQIE
            CRVLDGVMLN KDVTHPKMRR RIENPRIILL DCPLEYKKGE SQTNIEITRE EDWNKILEIE
            SRVLDGVMVN KDITHPKMRR RIENPRIVLL DCPLEYKKGE SQTNIEISKE EDWNRILQIE
            SRVLDGVMIN KDITHPKMRR RIESPRVVLL DCPLEYKKGE SQTNIEISKE ADWNRVLQLE

            EEQVKHMCDA ILALKPDVVI TEKGVSDLAQ HFLMKANVTA IRRVRKTDNN RIARATGATI
            EEQVKLMCDS ILALKPDLVI TEKGVSDLAQ HYLMKGNVTA LRRVRKTDNN RIARATGATV
            EEQVKALCEA IIAVKPDLVI TEKGVSDLAQ HYFMKANITA LRRVRKTDNN RIARATGATI
            EEQVKALCEA IVAVKPDLVI TEKGVSDLAQ HYFMKANITA LRRVRKTDNN RIARATGATI
            EEQVEAMCKH ILELKPDLVI TEKGVSDLAQ HYFMKANVTA LRRVRKTDNN RIARATGATI
            EEQVKAMCDA IIAVKPDLVI TEKGVSDLAQ HYLVKNNITA LRRVRKTDNN RIARATGATI
            EEQVKQMCEH ILAFNPDLVI TEKGVSDLAQ HYLMKANVTA LRRVRKTDNN RIARATGATI
            EEQVKAICEA IIAVKPDIVI TEKGVSDLAQ HYFVKANITA LRRVRKTDNN RIARATGATI
            EEQVKQMCEA IVAFKPDVVI TEKGVSDLAQ HYFVKANITA IRRVRKTDNN RIARATGATI
            EEQVKNMCDA IIALKPDLVI TEKGVSDLAQ HYLVKANITA IRRVRKTDNN RIARATGATI
            EEQVKLMCDS ILALKPDLVI TEKGVSDLAQ HYLMKGNVTA LRRVRKTDNN RIARATGATV
            EEQIKIMCDT ILAVQPDLVI TEKGVSDLAQ HYLMKANVTA LRRVRKTDNN RIARATGATI
            EQQIQAMCEK IIEFQPDLVF TEKGVSDLAQ HYLLKANITC IRRVRKTDNN RIARATGATI
            EEQVKAMCDS ILALKPDLVI TEKGVSDLAQ HYLVKANVTA LRRVRKTDNN RIARATGATI
            EEQIKAQCEV LLSVKPDLII TEKGVSDLAQ HYLLKGGCSV LRRMRKSDNN RISRVTGATI

            VNRVDDIQES DVGTGCGLFE IEKIGDEYFT FLRKPKACTI LLRGPSKDII NEIERNLQDA
            VNRVDDLQES DVGTQCGLFE IEKIGDEYFT FLTKPKACTI LLRGPSKDIL NEIDRNLADA
            VNRVEDLQDS DVGTQCGLFE IEKIGDEYFT FLTKPKACTI LLRGPSKDVL NEIERNLQDA
            VNRVEDLQDS DVGTRCGLFE IEKIGDEYFT FLTKPKACTV LLRGPSKDVL NEIERNLQDA
            VNRVEDLQES DVGTQCGLFE IEKIGDEYFT FLTKPKACTV LLRGPSKDIL NEVERNLQDA
            VNSVQSLTEA DVGTKCGLFE ISKIGDEYFT FLTQPKACTV LLRGPSKDIL NEIERNLQDA
            VNRVEDLQES DVGTNCGLFE VEKIGDEYFT FLTKPKACTV LLRGPSKDVL NEIERNLQDA
            VNRVEDLQDS DVGTKCGLFE IEKIGDEYFT FLTKPKACTI LLRGPSKDVL NEIERNLHDA
            VNRVDDIQES DIGTQCGLFE IEKIGDEYFT FMRKPKACTI LLRGPSKDII NEIERNLQDA
            VNSVFSATAS DIGTECGLFE ISKIGDEYFT FLTKPKACTI MLRGPSKDIL NEIERNLHDA
            VNRVDDLQES DVGTQCGLFE IEKIGDEYFT FLTKPKACTI LLRGPSKDIL NEIDRNLADA
            VNRVEDLQES DVGTRCGLFE IEKIGDEYFT FLTKPKACTI LLRGPSKDVL NEIERNLQDA
            VNRVDDLRDA DVGTRCGLFH IEKLGDEYFT FLEEPKACTI LLRGPSKDIL NEIDRNLADA
            VNRVDDLQES DVGTQCGLFE IEKIGDEYFT FLTKPKACTV LLRGPSKDVL NEIERNLQDA
            VNRIEDIKDS DVGTLCNLFE ISKIGDEYYT FITGPQACTV LLRGPSKDIL NEIERNLADA

            MSVARNVIFH PRLCPGGGAI EMAVSVKLGQ LAKSIEGVQQ WPYKAVADAM EIIPRTLAQN
            MAVARNVMFH PRLSPGGGAT EMAVAVRLGQ LAKSIEGVQQ WPYKAVAEAM EVIPRTLIQN
            MGVARNVMFE PRLSPGGGAT EMAVSVRLSQ MAKSIEGVQQ WPYKAVAEAL EVIPRTLVQN
            MGVARNVMFS PKLSPGGGAT EMAVSVRLGQ LAKSIEGVQQ WPYKAVADAL EVIPRTLVQN
            MGVARNVMFH PRLSPGGGAT EMAVSVRLGQ LAKSIEGVQQ WPYRAVAEAL EVIPRTLVQN
            MGVARNVIWK ARLCPGGGAT EMAVAVGLEK KAKSIEGVAQ WPYRAVAEAM EVIPRTLIQN
            MGVARNVMFH PRLSPGGGAT EMAVSVRLTQ LAKSIEGVQQ WPYKAVAEAL EVIPRTLVQN
            MGVARNVMFH PRLSPGGGAT EMAVSVRLNQ LAKSIEGVQQ WPYKAVADAL EVIPRTLVQN
            MAVARNVIFH PRLSPGGGAI EMAVSVKLGQ LARSIEGVQQ WPYKAIADAM EVIPRTLAQN
            MGVARNVIWN PKLCPGGGAT EMAIAVGLDR KGKLIEGVAQ WPYKAVAEAM EVIPRTLIQN
            MAVARNVMFH PRLSPGGGAT EMAVAVRLGQ LAKSIEGVQQ WPYKAVAEAM EVIPRTLIQN
            MGVARNVMFQ PRLSPGGGAT EMAVSVRLAQ KAKGVEGVQQ WPYKAVADAL EVIPRTLVQN
            MAVARNVVFN PLLAPGGGAT EMAIAYGLSE YAKELEGVEV GPIRAVSDAM EVIPRTLIQN
            MGVARNVMFH PRLSPGGGAT EMAVSVRLAQ LAKGIEGVQQ WPYKAVADAL EVIPRTLVQN
            MAVARNVFFE PKLAPGGGAT EMAVSVRLAE HAKTIEGVAQ WPFKAVADAM EVIPRTLVQN

            AGASPIRVLT RMRAKHVETT WGLDGDTGAL VDMKEYGVWE PEAVKLQSIK TAVESACLLL
            AGQSPVRVLT ALRAKHAESS WGIDGDKGTL VDMNEYGVWE PEAVKLQSIK TAVESACLLL
            AGKSPVRVLT DLRAKQAESS WGINGDTGAI ADMTEYGVWE PQAIKLQSLK TAIEAACLLL
            AGKSPVRVLT DLRAKQAETT YGVNGDTGAV ADMKDYGVWE PQAIKLQSIK TAIEAACLLL
            AGASPVRVLT DLRAKHAESS WGINGDTGGL ADMKEYGVWE PEAIKVQSMK TAIEAACLLL
            AGSSPIRVLT QLRAKHADSS WGIDGDAGKL VDMKEYGVWE PMAVKEQSIK TAIESACLLL
            AGKSPVRVLT DLRAKHAENS WGINGDTGAI VDMKDYGVWE PEAIKVQSMK TAIEAACLLL
            AGKSPVRVLT DLRAKQAESS WGVNGDTGTI VDMKEYGVWE PQAIKLQSLK TAIEAACLLL
            AGASPIRVLT RLRAKHVENT WGLDGESGNL VDMKEYGVWE PEAVKLQSIK TAIESACLLL
            SGNSPIKVLT QLRAKHAESV WGIDGDAGKV VDMRTYNVWE PLAVKEQSVK TAVESACLLL
            AGQSPVRVLT ALRAKHAESS WGIDGDKGTL VDMNEYGVWE PEAVKLQSIK TAVESACLLL
            AGKSPVRVLT ELRAKQAESS YGVNGDTGAI ADMTEYGVWE PEAIKLQSLK TAIEAACLLL
            CGGNAIKTLT TLRAKHANHS YGVDGETGKV VEMKEYGLYE SAAVKIQTLK TAIESASLLL
            AGASPVRVLT DLRAKHAETS WGINGDEGVI VDMHQYGVWE PQAIKLQSIK TAIESACLLL
            CGGNAIRTLA TLRAKQAEST YGIDGDNGKV VDMKEYGVWE PAAIKLQSIK TAIESACLLL

            RVDDICSGKL KPRTCIMDGQ RKDMFKVKRA IRALESPAYE KLPPVTDRAS AENVFVKIEQ
            RVDDICSAKL KARTCILNGQ RKDMFKVKRA LRAIQSPAYE KLPEITDRAS LENCFVKIEP
            RVDDICSAKL KPRTCILNGE RKDMFKVKRA LRALQSPAYE KLPEITDRAS LENTFVKIEQ
            RVDDICSAKL KPRTVIMNGE RKDMFRVKRA LRALQSPAYE KLPEITDRAS LENTFVKVEP
            RVDDICSAKL KPRTCILNGE RKDMFRVKRA LRAIQSPAYE KLPEVTDRAS LENCFVRIEP
            RVDDIVAAKL KPRTCIFNEK RKDMFKVKRA IRALHSEAYQ KLPAVTDRAS AENAFVRVEQ
            RVDDICSARL KPRTVILNGE RKDMFRVKRA LRALQSPAYE KLPEITDRAS LENTFVRIEP
            RVDDICSAKL KPRTCILNGE RRDMFKVKRA LRALQSPAYE KLPEITDRAS LENTFVRIEQ
            RVDDICSGKL KPRTCILDGQ RKEMFKVKRA IRAIESPAYA KLPPVTDRAS AENVFVKIEQ
            RVDDIVAAKL KPRTVVHDEK RKDMFRVKRA IRALQSPAYQ KLPEVNDRAS AENCFVKIEQ
            RVDDICSAKL KTRTCILNGQ RKEMFKVKRA LRAIQSPAYE QLPEVSDRAS LENCFVKIEQ
            RVDDICSAKL KPRTSILNGE RKDMFKVKRA LRALQSPAYE KLPEITDRAS LENTFVRIEQ
            RVDDVVSAKI KTRVGALNGK RVDYFKGSAA VKALLSPAYA KVPKVSSKEE AEEALVEINP
            RVDDICSARL KPRTCILNGE RKDMFKVKRA LRALQSPAYE KLPEITDRAS LENTFVKIEP
            RVDDIVSGVL KQRPGILNGK RSDFFRVKRA IRALEDPKYK QLPPINSRNE AISIFLQVNP

            HQEADPMMHY VWLYEGPQWK QKAMAAAVVA GIFAVVLFPL WPIMLRQAVW YLSVGMMGLL
            QQECKEELHF VWLYEGTQIK QKLYAAGALA IVFAIVMFPL WPMKMRLGVW YLSMGMLGLL
            QQEAKEEMYY AWLWEGSQIM RKVYAGLALV AIFAIVLYPL WPLVLRQGVY YLSWGLLGLL
            QQEAQDDMYY AWLWEGSQLK RKIYAGLALL AIFAVVLYPL WPLVLRQGVY YLSWGLLGLL
            QQEAGDDMYY VWLYEGSQIM RKVYAALALV VIFAIVLYPL WPLFMRQGVY YLSWGFLMLL
            QQNADDDSHY VWLYEGSQWK QKLYALLALV AVFAVVMFPL WPLVMRQGVW YLSMGMLGLI
            QQDAQDDMYY VWLWEGSQVM RKVYAALALL VIFAVVLYPL WPLKMRQGVY YLSWGFLMFL
            QQEAKEEMYY AWLWEGSQIK RQLYAALALV AIFAIVLYPL WPLKLRQGVY YLSWGLLGLL
            HQDVNPMMHY VWLYEGPQWK QKAMAAAVVA GIFAVVLFPL WPVMLRQGVW YLSVGMMGLL
            HQEANDDNYY IWLYEGSQMK QKLYAVGALL LVIAIVLFPL WPLFLRQGVW YLSMGMLGLI
            QQECKEELHF VWLYEGTQIK QKLYAAGALA IVFAVVMFPL WPVKMRLGVW YLSMGMLGLL
            QQEAKEDMYY VWLWEGSQVK RQLYAALALV IIFAVVLYPL WPLKLRQGVY YLSWGMLGLL
            QQMFRSDLYY VWLYEGSQLG LKLAGLGMVA VMLAGVMFPL WPPTMRLGVW YLSIGALGLI
            QQEAKEEMYY VWFYEGSQVM RKVYAAIALL VIFLIVCYPL WPLKLRQGVY YLSWGFLCLL
            QQEFGDDMYY TWFYNPVPLT TYLYGALGVA AIFAGVLFPL WPIFLRQGVW YLSVGMLGLI

            GLFFAMAIFR LILFCITVFA VPPGLWLFPN LFEDVGFFDS FKPLWGWQEL PLPKLIAFDL
            GLFFAMAIFR LILFGITMFA VPPGLWLYPN LFEDVGFFDS FRPVWGWQEL LLPKLIVFDL
            GLFFLMAIFR VILFCITYFV AAPGLWLFPN LWEDVSFLDS FKPFWAWHEL PLPKLIVYDL
            GLFFLMAIFR VILFCITYFT NSPGLWLFPN LWEDVSFMDS FRPVWAWHEL PLPKLIVFDL
            GLFFLMAIFR VILFCVTYFV LSPGLWLFPN LWEDVSFVDS FKPVWAWHEE PLPRLIVFDL
            GLFFAMAIFR LILFCITVFI VPPGLWLYPN LFEDVGFFDS FRPVWAWQEL PLPKILVFDL
            GLFFAMAIFR VILFCITYFV LSPGFWLFPN LWEDVSVVES FKPVWAWHDL PLPSLVVLDL
            GLFFLMAIFR VILFCITYFV TPPGLWLFPN LWEDVSFLDS FKPVWAWHEL ALPKLIVFDL
            GLFFAMAIFR LILFCITVFA VPPGLWLFPN LFEDVGFFDS FKPLWGWQEL PLPKLIVFDL
            GLFFAMAIVR LILFIITIFA APPGLWLYPN LFEDVGFFDS FRPVWAWQEQ PLPKIFVFDL
            GLFFAMAIVR LILFGITMFA VPPGLWLYPN LFEDVGFFDS FRPVWGWQEL VLPKLIVFDL
            GLFFAMAIFR VILFCVTYFV VPPGLWLYPN LWEDVSFMDS FRPVWAWHEL PFPRLIVFDL
            GLFFAIAIVR LIFWLITLVV AKPGIWIFPN LFEDVGFVDS FIPLWAWDVG ALPGLVVFDL
            GLFFVMAIFR VILFCITYFV ASPGLWLFPN LWEDVSFMDS FRPVWAWHEL PLPTLIVFDL
            GVFFGIALVR LVIFVLTWPT VKPGIWIFPN LFADVGFVDS FIPLWAWHGL EYPDAVVFDL

            DYTLWPFWVD THVTPPIKAS RTHAPDLARD MLKQLHIIQI FPATKTQHFS RIHQASGIAY
            DYTLWPFWVD THVTPPIKAS RTSAPDLGRE MLRLLHVLEI YPGSKITHFT KLHKSTGIAY
            DYTLWPFWVD THVTMPLKAS RTPTPNIARD LLKMIHIVEA YPGSKLKHFE VIQKRTGVHY
            DYTLWPFWID THVTPPLKAS RTSAPSLARD LLKMLHILEI YPGCKIKHFE SLQKRTGIKY
            DYTLWPFWVD THVTPPIKAS RTHAPDLARD VLKQLQILEI YPSSKVRHFD AIQKRTGIPY
            DYTLWPFWVD THVTPPLKAS RTHAPELGRE MLSLLRILQI FPGSKTTHFA KIHEASGIDY
            DYTLWPFYSD CHPWPPLRAS KSPVGDLCRE MLKLLRILEI YEGTKLRHFE VIQKRTGIPY
            DYTLWPFWVD THVTPPLKAS RTSAPSLARD LLRMLHVLEI YPGSKMKHFE SLQKRTGIPY
            DYTLWPFWVD THVSAPVKAS RTHTPDLARD MLKALHIIQI FPANKTQHFA KIHHASGIAY
            DYTLWPFWVD THVAGPLKAS RTSAPDLGRE MLKLLRILQI YPGSKTTHFQ RIHRDSGIEY
            DYTLWPFWVD THVTPPIKAS RTSAPDLGRE MLRLLHVLEI YPGSKITHFT KLQKSTGIAY
            DYTLWPFWVD THVTPPLKAS RTSAPSLARE LLKGIHILEI YPGSKIKHFE ALQKRTGIRF
            DYTLWPLWVD THVDSPLRAS RTSAPTVARQ ALNGLFLEEI YPGSKITHFR NLQRDSGVEY
            DYTLWPFWID THVTPPLKAS RTHAPDLARD LLRMLHVLEM YPSSKMRHFE ALRKRTGVAY
            DYTLWPCWCD THLSPPIKAS RTATPDVAKS ILKTIKILEW GQGTKINHFK KLNKKTKVDF

            EDMLFFDDEA RNRNVELGVT FLLVRDGMTR DEVDKGVWAW RMAILRLLSE EVFDFSQDQM
            KDMLFFDDEA RNRNVELGVK MCLVRDGVNK AEINRGIKEW RMSILRLLSE EVFDYSADQM
            EDMLFFDDEP RNFETELGVT MYLIRDGVSW GEIEKGVQKW RMIILRLLSE EVFDYSAEQM
            EDMLFFDDEA RNRDTELGVT MCLVKDGVTW DELERGVTQW RMIILRLLSE EVFDYSAEQM
            SEMIFFDDEA RNKDVELGVL FCHVKDGMTW DELELGVRRW RMIILRLLSE EVFDYSAEQM
            EDMLFFDDEA RNRNVELGVV MCLIRDGVTR DEIDRGVEMW RMVILRLLSE EVFDYSADQM
            EEMLFFDDER PNLEVEVGVT MQLIKDGLDW EELEKGIQKW RMIILRLLSE EVFDYSAEQM
            EDMLFFDDES RNRDTELGVT MYLVRDGVTW AEVEQGVKEW RMIILRLLSE EVFDYSAEAM
            EDMLFFDDEA RNRNVELGAT FFLVRDGMTR DEIDKGVLAW RMAILRLLSE EVFDFSQDQM
            EDMLFFDDES RNKNVELGVT MQLIKDGVTR DEIDRGVQAW RMVILRLLSE EVFDYSEEQM
            KEMLFFDDEA RNRNVELGVK MCLVKDGVNK AEINRGIKEW RMSILRLLSE EVFDYSADQM
            EDMLFFDDEA RNRETELGLT MKLVMDGVTW DEVAKGVELW RMIILRLLSE EVFDYSAEQM
            EDMIFFDDEY RNAEVGLGVH FVEVGHGTDL GLVEKAIREW RMAILRLLSE EIFDYSAEQM
            EEMLFFDDES RNRDTELGVT MYLVRDGTGW AEIEKGILEW RMVILRLLSE EVFDYSAEQM
            NKMIFFDDER RNKDVELGVM FNLVDEGVNW SEFKRAIKGY NMLILRYLSE EVFDFSQETM

            TSVKARNLKT TMTQEFSSIF QLCSEVLTTA NQPSLVKATL ETLLRFLNWI PLGYIFETPV
            TSAKTKNLKT TMCAEFSSIF QLCNEVLNSA TQESLIKATL ETLLRFFNWI PLGYIFETTV
            TSTKTRNLKQ TMCAEFSQIF NLCQEVLNTA TQPSLVKATL ETLLRFCNWI PLGYIFETPL
            TSTKTRNLKQ TMCAEFSQIF NLCQEVLNTA TQPSLIKATL ETLLRFCNWI PLGYIFETPL
            TSTKTRNLKE TMCAEFSQIF QLCTEILNTG NQESLVKATL ETLLRFCNWI PLGYIFETPL
            TSTKTKELKQ SMCDEFTSIY QLCSEVLRTA EQASLIKATL ETLLRFLNWI PLGYIFETPL
            TSTKTRNLKT TMCAEFSQIF QLCQEVLNSA NQPSLIKATL ETLLRFCNWI PLGYIFETPL
            TSTKTRNLKQ NMCAEFSQIF QLCQEVLNTA TQPSLVKATL ETLLRFCNWI PLGYIFETPL
            TSVKARNLKT SMTQEFASIF QLCSEVLNTA TQPSLVKATL ETLLRFLNWI PLGYIFETPI
            TSAKRRELKQ SMCDEFTAIY QLCSEVLRTA TEASLIKATL ETLLRFLNWI PLGYIFETPL
            TSAKTKNLKT TMCAEFSSIF QLCNEVLNSA TQASLIKATL ETLLRFFNWI PLGYIFETTV
            TSTKTRNLKQ TMCAEFSQIF QLCQEVLNSA NQPSLIKATL ETLLRFCNWI PLGYIFETPL
            TISKTKSLKN QMCGEFGEVF QLCSEVLEKA QKPSLIKATL ETMLRFLNWI PLGYIFETNV
            TSTKTRNLKT TMCAEFSQIF TLCQEVLNSA TQTSLVKATL ETLLRFCNWI PLGYIFETNL
            TQAKTNTLKS QMVSEFSKIF ELCLKVLEKA DRPSLIQATL HSLLRYLGWI PLDFIFKTPV

            INTLLTRFLD VPEFRNVTLK CLTEIGGLYD ERLVHMFTET LTTVSKTIPL SMDLKSTYAK
            IDTLRERFLE MPEFRNVTLK CLTEIGGLYD EKLVQMFTEV LTTISKIIPL TLDLKSTYNS
            IETLRTRFLS TPEFRNVTMQ CLTEIGGLYD EQLVKMFTEV LSTIANIIPV TLDLKSTYPS
            IDTLRTRFLS TPEFRNVTMQ CLTEIGGLYD EELVKMFTET LTTIANIIPV SLDLKSTYPS
            IDTLRTRFLE LPAFRNVTLQ CLTEIGGLYD EQLVKMFTET LATIATIIPV DMDLRTTYPQ
            IETLRSRFLE VPEFRNITLK CLTEIAGLYN EKLVQMFTET LTEISKIIPL SMDLKSTYAQ
            IETLRTRFLE VPEFRNITLQ CLTEIGGLYG EALIKMFTEV LTTISNIIPL SMDLKATYPA
            IETLRTRFLP TPEFRNVTLQ CLTEIGGLYD EQLVKMFTEV LTTIANIIPV TLDLKSTYPS
            INTLLTRFLD VPDFRNLTLK CLTEIGGLYD ERLVHMFTET LTTVSNVIPL SLDLKETYAR
            IETLRSRFLE VPDFRNITLK CLTEIAGLYD DKLVSMFTET LTAISKIIPL SLDLKSTYSS
            IDTLRERFLE TPEFRNVTLK CLTEIGGLYD EKLVQMFTEV LTTISKIIPL TLDLKSTYNS
            IDTLRTRFLS VPEFRNVTLQ CLTEIGGLYD EQLVKMFTEV LTTIADIIPV SLDLKATYPS
            IDNLIGRFLE VAEFRNVTLK CLSEIANLYD PKFVVLFNMV MTSVNRMIPP ATNIAAAYET
            IDTLRTRFLP EPEFRNVTLQ CLTEIGGLYD EQLVKMFTEV LSTISNIVPI TIDLKTTYPT
            LELLVNKFLE PEEFRDLTLK CLTEISSLYD QQYFAMITGA LGIINRVIPL QTDFKAVYAE

            SNSRDQEFVL NLALFLCSFF SAHLNLVEKL PNRDYLTHAH FYLIRISQID DREVFKICLE
            SNSKDQEFIQ NLALFLCNFF SSHLTLIENL PNRDFLTHGH FYLIRISQIE DREIFKICLE
            SNSRDQEFIQ NLALFLCNFF GMHLNLIENL PNRDYLIHGH YYLIRISQID DREIFKICLD
            SNSRDQEFIQ NLALFLCNFF GMHLNLVEKL PNRDFLIHGH YYLIRISQID DREIFKITLD
            SNSRDQEFIQ NLALFLCNFF SMHLNLIERL PNRDYLTHGH FYLVRISQIE DREIFKITLD
            SNSRDQEFVQ NLALFLCNFF SMHLSIIENL PNRDFLIHGH FYLIRISQID DREIFKICLE
            SNSRDQEFIQ NLALFLCNFF GMHLPLIENL PNRDFLTHGH YYLIRISQIE DREIFKICLD
            SNSRDQEFIQ NLALFLCNFF GMHLNLIENL PNRDFLIHGH YYLIRISQID DREIFKITLD
            SNSRDQEFVA NLALFLSSFF SAHLDLIEKL PNQDFLTHAH FYLIRISQID DREVFKICLD
            SNGRDQEFVL NLALFLTNFF TMHLNVIENL MNRDFLTHGH FYLIRISQID DREVFKICLE
            SNSKDQEFIQ NLALFLCNFF SSHLTLIENL PNRDFLTHGH FYLIRISQIE DREIFKICLE
            SNSRDQEFVQ NLALFLCNFF GMHLNLIENL PNRDYLLHGH YYLVRISQID DREVFKICLD
            SADSEQELVL NLALFLCNFL TAHLRLVENP ENKDVLLNAH MYLIKVSQVP EREVFKICLE
            SNSRDQEFVQ NMALFLSNFF GMHLSLIENL PNRDYLAHGH FYLIRISQIE DREIFKICLD
            ASTSDQEYIQ NLGIFLTSFL THHLDLVERQ ESQDLLINAH MYLIKISKIE ERELFKVCLD

            YWTRLVQELY EEMQQLPITD INPLLRKHKY DEVLSSLRTV MIEKMVRPEE VLIVENEEGE
            YWTRLVQELY DEQQSLPIGD VNPLLRKHKY NEVLSNLRVV MIEKMVRPEE VLIVENDEGE
            YWLKLVQELY EEMQQLPITD VNPLLRKHKY NEVLSNLRVV MIEKMVRPEE VLIVENDEGE
            YWLKLVQELY EEMQALPITD LNPLLRKHKY NEVLSNLRVV MIEKMVRPEE VLIVENDEGE
            YWLKLVQELY EEMQQLPLSG DNPLLRKHKY KEILSNLRVV MIEKMVRPEE VLIVENDEGE
            YWTKLVSELY DEMQQLPIGD INPLLRKHKY AEVLSNLRQV MIEKMVRPEE VLIVENDEGE
            YWLKLVQELY EEMQALPLSD MNPLLRKHKY NEILSNLRVV MIEKMVRPEE VLIVENDEGE
            YWLKLVQELY EEMQSLPITD INPLLRKHKY NEVLSNLRVV MIEKMVRPEE VLIVENDEGE
            YWTRLVQELY EEMQQLPITD INPLLRKHKY ETVLSNLRTV MIEKMVRPEE VLIVENEEGE
            YWTKLVSELY DEMQALPITD MNPLLRKNKY TEILSNLRTV MIEKMVRPEE VLIVENDEGE
            YWTRLVQELY DEQQSLPIGD VNPLLRKHKY NEVLSNLRVV MIEKMVRPEE VLIVENDEGE
            YWLKLVQELY EEMQQLPITD LNPLLRKHKY NEILSNLRVV MIEKMVRPEE VLIVENDEGE
            YWSKLVSELY EEQQSQPIAE MNPLLRKNIY ADILSNLRLV MIERMVKPEE VLIVENDEGE
            YWLKLVNELY DEMQQLPMTE LNPLLRKHKY GEVLSNLRQV MIEKMVRPEE VLVVENDEGE
            YWGRLVSQLY EEIQSLPLND LNSVLRKHMY GPVLSQLRLV MIENMARPEE VLIVENDEGE

            IIREFVKESD TIQLYKTIRE CLVYLTHLDV IDTENIMIEK LAKQVDGTEW SWANCNTLCW
            IVREFVKESD TIQLYKTTRE CLVYLTHLDV VDTENIMTEK LSRQVDGTEW SWANCNTLCW
            IVREFVKESD TVQLYKTIRE CLVYLTHLDV VDTENIMTEK LARQVDGTEW SWHNCNVLCW
            IVREFVKESD TVQLYKTIRE CLVYLTHLDV VDTENIMTEK LARQVDGSEW SWHNCNVLCW
            IVREFVKESD TVQLYKTIRE CLVYLTHLDV TDMETIMIDK LARQVDGSEW SWHNCNVLCW
            IVREFVKESD TIQLYKSTRE CLVFLTHLDV NDTEQIMSEK LARQVDGTEW SWANCNTLCW
            IVREFVKETD TVQLYKTIRE CLVYLTHLDV VDTEQIMTDK LARQVDGSEW SWHNCNVLCW
            IVREFVKESD TVQLYKTIRE CLVYLTHLDV VDTENIMTEK LARQVDGSEW SWHNCNVLCW
            IVREFVKESD TIQLYKTIRE CLVYLTHLDV VDTETIMIDK LAKQVDGSEW SWANCNTLCW
            IVREFVKESD TIQLYKSTRE CLVFLTHLDV NDTEQIMSEK LARQVDGSEW SWANCNTLCW
            IVREFVKESD TIQLYKTTRE CLVYLTHLDV VDTENIMTEK LSRQVDGSEW SWANCNTLCW
            IVREFVKEGD TVQLYKTIRE CLVYLTHLDV VDTENIMTEK LARQVDGSEW SWHNCNVLCW
            IVREFMKESD TIVLYKSMRE VLVYLTHLDV LDTENIMTEK LAKQVDGSEW SWANLNTLCW
            IVREFVKESD TVQLYKTIRE CLVYLTHLDV TDTENIMTEK LARQVDGTEW SWHNCNVLCW
            IVREFFRESD TIILYKSMRE VLVYLTHLDV SDTERIMSDK LARQLDGSEW SWNNLNTLCW

            AIGSISGAMN EETEKRFLVT VIKDLLGLTE MKRGKDNKAV VASNIMYIVG QYPRFLKAHW
            AIGSISLAMN EETEKRFLVT VIKDLLGLTE MKRGKDNKAV VASNIMYIVG QYPRFLKAHW
            AIGSISLAMN EETEKRFLVT VIKDLLGLTE MKRGKDNKAV VASNIMYIVG QYPRFLKAHW
            AIGSISLAMN EETEKRFLVT VIKDLLGLTE MKRGKDNKAV VASNIMYIVG QYPRFLKAHW
            AIGSISLAMN EETEKRFLVT VIKDLLGLTE MKRGKDNKAV VASNIMYIVG QYPRFLKAHW
            AIGSISGAMN EETEKRFLVT VIKDLLGLTE MKRGKDNKAV VASNIMYIVG QYPRFLKAHW
            AIGSISLAMN EETEKRFLVT VIKDLLGLTE MKRGKDNKAV VASNIMYIVG QYPRFLKAHW
            AIGSISLAMN EETEKRFLVT VIKDLLGLTE MKRGKDNKAV VASNIMYIVG QYPRFLKAHW
            AIGSISGAMN EDTEKRFLVT VIKDLLGLTE QKRGKDNKAV VASNIMYIVG QYPRFLKAHW
            AIGSISGAMN EETEKRFLVT VIKDLLGLTE MKRGKDNKAV VASNIMYIVG QYPRFLKAHW
            AIGSISLAMN EETEKRFLVT VIKDLLGLTE MKRGKDNKAV VASNIMYIVG QYPRFLKAHW
            AIGSISLAMN EETEKRFLVT VIKDLLGLTE MKRGKDNKAV VASNIMYIVG QYPRFLKAHW
            AIGSISGAMN EETEKRFLVT VIKDLLGLCE MKRGKDNKAV VASNIMYIVG QYPRFLKAHW
            AIGSISLAMN EETEKRFLVT VIKDLLGLTE MKRGKDNKAV VASNIMYIVG QYPRFLKAHW
            AIGSISGAMN EELEKRFLVS VVKKLLSLTD QMRGKDNKAV VASDIMYIVG QYPRFLKAHW

            KFLKTVVNKL FEFMHETHEG VQDMACDTFI KIANKCRRHF VALQPGENEP FIEEIVRNMR
            KFLKTVVNKL FEFMHESHEG VQDMACDTFI KIARQCKRHF VALQPGESEP FIEEIVRTMR
            KFLKTVVNKL FEFMHESHEG VQDMACDTFI KIARQCRRHF VALQPSEQEP FIEEIVRNMG
            KFLKTVVNKL FEFMHESHEG VQDMACDTFI KIARQCRRHF VALQPSEQEP FIEEIVRNMG
            KFLKTVVNKL FEFMHESHEG VQDMACDTFI KIAKQCRRHF VALQPSEHEP FIEEIVRNLG
            KFLKTVVNKL FEFMHETHEG VQDMACDTFI KIANKCRRHF VALQPGETEP FIDEIVRNLR
            KFLKTVVNKL FEFMHESHEG VQDMACDTFI KIAKSCRRHF VALQPSESQP FIEEIIRDLG
            KFLKTVVNKL FEFMHESHEG VQDMACDTFI KIARQCRRHF VALQPSEQEP FIEEIVRNMG
            KFLKTVVNKL FEFMHETHEG VQDMACDTFI KIANKCRRHF VALQPGENEP FIEEIVRNMR
            KFLKTVVNKL FEFMHETHEG VQDMACDTFI KIANKCRRHF VALQPGETEP FIDEIVRNLR
            KFLKTVVNKL FEFMHESHEG VQDMACDTFI KIARQCKRHF VALQPGESEP FIEEIVRTMR
            KFLKTVVNKL FEFMHESHEG VQDMACDTFI KIARQCRRHF VALQPSESEP FIEEIVRNMG
            KFLKTVVNKN FEFMHESHEG VQDMACDTYI KIAQKCRRHF VIQQAGEQEP FIDEILRNLH
            KFLKTVVNKL FEFMHESHEG VQDMACDTFI KIARQCRRHF VALQPSENEP FIEEIVRNMH
            KFLKTVVKKL FEFMKETHEG VQDMACDTFI KIAQKCKRHF VAQQPNETEP FIDEIVRDLG

            KITCDLSPQQ VHTFYEACGY MISAQGQKGL QDRLIENLMS LPNSAWDTII AQANQDPSVL
            KITCDLSPQQ VHTFYEACGY MIAAQPQKNS QERLIAELMS YPNAAWDAII AQANTNPQIL
            KITCDLTPQQ VHTFYEACGY MVAAQGNKHQ QERLLSDLMA IPNAAWDEII KQATMNPSIL
            KITCDLTPQQ VHTFYEACGY MVAAQGNKHQ QERLLSDLMA IPNAAWDEII KQATVNPSIL
            KITCDLTPQQ VHTFYEACGF MVAAQGNKNQ QERLLNDLMQ MPNQAWESII KSATANPAVL
            KITMDLSPQQ IHTFYEACGY MISAQGQKSI QERLIQELMS LPNAAWDSII QSANNDPSIL
            KITCDLTPQQ VHTFYEACGY MVAAQGNRHQ QERLLSELMQ IPNMAWQEII RQASLNPNIL
            KITCDLTPQQ VHTFYEACGY MVAAQGNKHQ QERLLSDLMA IPNAAWDEII KQATMNPAIL
            KITMDLSPQQ IHTFYEACGY MISAQGQKTL QDRLIENLMA LPNSAWDQII AEANQNAAIL
            KITADLSPQQ VHTFYEACGY MISAQGQKSM QERLIADLMA LPNSAWDNII AQANQNPACL
            KITCDLSPQQ VHTFYEACGY MIAAQPQKNS QERLIGELMS YPNAAWDAII AQANTNPQIL
            KITCDLTPQQ VHTFYEACGY MVAAQGNKNQ QERLLAELMN IPNAAWDEII KQANINPSIL
            RITLDLSPLQ VHTFYEAVGY MIAAQPNRPT QERLIAKLME LPNSAWDNLM QQAHNNVDVL
            KITCDLTPQQ IHTFYEACGY MVAAQGNKHQ QERLLSDLMA IPNAAWDEVI KTARANPTFL
            EITEALQPSQ VHTFYEACGH IISAQNARAI RERLLSELMR LPNQAWEQLM NQARNDPDIL

            QDGETIKIIG NIMKTNVAAC SSVGTYFYSQ LGRIYHDMLN MFRASSQLIN DAVARDGDIA
            QDADTIKVIG NVMKTNVSAC SSIGSYFYPQ IGRIYLDMLS MYKATSTMIS EAVASEGEIA
            QDSETIKVIG NIMKTNVSAC SSVGPYFYPQ IGRIYHDMLQ MYNATSTLIS DAVARDGELA
            QDAETIKVIG NIMKTNVSAC SSVGSYFYPQ IGRIYHDMLQ MYNATSTLIS EAVARDGELA
            QETETIKIIG NIMKTNVSAC TSIGPYFYPQ IGRIYHDMLE MYRATSALIS EAVAREGEIA
            QDGETIKIIG NIMKTNVAAC TSIGSYFYPQ IGRIYLDMLT MYRAASGLID EAVQRDGNIA
            QDADTIKVIG NIMKTNVSAC SSIGTYFFPQ IGNLYSDMLQ MYAATSQLIS EAVAREGEIA
            QDSETIKVIG NIMKTNVSAC SSVGSYFYPQ IGRIYHDMLQ MYNATSTLIS EAVSRDGELA
            QDGNTIKIIG NIMKTNVAAC SSIGTYFYSQ IGRIYHDMLN MYRASSQLIN DAVANDGTIA
            QDSDVIKIVG NIMKTNVAAC GSIGSYFYPQ IGRIYFDMLT MYRASSQLID EAVQREGNIA
            QDADTIKVIG NVMKTNVSAC SSIGSYFYPQ IGRIYLDMLS MYKATSTMIS EAVANEGEIA
            QDAETIKVIG NIMKTNVSAC SSTGPYFYPQ IGRIYHDMLQ MYRATSSLIS EAVARDGDLA
            SSPENIKILS NVLKTNVSAC VSIGTFFLPQ IGRIYLDMLA LYRSVSGIIS AKVEAEGLIA
            QDSETIKIIG NIMKTNVSAC SSIGPYFYPQ IGRIFHDMLQ MYQATSQLIS EAVQNQGEIA
            SNPEPVKTFS NVMKTNVATC TALGAGFQPQ LKLIYMDMLH LYRAVSSTIS EAVASQGQIA

            TKTPKVRGLR TIKREILKLI DTYVQKADDL EMVNANMVPP LLEAVLVDYN RNVPNAREAE
            TKMPRVRGLR TIKKEILKLI ETFVEKSDDL EMVRTNIVPN LLEAVLIDYN RNVPGARDAE
            TKMPKVRGLR TIKKEILKLI EVYVDKAEDL QAVRAQMVPP LLDSVLVDYN RNVPGARDAE
            TKMPKVRGLR TIKKEILKLI EVYVDKAEDL QAVRAQMVPP LLDSVLVDYN RNVAGARDAE
            TKTPKVRGLR TIKKEILKLI ETFVEKAEDL QAVRVDMVPK LLETVLLDYK GNVPGARDAE
            TKMPKVRGLR TIKKEILKLI NTYVERADDL EMVHNTLVPG LLEAVLLDYK RNVPDAREAE
            TKMPKVRGLR TIKKEILKLI ETYVDKAEDL QAVREQMVPP LLDSVLVDYN RNVPGARDAE
            TRMPKVRGLR TIKKEILKLI EVYVDKAEDL QAVRAQMVPP LLDSVLVDYN RNVPGARDAE
            PKTPKVRGLR TIKKEILKLI DTYVEKSDDV DMVNANMVPP LLEAVLIDYN RNVPDAREAE
            TKMPKVRGLR TIKKEILKLI NTYVEKADDL EMIHNNIVPK LLEAVLIDYK NNVPDAREAE
            TKMPRVRGLR TIKKEILKLI ETFVEKSDDL EMVRNNIVPA LLEAVLVDYN RNVPGARDAE
            TKMPKVRGLR TIKKEILKLI ETYVEKAEDL QAVRTQMVPP LLDSVLVDYN RNVPGARDAE
            TKTPMVRGLR TIKKEILRLV ETYVKRAEDL ESVNTNLIPS LLDAILGDYN HNVPAARDAE
            TKMPNVRGLR TIKKEILKLI ETYVEKAEDL NAVRQQMVPP LLESILTDYN RNVAGARDAE
            TRTPKVRGLR TIKKESLKLI QTYVSTADNL EDVSQNLAPP LFQAVLEDYS SNVPDARDAE

            VLSVMTTVIQ KLHNLMDDKV PLIMESVFEC TLEMINKDFH EFPDHRIQFF KLLQAINLYC
            VLKVMSVIIT KLSGLMEDQV PNIMSNVFEC TLEMINKDFS EFPEHRVEFF SLLRAINLHC
            VLKACSTIIT KLSALMEDQV PTIMQNVFEC TLEMINKDFS EFPEHRVEFF NLLRAINLHC
            VLKACSTIIT KLSALMEDQV PTIMQNVFEC TLEMINKDFS EFPEHRVEFF NLLRAINLHC
            VLRAMSVVIS KLQSLMEDQV PIIMENVFEC TLEMINKDFS EFPEHRVEFF NLLRAINLHC
            VLNVMTTIIN KLHSLMEDQI MNIMDAVFEC TLDMINKDFS EYPDHRVEFF KLLRTINLRC
            VLRAMTAMIT KLSALMEDQV PIIMENVFEC TLDMINKNFS EYPEHRVEFF NLLRAINLHC
            VLKAMSTIIT KLSALMEDQV PIIMQNVFEC TLEMINKDFS EFPEHRVEFF NLLRAINLHC
            VLHVMTTIIH KLHTSMEDKI PAIMDSVFSC TLEMINKDFH EYPEHRVQFF KLLQAINLYC
            VLNVMTTIIN KLHSMMEDQI INIMDSVFEC TLDMINKDFS EYPEHRVEFF KLLRTINLRC
            VLKVMSVIIT KLSGLMEDQV PNIMSNVFEC TLEMINKDFS EFPEHRVEFF SLLRAINLHC
            VLKAMSTIIT KLAALMEDQV PTIMENVFEC TLEMINKDFS EYPEHRVEFF NLLRAINLHC
            VLNVMATITS RLQGLLTDKI APILDAVFEP TLNMINQDFA EFPEHRVGFF KLLRAINLYC
            VLKAISAIIT KLSSLMEDQV PNIMENVFEC TLEMINKDFS EFPEHRVEFF NLLRAINLHC
            VLNCMNTVVT RVGGQIPDGV VMILQNVFEC TLNMINTNFT DYPEHRVGFF ELLRAINLYS

            FPALLKLDAT QFKFVIDSCM WASKHDNREV ENTGLTMCLE LMNNMAEVDV QTSNIFFRQF
            FPALLKLDNR QFKFVIDSCM WASKHDNREV EHAGLNMCLE LITNIAETDP ATSSAFFQQF
            FPALLKLDNN QFKFVIDSCS WAFKHDNRDV EAAGLNMCLE LVNNIAETDV QTGNAFFQRF
            FPALLKLDNN QFKFVIDSCS WAFKHDNRDV EAAGLNMALE LINNIAETDV QTANAFFQRF
            FPALLKLDNR QFKFVIDSCM WASKHDNRDV EAAGLNMCQE LIVNIAETDV GTSNAFFNQF
            FPALLKLDAR SFKFVIDSCM WASKHDNREV EGAGLMMCFE LVTNMSETDA QTCNAFFQSF
            FPALLKLDNR QFKFVIDSCM WASKHDNRDV ETAGLNMCLE LVNNIAETDV QTSNAFFNQF
            FPALLKLDNN QFKFVIDSCS WAFKHDNRDV EAAGLNMCLE LINNIAETDV QTANAFFQRF
            FPALLKLDGT QFKFVIDSCM WASKHDNREV ESTGLTMCFE LMNNMAEADV QTSSIFFRQF
            FPALLRLDAR SFKFVIDSCM WASKHDNREV ESAGLSMCFE LVSNMAETDQ QTCNAFFQTF
            FPALLKLDNR QFKFVIDSCM WASKHDNREV EHAGLNMCLE LITNIAETDP ATSSAFFQQF
            FPALLKLDNN QFKFVIDSCS WAFKHDNRDV EAAGLNMCLE LINNIAETDI GTANAFFQRF
            FPALLELPPP KFKLTMDSII WAIKHTMRDI ADTGLNICLE LLTNISGSPL EVANGFYQQY
            FPALLKLDNR QFKFVIDSCS WAFKHDNRDV EAAGLNMCLE LINNIAETDV QTSNAFFQQF
            FAAIVTLPDE GFSLVVDACL WASKHDHREV ESAGLALTYE LLQNVSEATP EFAAKFYQNY

            YIPILQDVFF VLTDSDHKAG FKSQAMLLSR MFYFIESGEQ APIGTSNKDF LQKYVADLLQ
            FVPILQDVFF VLTDTDHKAG FKSQATLLAR MFYFVHPADQ APPNTSNKDF LTNFVASLLQ
            FITILQDVFF VVTDNDHKAG FKTQSMLLMK LFYFIHPAEQ AQAGTNNREF LGNFVVNLLQ
            FITILQDVFF VVTDNDHKAG FKTQSMLLMK LFYYINPADQ AQAGTDNREF VANFVANLLQ
            FIPIMQDVFF VITDTDHKAG FKAQSQLLMR MFYFVQPSDQ APAGTSNREF LSNFVGNLLR
            YTTILQDVFF VLTDSDHKAG FKHQSILLAK MFWLVESGDM APAGTSNRDF LKNFTGNLLA
            FVSILQDVFF VLTDQDHKAG FKTQSMLLMR MFYFVHPADQ AQPGTSNKEF LTMFVGNLLQ
            FITILQDVFF VVTDNDHKAG FKTQSMLLMK LFYYIHPADQ AQSGTGNREF LANFVANLLQ
            YLPILQDVFF VLTDSDHKAG FKSQAMLLSR MFEFVETGEQ APAGTTNKQF LQEYVANLLQ
            FTTILQDVFF VVTDSDHKAG FKSQSMLLAK MFWLVDSDDM AAPGTPNREF LRNFVGNLLA
            FVPILQDVFF VLTDTDHKAG FKSQATLLAR MFYFVYPADQ APPGASNKDF LTNFVATLLQ
            FVSILQDVLF VVTDSDHKAG FKTQSMLLMR LFYFIHPADQ AQAGTSNREF LSASVATLLQ
            LLNIIQDIFF VLTDSDHKSG FKTQCILLAR IFELIETDTQ PDPNMNNRLF IRQYTTNLLR
            FITILQDVFF VLTDTDHKAG FKTQSMILMR MFYFVHPADQ APGGTPNKEF LANFVAQLLK
            FFNILQGMFH VLTDTDHKAG FKQQCQVLAK QIDLVESNGQ VPDGTSNSVY LRQYMGHMLL

            TAFKNLQEIQ IKQFVVGLFA FNDDFNKFKT HLRDFLISLK EFAGLYAEER EQALKDAKAA
            NAFPNLQAPQ IQAFVEGLFT LNHSADRFRL NLRDFLISLK EFAGLYAEEK ETAERDAKAA
            NAFPNLQASQ ITTFVEGLFT LNTQYDKFRL NMRDFLVSLK EFAGLFIVEK EQQERDAKAA
            NAFRNLQTNQ IQSFVEGLFT LNTQYDKFRL NLRDFLVSLK EFAGLFVVEK EQQEQEAKNA
            NAFSNLQPAQ IVAFVDSLFN MNTQYDKFRL TLRDFLISLR EFQGLYLVEK EQTERDAKQA
            NAFPNLQAVQ ISNFIDGLLA NNSDLNRFKL ILRDFLISLK EFAGLFAEER EQAAKAAKDQ
            TAFANLTPAQ ITSFVEGLFT LNTQYDKFRL ALRDFLISLR EFAGLYLLEK EQQETAAKAA
            TAFPNLQAAQ ITTFVEGLFT LNTQYDKFRL NLRDFLISLK EFAGLFIVEK EQQERDAKAA
            NAFKNLQEAQ IKQFVLGLFA YTNDLNKFKT HLRDFLISLK EFSDLYAEER EQAVRDAQAA
            TAFPNLQTAQ IASFIDGLFA TNSDLNRFKV ILRDFLISLK EFSGLYAEER EQAAKTAKEQ
            NAFPNLQAPQ IQAFVEGLFT LNHSLDRFKL NLRDFLISLK EFAGLYADEK ETAERDAKAA
            NAFPNLQAAQ VASFVEGLFT LNTQYDKFRL NLRDFLISLK EFAGLFIVEK EQQERDARAA
            TAFPHMQAEY VESFVNGLCM HSSDLIAYKL HLRDFLITSR EMFGLFAEDR EAEAQRKAAA
            GAFPNLQPAQ IESFVEGLFN LNTTYDKFRL NLRDFLVSLK EFAGLFLIEK EQQEKDAKAA
            EAFPHLTEGQ VSNFIEGLFA LHKDFPRFKL NLRDFLVQIK EYGGLYAEDK ERDRVEAERQ

            ERDRAMRVGG LLKPSEMRVP RRRGPPQYPS DEGIKLMRSG KFGRELGVDG QGLQQGLIPG
            ERERLSKVGG LIKPAELRRR STPDPNRFPS VAGEELMASG DFGREIASGN FAAQQEMLPS
            DMERRQKVGG LLKPSELRRR TPKDPNRFPS EEGTKLMRSG GFGGEMAIGG RGERQSLIPR
            DMERRQKVGG LLKPSELRRR TPKDPNRFPS EQGAKLMRSG VFGRELALGN REDRQGLLPQ
            ELERRSKVSG LMKPSELRPR TPPDPDRFPS EKGTELMDSG LFGRELGLRD PIDQQTMIPS
            ERERAMKVGG LLKPSELGRR RGRGRKAFPS DEGRKLMASG TFGRELGLGC AGRQQGLIPS
            DIERRSKVSG LLKPSELRRM RPGYVPAFPS EQGQKLMESG VFGRELGLGD KTAQQQMIPS
            ELERRQKVGG LLKPSELRRR APKDPNRFPS DEGRKLLRAG VFGRELAIGN REDRQGLLPK
            ERSRAMKVGG LLKPSEMRRG GRRGRPKFPS DKGTQLMNSG HFGRELGIGS HGLRQNMLPG
            ERERAMKVGG LLKPSEMRRR RPRGANLFPS EQGQELMQTG TFGRELGIGS DGRQQDMIPE
            ERERLSKVGG LIKPAELRRR SMLDPNRFPS VVGKELMASG DFGREIASGN FVNQQEMLPS
            DMERRQKVGG LLKPTELHAV EPKDPNRFPS ETGRKLMASG VFGRELGLGD RVWRQNLIPG
            EREKAATVPG MLKPSQIMAR STQMANFWPI RSGQELALGG EFGVDLIQER KYARASFVPN
            DFERRGKVGG LLKPSELRRR APPDPNRFPS EKGIELMHSG VFGRELGFDT RVDRQNMLPS
            NKEKALKIGG LVKPADMRHL TRRHRQEYGQ YISPRLQKLL GFKRELSGSN QHNRASFLPN

            TTADKIIHYD AKCYSGQFSD DGNFFFSCAQ DFKVRMYDTS VWSVRFSGDG REIVAGTSVI
            SNADTIINYD DPVYSGQFSD DGNFFFAVTK DFKVRMYDTS IWSIRFSGDG RELVAGTSIV
            TKPDKIIHFE DPVYSGQFSD DGNFFFACSQ DFKVRMYDTS IWSIRFSGDG RELVAGTSVV
            TRAEKVLHFD DPVYSGQFSD DGNFFFACSQ DFKVRMYDTS IWSVRFSGDG RELVAGTSIV
            DPADMLIRFP QSVYSGQFSD DGNFFYAVGK DFKVRMYDTS IFSVRYSGDS RELVAGTSVI
            SKADTIIHYD ARCYSGQFSN DGNFFFSCAQ DFKVRMYDTS IWSLRFSGDG REIVAGTSVY
            SKPEMVIHYD DPVCCGQFSD DGNFFYACVK DFKVRMYDTS IFSIRFSGDG RTLVAGTSIV
            SRAEHIVHFD DPVYSGQFSD DGNFFYACSQ DFKVRMYDTS IWSVRFSGDG RELVAGTSIV
            SQADKIIHYD SRSYSGQFSD DGNFFFCCEQ DFKVRMYDTS IWSLRFSGDG REIVAGTSVI
            SAADTIIHYN ARCYSGQFSD DGNFFFSCAQ DFKVRMYDTS IWSIRFSGDG REIVAGTSVY
            SNADTIINYD DPVYSGQFSD DGNFFFAVTK DFKVRMYDTS IWSIRFSGDG RELVAGTSIV
            SKAEKIIHYD HPIYSGQFSD DGNFFFSCCQ DFNVRMYDTS IWSVRFSGDG RELVAGTSLV
            TNGTVVASYP ARVYCGQYSQ DSSFFYTCTQ DFRVHMYDTT IWSIRFSGDS REIVAGADMY
            NRAEMIVHYD SPVYSGQFSE DGNFFYACGH DFKVRMYDTS IWSVRFSGDG RELVAGTSII
            PIGKVIQSEE SRTYCGAYSS DGSRYLTINQ DSVATLYHVD AFSVKWSSDD RLMLLGRGYT

            VYDLETRQSV LRIRNKSSPH ILYSGSDDST VRVWDRRSGK GGVGKSSVTL QLALALTLQG
            VYDIESRRPL HRIFGKSSPH ILYSGSDDTT IKVWDTRSGK GGVGKSSVTT QLALSLSLAG
            VYDIESRTVL HNIEARLSPH ILYSGSDDST IKVWDRRMGK GGVGKSSVTT QLALSLCLAG
            VYDIESRSVL HHVRGKMSPH ILYSGSDDTT IKVWDRRSGK GGVGKSSVTT QLALSLTSAG
            VYDIESRTVL HNVVGKSSPH ILYSGSDDTT IKVWDRRSGK GGVGKSSVTT QLALSLSLAG
            VYDIERGQSI LRIPGTNSPH ILYSGSDDTT LKVWDRRSGK GGVGKSSITT QLALTLSFQG
            VYDIERREPL YNVEGKQSPH ILYSGSDDCT IKVWDTRSGK GGVGKSSVTT QLALSLSLAG
            VYDIESRTVL HHIRGKSSPH ILYSGSDDAT IKVWDRRSGK GGVGKSSVTT QLALSLSLAG
            VFDLETRTPV LSLQDTSSPH ILYSGSDDTT LRVWDRRSGK GGVGKSSVTL QLALALSLQG
            VYDIERRQSV LRIRGTQSPH ILYSGSDDTT LKVWDRRSGK GGVGKSSITT QLALTLSLQG
            VYDIESRRPL HRIFGKSSPH ILYSGSDDTT IKVWDTRSGK GGVGKSSVTT QLALSLSLAG
            VYDIESRTVL HHITGKSSPH IIYSGSDDTT IKVWDRRSGK GGVGKSSVTT QLALSLTLAG
            VYDIEARRRV LRVESAASSN VLISGSDDSF VKVWDRRSGK GGVGKSSVSA QLALSLSSSA
            VYDIESRTVL HDVQGKSSPH ILYSGSDDTT IKVWDRRSGK GGVGKSSVTT QLALSLTLAG
            VIDSETGKYM YRRKSTGSDN VFFGAMDSGT LDQFDLRSGK GGVGKSSVTT QLALTLAAQG

            KSVGVLDIDL TGPSIPRLVG LEGAKITQSS NGWVPVPVHL RCMSLGFLLR DRGDAVIWRG
            SSVGILDIDL TGPSIPRLFS LESAKVTQAP GGWIPVPVHL SCMSLGFLLR ERGDAVVWRG
            FSVGILDVDL TGPSIPRMLS IEESKVTQVP GGWAPVLVHL HAMSLGFLLP KRGDAVVWRG
            HSVGILDVDL TGPSIPRMLS IEASKVTQVP GGWAPVLVHL HAMSLGFLLP KRGDAVVWRG
            HSVGVLDVDL TGPNIPRMFS VEDAKVTQAP GGWLPVPVHL RVMSLGFLLR DRGDAVVWRG
            HSVGVLDIDL TGPSVPRFFG VEGAKVTQAP GGMVPVPVHL SVMSLGFILA NRGDAVIWRG
            HSVGVLDVDL TGPSIPRMFG IEDAKVTQAP GGWLPITVHL RVMSLGFLLP KRGDAVVWRG
            HSVGILDVDL TGPSIPRMLS IEASKVTQVP GGWAPVLVHL HAMSLGFLLP RRGDAVVWRG
            KSVGILDIDL TGPSIPRLVG LEGAKITQSP TGWLPVPVHL RCMSLGFLLR DRGDAVIWRG
            HSVGVLDIDL TGPSIPRFFG IEDAKVTQAP GGWNPVDVHL SCMSLGFILP SRSDAVIWRG
            SSVGILDIDL TGPSIPRLFS LESAKVTQAP GGWVPVPVHL SCMSLGFLLR ERGDAVVWRG
            HSVGILDVDL TGPSIPRMLS IEASKVTQVP GGWAPVVVHL HAMSLGFLLP KRGDAVVWRG
            SPVGILDIDL TGPSIPRMLG LGGASVKQST DGWVPVYTDL AVMSVGFLLR SKNDSVVWRG
            HSVGVLDVDL TGPSIPRMLS IEDAKVTQAP GGWVPVSVHF RAMSLGFLLP RRGDAVVWRG
            KKVGVLDIDL TGPSIPRFFG MEDKQVYQSS AGWVPVYTDL CLMSLGFLLS SRGDSVVWRG

            PKKTAMIRQF LTDVYWGDTD YLLVDTPPGT SDEHIALAEE LGAVLVTTPQ AIATSDVRKE
            PKKTAMVRQF LTDVLWGELD YLLIDTPPGT SDEHISLAET LGAVIVTTPQ AVATADVRKE
            PKKTAMIRQF LKDVLWDETD FLLIDTPPGT SDEHISLAET LGAVVVTTPQ AVATADVRKE
            PKKTAMIRQF LKDVLWDETD YLLIDTPPGT SDEHISLAET LGAVVVTTPQ AVATADVRKE
            PKKTAMVRQF LSDVLWGDLD FLLVDTPPGT SDEHISLAET LGAVVVTTPQ AVATADVRKE
            PKKTAMVRQF LSSVLWPPLD YLLIDTPPGT SDEHISLLET LGAVVVTTPQ AISISDVKKE
            PKKTAMVRQF LSDVFWDETD YLLIDTPPGT SDEHISLAEN LGAVVVTTPQ AVATADVRKE
            PKKTAMIRQF LKDVHWAETD YLLIDTPPGT SDEHISLAET LGAVVVTTPQ AVATADVRKE
            PKKTAMIRQF LSDVSWGSTD YLLIDTPPGT SDEHIALAEQ LGAVLVTTPQ AVATSDVRKE
            PKKTAMVRQF LTDVLWPELD YLLIDTPPGT SDEHISLLET LGAVVVTTPQ AISVSDVKKE
            PKKTAMVRQF LTDVLWGELD YLLIDTPPGT SDEHISLAET LGAVIVTTPQ AVATADVRKE
            PKKTAMIRQF LKDVLWDETD YLLIDTPPGT SDEHISLAET LGAVVVTTPQ AVATADVRKE
            PKKNAMIKQF LGDVRWGTLD YLIIDTPPGT SDEHISILEY LAAVMVTTPQ AVSLADNLRS
            PKKTAMVRQF LSDVLWDETD YLLIDTPPGT SDEHISLAET LGAVVVTTPQ AVATADVRKE
            PRKTAMIRQF IRDVVWGELD YLLIDTPPGT SDEHISIAEE LGAVIVTTPQ GVALADVRKE

            VNFCVKTNIP TLGVIENMSG YTCPCCGEVS NLFSSGGGEV MAREMGVRFL GKVPVDVQFG
            LNFCTKTGIH VIGVVENMSG FVCPNCSECT NVFNRGGGEV MAKDFGVQFL GRVPIDPQFG
            LNFCTKTSIR VLGVVENMSG YVCPHCSECT DIFGSGGGRS MADEFHVPFL GSVPMDSQFI
            LNFCTKTNIR VLGVVENMSG YVCPHCSECT DIFGSGGGKS MAEEFNVPFL GSVPMDAQFI
            LNFCKKTAIP VLGVIENMSG YICPCCGEKT NIFMSGGGEV MANDFGVKFL GRIPIDPVFV
            LNFCTKVGLK VLGVVENMAG FVCPNCSECT NVFSKGGGEI MARDYNVPFL GSIPIDPAFV
            LNFCTKTNIR VLGVVENMCG FVCPNCSECT NIFMSGGGEV MANDFGVRFL GRVPIDPQFL
            LNFCTKTGLR VLGVVENMSG FVCPHCSECT DIFGSGGGQS MAIEFQVPFL GSVPMDAQFI
            ANFCVKTSIP ILGVIENMSG YACPCCGEVS NLFSSGGGEV MAQQLNIPFL GRVPVDVKFG
            LNFCKKTGIR VLGVIENMAG FVCPNCAECT NVFSKGGGEV MAREFEVPFL GSVPIDPAFV
            LNFCTKTGIY VIGVVENMSG FVCPNCSECT NVFNRGGGEV MAKDFGVQFL GRVPIDPQFG
            LNFCVKTGIR VLGVVENMSG FVCPHCSECT DIFGSGGGKS MADEFKVPFL GSVPIDAQFI
            LDFCRKTSLP VLGLIENMSG YICPHCNDCT NVWGKGGGEA LAKREGLRFL GRIPIDPGLV
            LNFCAKTNLK VLGVIENLSG FVCPHCAECT DIFSSGGGVI MADEFSVPFL GTVPIDPQFG
            LSFCKKIGFP ILGIIENMSG YVCPHCSECQ NIFSKGGGEN LAKQYECKFL GTVPIDPKFV

            ALVEVERYKE CWSYGQFEGF QTVITLALQC YIFANFQTIP TFLALYSFGF LYELFLVYDA
            MLVEVEKYRD CSLCPIFQDI QAAAVLAIES YVFAKFQTIP TYLTLFIFGF LYQVVLVYDS
            TLIEVSKYRD CSLSHVFGDI QAILCICFEA YIFAKFQTIP TFLTLFIFGF LYTLIIVWDA
            ALLEVDKYQD CSLSHVFKDI QAILCICFEA YIFGKFQTIP TFLTLFIFGF LYTLVVVWDA
            ELIEVEKYTD SILAPIFGNI QAIICLIFES YVFARFQSIP TFLTLFIFGF LYMLVLVWDA
            MLIEVDKYTD CSLYPLFDSI QAIVALALEA YIFAKFQTIP TYLSVFMFGY IYQMVLVYDA
            VLIEVHKYKD CSLAPIFSKI QAIIGVTFES YIFGRFQTIP TFLALFIFGF LYVLFLTWDA
            TLVEVSKYQD CSLSHVFAGI QTVLCICFEA YTFGKFQTIP TFLTLFIFGF LYEIVIVWDA
            ELVEVEKYRE GWSYPRFEEF QTIVTLGLEC YIFANFQTIP TFLALYGFGF IYELILVYDA
            ELIEVEKYRD CSLAPLFDAF QVAVGLALES YVFGKFQTIP TFLAVFMFGY IYQLVLVWDA
            MLVEVEKYRE CSLCPIFQDI QAAAVLAIES YVFAKFQTIP TYLTLFIFGF LYQVVLVYDS
            ALVEVDKYKD CSLYRIFVGI QALINLAFEA YVFGKFQTIP TFLTLFIFGF LYELIIVLDA
            RVLDIQRYKN SLTFPIFQEI EASINIAIES VLFARYQALP VFVIVFSLAH IYQFFLAIDA
            ELVEVEKYRA CSLAHIFAGI QAIICLVFEA YVFATFQTIP TFLALFIFGF LYELVLVWDA
            LMVEQEIYGE TDMAKIFAGI QALIVLAFEG FIFAQFQSIA VYLALYIFAE IFVCILSYLS

            LRLKNTIQVI GLCLCNIGLL VYGAVQVQQI KEAVTVLLII IPIVVAMGSV LMMIVAWKLY
            LRLKNTIQVI GLCMYNGGML IYASIQYDQI QTAIESLLVA VPCIIAFFSI LMSFIAWKLY
            LRQKNTIQVI GVCFSNLALM VYTTIQVDQI REAIRVLLIA IPCVIALATV GMAFLSWKIY
            LRQKNTIQII GVCFSNLALM VYTTIQVDQI KEAFDILLVA IPAIIALATL VMGFLSWKIY
            LRMKNTIQVI GVCIANLAMM VYTAIQIDQI HDAIVLLLFT IPVIVSVCTL GMAFISWKLY
            LRLKNTIQVI GLCIYNVGIL VYASIQLDQI NDAVQELLIV EPCLMAFGTI LMSFVAWKLY
            LRWKNTIQII GLCIANLALF VYTILQIDQI DRSISKLLYT IPPVIGVATV AMSACAWQLY
            LRMKNTIQVI GVCIANLALM VYTAIQIDQI DEAIRVLLIA IPAIIALATV AMGFVAWKLY
            LRMKNTIQVI GLCACNLGLL IYGAVQVRQI KDAVSVLLII IPCIVALGSI LMIFVAWKLY
            LRLKNTIQVI GIVIYNIGIL VYAGIQFDQI RDAADDLLIA LPVLMAVATV LFAFEAWKLY
            LRLKNTIQVI GLCMYNGGML IYASIQYDQI QTAIESLLVA VPCIIAFFTV LMSLIAWKLY
            LRMKNTIQII GVCIANLALL VYAALQIEQI QVALGILLIA SPVIIAVTTI AMVYVAWKLY
            VINRNTILVI GAIIFNACFL VYSLIQISEI RSVLGDGTGA IPIVIAIAEI SFVVLGWKLW
            LRAKNTIQII GVCIANLALM VYTAIQIEQI QIAVEELLIA IPCIFSLGTV LMGFVAWKLY
            LWKQNIMEIY GICVFMALLV VYGAIAYDQM YTAINDLLVA VPCVIGLAFI IVCICAFKLK

            DEFAWSIYKH ISADLRMKRR YLTYQIYIAL LKFDLFFFLG FTIQFLVIVD TEFALTIAAI
            DEFAWTIYKH ISADLRMKRR FLTYQIYIAL LKFDFFFFLG FTVQFLVIVD FEFGLTIAAI
            QEYAWDILKT IGADYRMKKR FLHYQIYIAL LKFDFFFFLG FIVQFVVVVD PEFALTIVTI
            QEYAWDILKN IGADYRMKKR FLHYQIYIAL LKFDFFFFLG FIVQFVVVVD PEFALTIVTI
            QEFAWDILKQ IGADYRMKRR FLHYQIYIAL LKFDFFFFLG FTVQFLVVVD TEFRLTLVAI
            DEFAWTIYKH ISADLRLKRR YLTYQIYIAL LKFDFFFFLG FTVQFLVAVD TEFYLTIAAV
            QEFAWDILKQ IGADYRMKKR FLHYQIFIAL LKFDFFFFLG FTIQFLVVVS IELGLTAAAI
            QKFAWDILKN IGADYRMKKR FLHYQIYIAL LKFDFFFFLG FIIQFVVVVD PEFYLTIVTI
            DEFAWTIYKH ISADLRMKRR YLTYQIYIAL LKFDFFFFLG FTVQFLVVVD AEFYLTIIAV
            DEFAWTIYKR ISADTRLKRR YLTYQIYIAL LKFDFFFFLA FTVQFLVVVT VELALTAAAL
            DEFAWTIYKH ISADLRMKRR FLTYQIYIAL LKFDFFFFLG FTVQFLVIVD FEFGLTIAAI
            QQFAWDILKN IGADYRMKKR FLHYQIYIAL LKFDFFFFLG FIIQFVVVVD PEFALTIATI
            KEFGWQIYKK IGADRSLKRG YLHYQIYVAL LKFDFFIFIA YCIQLVLVVS AERWITIISG
            QVFAWDILKT IGADYRMKQR FLYYQIYIAL LKFDFFFFLG FTVQFLVIVI VEYALTAAAI
            AELGWITYRN VGADLVMRRR WMQYEIFMSI LKFDFFFFLG FTVQFIVVVD VEFGLTIAVV

            PVTILILLCA ALFVKRESSI GMIAIILLYF AAMAYFLFKL VRMYYSTARR SLTFFAIITL
            PVTIFILFMA AFWTRRENKP GMLSAIFIFH CGLAYFIFKL ARMYYMPVRK NLTSFAVITI
            PITIAILGAA AFFTRRENKP GMIAVMILYL GALTYFIFKL VRIYYEAVRK SLTAFAVITI
            PITILILLAA AFFTRRENKA GMIAIVVLYL GGLSYFIFKL VRIYYEAVRR SLTAFAVITI
            PVTIAILLFA AFFVRRENKI GMSAIIVLYF GALSYFFFKL VRIYYQAAAR SLTAFAVLTI
            PITIILLLLA AYWTQKENVL GMAAIITVYF GALAYFLFKL VRMYYLPARR SLTTFAVITI
            PVTIIILLCA AFFTQRENRV GMYAVILLFF GGLAYFLFKL VRIYYTPVKR SLTAFAVMTI
            PITILILLCA ALSTRKENKA GMVITIILYF GGLSYFVFKL VRIYYEAVRK SLTAFAVITI
            PVTIIILVFA AWFVRRESTA GMIVIILLLF AAMGYFCFKL FRMYYLPARP SMTFFAIITL
            GITFFLLFLA AWWVRRESVA GMIGIIIIYF LSLGYFLFKL IRMYYKPARK SLTAFAILTI
            PVTIFILFMA AFWTRRENKP GMLSAIFIFH CGLAYFIFKL ARMYYLPVRK NLTSFAVITI
            PITIAILIAA AFFTQRENKP GMVVVIILYF GGLSYFIFKL FRIYYMAVRR SLTAFAVITI
            PFSLLILVFA WYSVRKELKW GMLAFLVGLT GAMVYFVYKL FRIWYKEVYK SLTVFSTLSM
            PVTVAILISA AYFTRRENKP GMIAVIVLYL GALSYFVFKL VRIYYMNVRK SLTTFTVITI
            PLTIVFLFLL SLFVKKENKI GMLVMQFFLL AGMAYFIFKL VRIYYEAVRK SLTIFAAITL

            ILIVMTIINA CVCMHNFHRG LKPHMGSRLD ATSSAVRFGG FSDYMRRKKT KLQNLDNDIR
            ILIILTIVNA SLCTANFNKG LKPHMGSRRD KNSESVRFGG FSDYFRRKRI KLQNLDAEVR
            LLIVLTITNA IICMRNFNKG LKPHMGSVLD KNSSQVRFQG FGDYFRRKKV KLQNLDAEIR
            LLIILTIINA IVCMLNFGKG LKPHMGSVLD KNSSQVRFGG FNDYFRRKKI KLQNLDAETR
            ILIILTITNA FICMNNFGAG LRNHMGDRLE KNSAAVRFGG FGDYFRRKKI KLQNLDAELR
            LLLLVTIVIA AMCTHNFNKG LKPHMGSRLE SNSNAIRFGG FPDYFRRKKI KLQNLDAELR
            LLILITIANA FICTSNFGNG LKTHGNHLLD KNSAAVRFGG FADYFQNKNI KLQNRDAQLR
            LLILLTIINA IICMRNFGCG LKPHMGSVLD KNSSQVRFNG FPDYFRRKKL KLQNLDADMR
            TLIVITIINA CICTHNFHRG LKPHMGSRLE ATSSAVRFGG FGDYFRRKKI KLQNLDADIR
            LLLVLTIVTA CLCTHNFNKG LKPHMGSRLE KNSESVRFGG FTDYFRRKKI KLQNLDADIR
            ILIILTIVNA SLCTANFNKG LKPHMGSRLD KNSESIRFGG FSDYFRRKRI KLQNLDAEVR
            LLIIMTIINA IICMHNFGAG LKAHMNSVLE KNSSSVRFNG FGDYFRRKKI KLQNLDADIR
            LLLLITAVMT IQCMLNFDRG LKNARNAREE ADDDAFRYGD FGSYMKHKRA KLKHLAAEIQ
            LLIILTIVNA IICMNNFGAG LKTHMGSRLE KNSSQVRFGG FDDYFRRKKI KLQNLDANLR
            FLVTATIALS VVCILNFNKG LKPIVNQRAK DTYLSPQFGD IGKYIVNKER KLLNADITLR

            SSAPQIFRSV VACVNGYTQP SLLHKLIVRH GGGFLQYLDG KTSATHIIAS SLTPKKREEF
            STSSNIFRGI VVHVNGYTQP SLLHHLIVSH GGGFMQYLDG KTAVTHIIAS TLTPRKAIEF
            ASSPQIFKGI VAHVTGYTQP PLLHHQIVQH GGGFLQYLDS KTMATHIIAS TLPPKKSVDF
            AKSPQIFKGI VAHVTGYTQP PLLHREIVQH GGGFLQYLDS KTMATHIIAS TLTPKKSVDF
            ANAPQIFKGV VAHVMGYTQP SLLHKELVQH GAGFLQYLDS KTCATHIIAS ALPPKKVVDY
            SRSPQIFRGV VAHVNGYTQP SLLHRLIVSH GGGFMQYLDG KTTVTHIIAS SLTPKKAVEF
            SSAPQIFKGL VIYVLGYTQP SSLHDILVQH GAGWLQYLGG KTMATHIICS SIPPKKAAEL
            ASSPPIFKGI VAHVTGYTQP PLLHREIVQH GGGFLQYLDS KTMATHIIAS SLPPKKSVEF
            ASSPPIFRGV VAHVNGYTQP SLLHRMIVSH GGGFLQYLDG KTAATHIIAS SLTPKKCEEF
            SQAPQIFKGI VAHVNGYTQP SLLHTLIVQH GGGFMQYLDG KTTVTHIIAS SLTPKKAVEF
            STSPNIFRGV VAHVNGYTQP SLLHHLIVTH GGGFMQYLDG KTTVTHIIAS TLTPRKAIEF
            ATSPPIFKGV VAHVNGYTQP PLIHHEIVQH GGGFLQYLDS KTMATHIITA TLPPKKAIEF
            SNASDALKGC CVYINGQTHP PYLRRLLVLH GGDLMAYLDQ KTPVTHIVAS NLTPKKRIEF
            AASPPLFKGI VAHVSGYTQP SLLHRELVQH GAGFLQYLDG KTMATHIVAS TLPPKKAVEF
            NNAPQLFKDC VVYVNGYTRP SALRRMIVIH GGVYLTHLSG KTGVTHIVAS NLTKKKKLEF

            RRYRVVKPAW VVDSVNAGRL LPWDLYRVLD EGQGQKVLNF KDESRASRYT SQFLQQYYKE
            KRYRIVKPAW IVDSVKAGKC LPWDSYRVLD EGVGQRILGF RDQTNASWYT SQFIKRYYSE
            DRYRIVKPAW ITDSVNAGKL LPWSNYRVLD EGPRQKVLKF REQTDNSFYT SQFIKQFYAE
            GRYRIVKPAW IMDSIQAGQL LPWSNYRVLD EGPRQKVLTF REQSENSFYT GQFLKQFYSE
            NKYRMVKPQW VIDSISAGKL LPWTDYRVFD EGPAQKTLKF REQTQNSLYT KQFLKQFYSE
            RRYRIVKPAW VVDSVNAGKL LPWDNYRVLE EGAGQKVLGF RDQTDTSWYT SQFLEQYYRE
            ANYRVVKPAW VVDSVAAGRM LSWTEYRVVD EGPKQRTIKF REQTENSFYT SQFLKQYYSE
            NRYRIVKPAW IVDSIKAGKL LPWVEYRVLD EGPRQKVLRF REQIEQSFYT AQFLKQYYSE
            RRYRIVKPAW VTESVEAGRL LPWHNYRVVD EGQSQKVLKF RDQSRASWYN SQFLQQYYRE
            RRYRIVKPAW VVDSIQAGKL LQWNQYRIVD EGEKQKVLAF REQTDASWYK SQFLEQYYRE
            KRYRIVKPAW VVDSVKAGKC LPWDSYRVLD EGVGQRLLGF RDQTNASWYT SQFIKQYYSE
            SRYRIVKPAW VVDSVKAGKL LPWADYRVSS ESPSQKILKF REQTDNSFYT SQFLKQFYSE
            KDYKVVLPGW ILESIELGRK ADWRKWRCSN GHTSKSIICK RNSDRTAKPP RQFLAGYFAK
            SRYRIVKPAW VMDSIKAGKL LPWTDYRVLD DGPKQKIMNF KEQSRDSFYA NEFLQQYYAE
            QSYKVVTPDW VVDSVKESKV QDWAKYRLIV DTGNKNVLGL RKAERAPSVE SPFISHFYEK

            SRLHHLSTWK AELKAQLQSK AQEKGARRYI MHVDFDCFFA AVSTLKHPEL EGKPVAIAHG
            SRLHHLSTWK ADLKSKFQQM ASEKGSRRYV MHVDFDSFFC AVSLKSAPEF VDKPAVVAHG
            SRLHHLSTWK ADLKSKMQRL AAEKGSRRYI LHVDFDSFFC AVSLKSHPEY VDKPAVVAHS
            SRLHHLSTWK AELKSRMQRL AVEKNSRRYV MHVDFDSFFC AVSIKKKPEL INKPAVVAHS
            SRLHHLSTWK AELKSKMQKM AAEKGSRRYI MHVDFDSFFC AVSLKTAPEY IDKPAVVAHG
            SRLHHLSTWK ADLKAQLQAM AAEKGTRRYI LHVDFDSFFA AVSLKKYPQY QDKPAVVAHS
            SRLHHLSTWK AQLKSRMQNL AAEKGSRRYI MHVDFDSFFC AVSLKKAPEY RDKPAVVAHG
            SRLHHLSTWK ANLKSRMQRL ASERGSRRYI MHVDFDSFFC AVSLKRHPEF INVPAVVAHS
            SRLHHLSAWK ADLKAQLQAA TREKGTRRYI LHVDFDSFFA SVSILKHPEF REKPVAIAHG
            SRLHHLSTWK AELKSQMQAL ASEKGAGRYI LHVDFDSFFA AVSLKKHPEY KDKPAVVAHG
            SRLHHLSAWK ADLKSKFQQM ASEKGSRRYI MHVDFDSFFC AVSLKSAPEY FDKPAVVAHG
            SRLHHLSTWK ANLKSSMQRL AAEKGLRKYI MHVDFDSFFC TVSLKGHPEY VDKPCVVAHS
            SRLHHLSTWK SSLQDMVSSA LREAGVQRVI MHIDFDSFFV AVGLKKRPDL KDKPVVVCHG
            SRLHHLSTWK AELKSKMQRL AKEAGSRRYI LHVDFDSFFC AVSLKKHPEL VDKPVVIAHS
            SRLHHLSTWK ARLQAKFELS SKNKGGDRII MHLDFDSFFV AVSTLDRPDL TRKPVAVGSG

            TGTGSEIASC NYVARASGVK NGMWMKGALQ ACPDLRVLPY DFPAYEEASR KFYRAILGID
            SGTGSEIASC NYPAREFGIK NGMWMKSAIK LCPDIKVLPY NFPAYEDASK LFYEAILDVG
            SGAGSEIASC NYPAREFGVK NGMWMKRALE FCPELKVLPY DFPAYEDASR GFYETILDIG
            IGSGSEIASC NYPAREFGVK NGMWMKSALE LCPDLKVLPY DFPAYEKASR LFYESMLDIG
            NGTGSEIASC NYPAREFGVK NGMWMKRALE LCPTIKVLPY DFPAYEDASR LFYGAILEIG
            NGSGSEIASC NYPAREFGIK NGMWMKRAQE LCPELNILPY DFSAYEEASK SFYDAILATD
            NGKGSEIASC NYPARKFGVK NGMWMKHALE LCPDLKILPY DFPGYEEASR QFYDAILEIG
            PGTGSEIASC NYPAREFGVK NGMWMKQALE LCPNLKVLPY NFPAYEAASR MFYEAILEMG
            PGSGSEIASC NYVARAQGVK NGMWMKSALQ SCPDLQVLPY DFPAYEDASR KFYNAVLAVD
            QGSGSEIASC NYPARTYGVK NGMWMKRAQE LCPDLKILPY DFPAYEETSR AFYDVILSTG
            NGTGSEIASC NYPARVFGVK NGMWMKNAIK LCPDIKVLPY DFPAYEEASK AFYEAILDVG
            TGAGSEIASC NYVARKFGVK NGMWMKRALE LCPDLKVLPY DFPAYEEVSR QFYEAIMETG
            TGFGSEIASC SYKAREFGIR NGMSLGQAKR LCSHVETIPY DFEAYNSVSL TFYTFLLEHS
            PGHGSEIASC NYPSRKFGVK NGMWMKRAVE LCPELKVLPY DFPAYEEASA LFYEAILTVG
            GSRNADIASC NYEARKYGVK NGMWMSRALK LCPDLQTVDY NFPKYEEVSE AFYTILRESQ

            GLVQSVSIDE ALVDITAEQL RAAIKRETGC AVSVGIGGNI LQAKVALRKA KPAGQFQLKP
            GVVQSVSVDE ALVDITGKNL RKVIKEKTDC NVSVGIGGNI LLAKVALRKA KPAGQHQIKP
            GVVQSVSIDE ALVDVTSRSL REKILAKTGC QASVGAGGNI LQAKVALRRA KPAGQYQLKP
            GVVQSVSIDE ALIDITAKDL REKIKSLTDC HVSVGIGANI LQAKVALRKA KPAGQYQLEP
            GIVQSVSVDE ALIDITAADL RAEIKRRTGC NVSIGMGPNI LMAKVALRKA KPAGQYQVKP
            GIVQSVSIDE ALIDVSAQRL RDEVKNKTGC AVSVGVGPNI LCAKVALRKA KPAGQYQIKP
            GVVQSVSIDE ALIDVTASKL RDRIKEQTDC HVSVGIGANI LLAKVALRKA KPAGQYQIKP
            GVVQSVSVDE ALIDVTARNL RARIKSKAGC AVSVGIGGNI LQAKVALRKA KPAGQYQLRP
            GLVQSVSIDE ALIDVSAQGL RDSIKEKTGC AVSVGIGGNI LLAKVALRKA KPAGQFQLKP
            GLVQSVSIDE ALVDVSALNL RDEVRSRTGC NVSVGIGGNI LLAKVGLRRA KPAGQYQIKP
            GIFQSVSVDE AFVDITGNAL RKVIREKTGC NVSVGIGGNI LLAKVALRKA KPAGQYQIKP
            GIVQSVSVDE ALVDVTALAL RNKIKEQTNC SVSVGIGGNI LQAKIALRKA KPDGQFQLRP
            DALQAVSVDE ALVDVSAEAF RDEIRDRCEC EASIGIGSNI LLARLATRKA KPGGSFHLTD
            GIVQSVSVDE ALLDVSALDL RKKIKAKTDC DVSVGIGGNI LQAKVALRRA KPAGQYQLKP
            DYIRPVSVDE ALVDATAKAI ATKVRATTGC NISVGCSRNI LLAKLALREA KPNGVHVMDQ

            DAVLDFIGEL PVQNLPGVGY SLSAKLGVKI VKDIRDLSRE KLSSSLGPKT GAKLADYARG
            EEVLDFIGGL DVKNLPGVAY SIGGKLGVKF VKDVRQLSKD RLMTVLGPKT GERIWDYSRG
            DEVMEMIGDL KVEQLPGVAR GISGKLGVAL VKDMREVSKE RLTSALGPKT SEKLRDYARG
            GDVLDMIGDL KVEQLPGVAR SIRGKLGVVL VKDLREVSKE RLVSILGPKT GEKLREYALG
            EEILDILSGL KVEDLPGVAY SIKNKLGVRL VKDVRELSRG RLTTILGPKT GERLWEYSRG
            EQILDFIGKL EVQDLPGVAY SIGSKLGIKL VGDIRSYSKE RLINTLGPKT GEKIWDYSRG
            EEALDFLGEL NVEDLPGVAH SIGAKLGIKF VKDIRQTSKE RLISALGPKT GEKLWEYSRG
            EEVLGMIGEL EVENLPGVAR SIGGKLGITY VKDIRDVSKE RLSAILGPKT SEKLRDYARG
            DEVLDFIGNL TVQDLPGVGY SLGTRLGVKF VKDARELTKE RLCASLGPKT GTKIWEYARG
            EEALDFIGQL QVQDLPGVAW SIGGKLGIKL VKDIRELTKE KLIQTLGPKT GEKLYEYSRG
            EEVLDFVGEL DVQNLPGVAY SIGGKLGVKF VKDVRQLSKD RLMTVLGPKT GEKIWDYSRG
            EQILEIIGDL KVEELPGVAY SIGGKLGVKL VKDLRDISKE RLVAVLGPKT SEKLHDYARG
            DAKQLFLNAL DVDDLHGIGW SLRDRITINI GEILSKTNKR RMMAEFGPKK GKMIWDRMHG
            DDVLDMIGEL EVRGLPGVAH SMSGKLGIKF VKDIRSFSKE KLSGTLGPKT GEKLWEYARG
            KAISQLLDKT KISEIPGIGR SIAGQIHVST AGKLARLKDP NMSALLGPKR GPQIVDFCLG

            IDRTEVGNEV TRKSVSAEVN WGIRFVTQDQ AEDFMRSLCE ELHRRLVENL MKGQQLTLKV
            IDNMEVGEQV IRKSVSAEVN WGIRFTSQTE AEEFVQNLCI ELQRRLIEQR VKGKQLTLKI
            IDRTEVGEQP PRKSVSAEVN WGIRFINQPE AEEFLHNLCK ELEKRLVNEQ VRGKQLTMKI
            IDRTEVGEQP PRKSVSAEVN WGIRFINQPE AEEFVYNLCK ELEKRLLNEN VRGKQFTMKI
            IDKAEVGDQP MRKSVSAEVN WGIRFVSQPE AEEFVMNLCK ELEKRLLSEG VKGKGFTMKI
            VDRTEVGDFV VRKSISAEVN WGVRFTDQEQ VDEFMENLCG ELQRRLMKAR VKGRQLTIKV
            IDRTEVGEQP IRKSVSAEVN WGIRFVNQEE AEEFVRSLSQ ELERRLLSEG VKGKHLTMKI
            IDRTEVGAQP PRKSVSAEVN WGIRFINQPE AEEFVMNLCK ELEKRLLNEQ SKGKQLTMKI
            IDKTEVGNEV IRKSVSAEVN WGIRFTNQVQ AEDFVKSLCE ELSRRLAENL VKGKQLTLKV
            IDRQEVGEQV VRKSVSAEVN WGVRFENQEQ ADEFIASLCG ELQKRLRKEK VKGKQFTMKV
            IDRAEVGEQV VRKSVSAEVN WGIRFISQVE AEEFVQNLCI ELQRRLIDQR VKGRQMTMKI
            IDRTEVGEQP PRKSVSAEVN WGIRFINQAE AEEFVYDLCK ELEKRLVNEQ VKGKHLTVKL
            IDADRLEGNK LRQSVGSHVN YGIRFLTEQE AENFVTGMCQ EVSQRAKAVK LRGRQVSVQV
            IDRTEVGEQA ARKSVSAEVN WGIRFINQAE AEEFIMNLCK ELERRLLNEQ VKGKQLTLKV
            KDDSQIAVQD ERKSISVEIS YGVRFENKKQ FDGFVFNMSA ELASRMEEIS VEGSQLTCKL

            MRRALDAEAV KHLGHGKCDV FNKSGIATNA ADVLGKEAIA MLRSLAISPG DLRGLGVQMT
            MRKSADADPP KFLGHGSCDT FNKSGVATND AVIIGREAIS VLRSYGFSPG ELRGLGVQMT
            MRRSLDADPA KHLGHGKCDT FNKSGVATHD CQTIGKEAVS ILRFFKFSPG DLRGLGVQMT
            MRRSMDADPP KSLGHGKCDT FNKSGVATND QQVIGKEAVN ILRSFKFSPG DLRGLGVQMT
            MRRSLDSDPP KHLGHGKCDV FNKSGIATYS ADFIGKEAVS ILRSYNFAPG DLRGLGVHLS
            MKRAADADPP KHLGHGKCDT FNKSGIATND KGVLAKEALS ILKGFGFSPG ELRGIGIQMT
            MRRAADADPP KHLGHGKCDT FNKSGVGTNS GEVIGKEAVA ILRSYKFSPG DLRGLGIQMT
            MRRSLEADPA KHLGHGKCDS FSKSGVATHD WERIGKEAVS ILRSYKFSPG DIRGLGVQMT
            MRRALDAEPV KHLGHGKCDV FNKSGVATNA PDILGKEAVS MLRSFNFSPG DLRGLGVQMT
            MRRSPDADPS KHLGHGKCDT HNKSGVATNS SEVLTKEALA IVRGFAFTPG ELRGIGIQMT
            MRKAADADPP KFLGHGNCDT FNKSGVATND ATIIGREAVS ILRSYGFSPG ELRGLGVQMT
            MRRALDADPT KHLGHGKCDS FNKSGVATHD YQAIGKEAVS ILRSFKFSPG DLRGIGVQMT
            MVRAKTAEAP KFLGHGVCDT HHRSGVAIDD EARIRAAAWP LIRDLKADPK ELRGIAISLN
            MRRSLDADPA KHLGHGKCDT FNKSGVATHN GETIGKEAVS ILRSLKLRPG DLRGLGAQMT
            YVRKNEHETP KYMGHGQCDI YNKSGCSVSS TSEINLAARG QFAAMGYDPV LVRGVGIQIT

            KLEPLKQPDP AVVAELPDDI RSKLDNDHRV VNKRDGRFTF SAADPGNHKI CLTPGAVRVT
            KLEPVKQIDP EVLEELPLDI RSRLDNDHRV VFQTGGRFTF TAADAGDHKI CFTPGGIKLT
            KLEPIKNADP AVLAELSSDI RSKLDNDHRV VSQRGGRFTF SAADSGDHKI CFTPGGIKLT
            KLEPIKDVDH AILAELPSSI RNKLDNDHRV VSQRGGRFTF SAADAGDHKI CFTPGGIKLT
            RLEPVKQPDP EVMAALPHDI RTKLDNDHRV VSQKGGRFTF TAAESGEHKL CFTPGGIRLT
            RLEPLKQVDP NVLAELPQDI RDKLDSDHRV VSQRGGKFTF SAADSGEHRI CFSPGSIRFD
            KLEPLKQLDP AVLAELPEDI RTTIDNDHRV VSQRGGKFTF TAAEAGDHRI CFTPGGIKLT
            KLEPIKNPDP AILAELPSDI RSKLDNDHRV VSQRGGRFTF SAADAGDHKL CFTPGGIRLN
            KLEPLKQADP KVISELPGDI RARLDNDHRV VNKREGRFTF SAADAGQHRI CFTAGAVRFT
            KLELMKQVDP KVLVELPEDI RTKLDDNHRI VAQRGGRFTF SAADSGQHRI CVQPGTVRFT
            KLEPVKQIDP EVLKELPQNI RSKLDNDHRV VFQTGGRFTF TAADAGDHKI CFTPGGIKLT
            KLEPIKSPDP AVLAELPQDI RAKLDNNHRV VSQRGGRFTF SAADAGDHKI CFTPGGIRLR
            KLEPADQIDP DVFDALPTQY RRQIKDDHVV TSSRGGKFAF TSHEAGDHRI CMQAVQVRMH
            KLEPIKQVDP TVLAELPQDI RSKLDNDHRV VSQRGGKFTF SAADSGDHQL CFTPGGIRLT
            KLTRDKDIDP EVLPFLPASL RKQIDNDHMV RSHRGGDIHY ITADHGEHKI CFRASRVKIT

            LDMAIGETSK IESDKGKISD LVQRDSHLQM GKLVEVVGKV AIRVLATTDW GNPADEEKEW
            LDMAIGETSQ IESDKGKIND IVQKDSHLQV GNAVEIVGKV NVKVLKATDF GTNFDEAKEW
            LDLVIGETNQ IESDKNKIQD ITTRDAHLAN GSTGQVIGKV NIKVLTSKDL GTGVDEEKEW
            LDLVIGETNQ IESDKGKIQD ITSRDAHLSN GNYVQVIGKV NIKVLTSRDL GNSVDEEKEW
            LDLAIGETSA LESDKDKLED IATRDSHLLV GNAAQIIGKV NIKVLSSHDL GPNVDDEKEW
            LDLAIGETSK IESDKDKIQS LQEKDSHLTL NNAVEVIGKV NVRVLSSTDF GSNIDEEKEW
            LDMAIGESSA IESDKGKLQD LATREAHLSA NNGVQLIGKV NIKVLSSVDL GQGVDEEKEW
            LDLVIGETNQ IESDKTKMSD IASRDAHLVN GNGVQIIGKV HIKVLSSIDL GSAVDEEKEW
            LDMAIGETSK IETDKDKMKD IVQRDSHLQM GKLVEVVGKV TIRVLGTTDW GNPSDEEKEW
            LDMAIGETSR IERDKDKVET LVQKDSHLAL NHAVEVIGKV DVKVQAATDF GTDIDEEKEW
            LDMAIGETSQ IESDKGKIND IVQKDAHLQV GSAVEIVGKV NVKVLKATDF GTNFNEAKEW
            LDMVIGETNQ IESDKDKLQD ITSRDAHLVN GNAAQIIGKV NIKALSTRDV GSGVDEEKEW
            LDIVIGDAKP DNSDKSHVQD LAQRDSDVSS STFVEVTGKV SIREFTTVDC GHDVDEKEEW
            LDLAIGETSQ IESDKDKLLD VATRDRHPRQ DPRSSAQARP DSADSSWQDY DNEIQDEKEW
            FDMSFGEGSL LDSNEVKVQG IVARGSDYVV GHFYEVVGKV EIVGLTATDF GENINEEKGW

            QPVTKLGRLV KAGKITSMEQ IYLHSLPVKE YQIVDFFLPK LKDEVMKIKP VQKQTRAGQR
            QPVTKLGRLV KDGKINSMEE IYLHSLPIKE YQIVDFFLPK LKDEVMKIKP VQKQTRAGQR
            QPVTKLGRLV KAGKINSMEE IYLHSLPIKE FQIVDNFLPK LKDEVMKIKP VQKQTRAGQR
            QPVTKLGRLV KAGKINSMEE IYLHSLPIKE YQIVDNFLPK LKDEVMKIKP VQKQTRAGQR
            QPVTKLGRLV KAGKIKSMEE IYLHSLPIKE YQIVDFFLPK LKDEVMKIKP VQKQTRAGQR
            QPVTKLGRLV KAGKIKSMEE IYLHSLPIKE YQIIDFFLPK LKDEVMKIKP VQKQTRAGQR
            QPVTKLGRLV KAGKIKSMEE IYLHSLPIKE YQIVDFFLPK LKDEVMKIKP VQKQTRAGQR
            QPVTKLGRLV KAGKITSMEE IYLHSLPIKE YQIVDAFLPK LKDEVMKIKP VQKQTRAGQR
            QPVTKLGRLV KAGKITSMEQ IYLHSLPVKE YQIVDFFLPK LKDEVMKIKP VQKQTRAGQR
            QPVTKLGRLV KAGKIKSMEE IYLHSLPIKE YQVVDFFLPK LKDEVMKIKP VQKQTRAGQR
            QPVTKLGRLV KDGKINSMEE IYLHSLPIKE YQIVDFFLPK LKDEVMKIKP VQKQTRAGQR
            QPVTKLGRLV KAGKINSMEE IYLHSLPIKE YQIVDQFLPK LKDEVMKIKP VQKQTRAGQR
            VPVTSVGRLV KDGKIKSIEE IYLFSLPIKE YQIIDLLLPK LKDEVMKIMP VQKQTRAGQR
            QPVTKLGRLV KAGKISSIEE IYLHSLPVKE YQVVDAFLPT LKDEVMKIKP VQKQTRAGQR
            VPVTKLGRLV KAGHIKSMEE IYLHALPIKE YQIVDQLLPV LEDEVMKIKP VQKQTRAGQR

            TRFKAVVVIG DSEGHIGLGI KTSKEVATAI RAAIIIAKLA VLPVRRGYWG TNLGEPHSLP
            TRFKAIVVIG DSEGHVGLGI KTSKEVATAI RAAIIIAKLS VVPIRRGYWG TNLGTPHSLP
            TRFKAIVIIG DSEGHVGLGI KTSKEVATAI RAAIIIAKLS VIPVRRGYWG SNLGAPHSLP
            TRFKAIVIIG DSEGHVGLGI KTSKEVATAI RAAIIIAKLS VIPVRRGYWG TNLGAVHSLP
            TRFKAIVIIG DSEGHVGLGI KTSKEVATAI RAAIIIAKLS VIPVRRGYWG TNLGTPHSLP
            TRFKAIVVIG DSEGHIGLGI KTSKEVATAI RAAIIIAKLS VVPIRRGYWG TNLGEPHSLP
            TRFKAIVIIG DSEGHVGLGI KTSKEVATAI RAAIIIAKLS VIPVRRGYWG ANLGLPHSLP
            TRFKAIVIIG DSEGHVGLGI KTSKEVATAI RAAIIIAKLS VIPVRRGYWG TNLGQPHSLP
            TRFKAIVLIG DGEGHIGLGI KTSKEVATAI RAAITIAKLA VLPVRRGYWG TNLGEPHSLP
            TRFKAIVVIG DSEGHIGLGI KTSKEVATAI RAAIIIAKLS VVPIRRGYWG TNLGEPHSLP
            TRFKAIVVIG DSEGHVGLGI KTSKEVATAI RAAIIIAKLS VVPIRRGYWG TNLGTPHSLP
            TRFKAIVIIG DSEGHVGLGI KTSKEVATAI RAAIIIAKLS VIPVRRGYWG SNLGLPHSLP
            TRFKAFVAVG DSDGHLGLGV KCAKEVATAI RGAIIVAKLS TIPVRRGYWG NALGEPHTVP
            TRFKAIVLIG DSNGHVGLGI KTSKEVATAI RAAIIIAKLS VIPVRRGFWG TNLGQPHSLP
            TRFKAVVVIG DSNGHVGLGI KTAKEVATAI RAAIIIAKLA IIPVRRGYWG SSLGEPHTVP

            VKQSAKCGSV SVRLIPAPRG TGLVASPAVK RLLQLAGVQD AYTSSSGSTK TLENTLKATF
            TKESGKCGSV SVRLIPAPRG TGLVASPAVK RLLQLAGVED AYTSSSGSTK TLENTLKATF
            CKESGKCGSV TVRLIPAPRG TGLVASPAVK RFLQLAGVED AYTSSAGSTK TLENTLKATF
            TKESGKCGSV TVRLIPAPRG TGLVASPAVK RFLQLAGVED AYTSSAGSTK TLENTLKATF
            VKESGKCGSV TVRLIPAPRG TALVASPAVK RLLQLAGIED AYTSSSGSTK TLENTLKATF
            TKTSGKCGSV TVRLIPAPRG TGLVASPAVK RLLQLAGVND AYTASAGSTK TLENTLKATF
            VKESGKCGSV TVRLIPAPRG TSLVASPAVK RLLQLAGIED AYTSSSGSTK TLENTLKATF
            CKESGKCGSV TVRLIPAPRG TGLVASPAVK RFLQLAGVED AYTSSAGSTK TLENTLKATF
            VKQSGKCGSV AVRLIPAPRG TGLVASPAVK RLLQLAGVQD AYTSSSGSTK TLENTLKATF
            TKESGKCGSV TVRLIPAPRG TGLVASPAVK RLLQLAGVSD IYTASSGSTK TLENTLKATF
            TKESGKCGSV SVRLIPAPRG TGLVASPAVK RLLQLAGVED AYTSSSGSTK TLENTLKATF
            CKESGKCGSV TVRLIPAPRG TGIVASPAVK RFLQLAGVED AYSSSAGSTK TLENTLKATF
            MKVSGKTASV MCRLVPAPRG TGIVAAPASK RMLQLAGIED CYTQSSGQTA TMGNFLKATF
            CKESGKCGSV TVRLIPAPRG TGVVASPAVK RLLQLAGVED AYTSSAGSTK TLENTLKATF
            TKTSGKCGSV NVRLIPAPRG SSIVASPAVK KLLQLGGIKD VYTSSAGSTR TLENTLKATF

            LAVVNTYGFL TPNLWTETKL TRSPLEEFSD VLVDPDATPA LLISELHWWT TDDDIRGWTR
            VAAANTYGYL TPNLWKETKL IRSPLEEFGD SLIDQGATTA LLISELHWWN TDDDIRGWIN
            VAVSNTYGFL TPNLWKETKL IRSPLDEFAD TLVDSGATTS LMISELNWWI TDDDIRGWAR
            VAVSNTYGFL TPNLWKETKL IRSPLDEFAD TLVDQTATTS LMISELNWWN TDDDIRGWAR
            SAVSNTYGFL TPNLWKETKL IRSPLEEFAD TLIDPGATSA ILISELQWWI TDDDIRGWIR
            TAVTNSYGFL TPNLWKETKL IRSPLEEFSD VLVDSNATTA LLISDLHWWT NEDDIRGWAN
            AAVSNTYGFL TPNLWKETKL TRSPLEEFAD TLVDPGATTA LTISDLHWWT TDDDIRGWVR
            VAVSNTYGFL TPNLWKETKL IRSPLDEFAD TLVDANATPA LMISELNWWT TDDDIRGWAR
            VAVVNTYGFL TPNLWKETKL IRSPLEEFGD VLSDPDATSA LMISDLFWWT TDDDIRGWVN
            VAVAHTYGFL TPNLWKDNKL TPSPLEEYSD ILTDPGATAA LMINDVNWWV SEEDIRGWAN
            VAAANTYGYL TPNLWKETKL IRSPLEEFGD SLIDQGATTA LLISELHWWN TDDDVRGWIN
            SAVSNTYGFL TPNLWKETKL IRSPLEEFSD TLVDNGATAA IMISELNWWT TDDDIRGWLR
            EAVSKTYAFL TPNLWREIAP PATPYVEFAS HLTDPNIQNA VYIGDLNWWS TDEEIRQIAS
            VAVSNTYGFL TPNLWKETKL IRSPLEEFAD TLVDPGATNA ITISDLNWWN TDDEIRGWSR
            IAIANTYGFL TPNLWTETAL TPSPLETHSS FLLDSLESNC LYILNLDWWT NEEIVRGWAV

            EAGCEDELKD VTFSEHKVNG KSKGQAFLEF TSLPAATAVN YTSPIPNPFR TLPSPAELSY
            QAQVEDELKE MTFSEHKVNG KSKGQAYVEF TSQQAATAVA FHNPNVNPFR TLPSPAELSY
            QAECEDELKD ITFSEHKVNG KSKGQAYLEF SSPQASTAMS YWNPNINPFK TLPSPAELAY
            EAGCEDEIKD ITFSEHKVNG KSKGQAYIEF YSPQASTALA YWNPHINPFK TLPSPAELAY
            EAGCEEELKD ITFSEHKVNG KSKGQVYIEL TSQQAATAVI YSSPTMNPFR TLPSPAELAY
            QSGCEDELVD VTFNEHKVNG KSKGQCFVEM ASPQAATAAS YHAPNVNPYR TLPSPAELAY
            QANCESELKD ITFSEHKVNG KSKGQAYVEF TSQQAASAVI YSSPIINPFR TLPSPAELAY
            QAESEDDIKD ITFSEHKVNG KSKGQAYVEF YSPQAASALS YWNPSINPFK TLPSPAELAY
            KASAEHDLKD LTFSEHKVNG KSKGQVYVEF TTVQAARAVQ YCSAQFNPFK TLPSPAELSY
            QSGCEDELIE VSFSEHKVNG KSKGQVFALM NSPQAATAAI FSPPHVNPFK TLPSPAELSF
            QAQVEDELKE MTFSEHKVNG KSKGTDKPTW NLRPNKLQVT YHNPNVNPFR TLPSPSELSY
            KANCEREVKE LTFSEHKVNG KSKGQAYVEF HTRQASTAIS YWNPGVNPFR TLPSPAELAY
            SVGVTLSLND ITFSEHKVNG KSKGVAYVET ESEADARKTL TTSANGNPFR TLPSRSQGDF
            RAHCEDELKD ITFSEHKVNG KSKGQVYIEF ASQQAATAVA YSNPNVNPFR TLPSPAELAY
            DCGFEDSVET VVFDEHKPNG KSKGVVYMQF ASLAAARAVS YAQPTSTPFQ QSQSPAEIDY

            LYTSLSLGRS PTQFRPLTAE TDILPGTNGS ARVGFAGTQA IVGVKAEVEK WVQMAIEIPG
            LHTSLSLART STQFRPLIAE CDVLPGTNGS ARICFAGTEA IVGVKCEVEK WLELSVEIPG
            LHRSLSLGRA PAQFRPLTAE TGILPGTNGS ARVHFSGTEA IVGVKAEIEK WLELAVEIPG
            LHQSLSLGRS PTQFRPLTAE TGVLPGTNGS ARVHFAGTEA IVGVKAEIEK WLELAVEIPG
            LHDSLSLGRT ATQFRPLTAE TGILPGTNGS ARICFAGTEA IVGVKAEVEK WVELSVEIPG
            IHSSLSLGRS PTQFRPLVAE TDILPGANGS ARICFAGTEA IVGAKAEVEK WVEMSVEIPG
            LHASLSLGRS PTQFRPLVAE TGILPGTNGS ARICFAGTEA IVGVKAEVER WVEMTVEIPG
            LHSSLSLGRT PTQFRPLTAE TGVLPGTNGS ARVHFSGTEA IVGVKAEIEK WLEMTVEIPG
            LYTSLSLGRL PTQFRPLTAE TNILPGTNGS ARIGFAGTQA IVGVKAEVEK WVQMSIEIPG
            LRSTLSQTKG PRDFRSMRAE YDVLPTANGS ARIALEGTEA LVGVKAEVER WVEMSVEVPG
            LHTSLSLART STQFRPLIAE CDVLPGTNGS ARICFAGTEA IVGVKCEVEK WLELSVEIPG
            LHSSLSLGRT SKQFRPLTAE TGILPGTNGS ARVCLAGTEA IVGVKAEIEK WLEMTVEIPG
            FLRGLTSGRD LLAFRSLDVE TGVAAQANGS SRITLGGTEI LCGIKAEVRS YSQSLIHSFD
            LHSSLSLGRT PTQFRPLTAE TGILPGTNGS ARVCFSGTEA IVGIKAELEK WLEMTVEIPG
            LRKSLQAARE PNQFRPVDAA QNFLPATNGS ARIRTSGGEC IVGVKAKVVK LIAVEVDIDD

            FRDDDALPVF LSEMMREPLV LVINRRWHWR LYIDVRGISG AGQQHGSVYW GQDAEKLLNG
            FRDDDSMPVF MAAMLSEALL LWINSRFHWK IYVDIKGISG SGQQHGSVYW SQKGEEVLGA
            QRDDEAGTVF LSEMLREALL LYINRRFHWR LYLDIRAVSG SCQQHGSVFW NSSASEILGS
            QRDDEASTVF LAEMLREALL LRINRRFHWR LYLDIRGISG SCQQHGSVFW NGHAYEILHH
            LRDDDANTIF LSEMLSEALL LWINSRFHWK LFLDVRGISG ACQQHGSVFW SDAAASELSG
            YRDDDPLPVF LAAMLTEALL LFINRRFHWK LYIDVKGIAG AGMQHGTVFW GPNAEKAMGG
            YRDDDAGTVF LSAMLSEALL LWINQRFHWK LYLDIRGISG SCQQHGSVYW SREAEKLLAE
            QRDDEASTVF LSEMLREALL LRINRRFHWR LYLDIKGVSG SGQQHGSVFW NKRAEELLNT
            FRDDDALPVF LSEMLRESLV LVINKRWHWR LYIDVKGISG AGQQHGSVYW STDAEQLLQH
            FREDDALPVF LSSMLTESLL LYINTRFHWK LYVDIQGISG AGMQHGTVFW SKDAETLLAS
            FRDDDSMPVF MAAMLSEALL LWINSRFHWK IYVDIKGISG SGQQHGSVYW SQNGEEVLGA
            LRDDDAGTVF LAELLREALL LWINRRFHWR LYLDIRGVSG SGQQHGAVFW NASAEELLGG
            SKSLDSLSIS LSSMVNSTFS LIIANAKHWT IYIDIRAISA AGQQHASVYF SRAAPRIFTT
            LRDDEASTVF LASMLSEALL LYINRRFHWK LYLDIKGISG SCQQHGSTYW SAEAESLLAN
            IRDDSPLPKL LSAVLQTLIL RLTRSNYAFK LHIDIKFVSG SCQQHGSVYL NSSYKEGLGS

            LDAGKAFSHP YSPNWQDSST QKECDEFDEY LGGADKLAEA TGSKAHHRFT GPQILRFQKK
            LDTKKTFAHP WSPNWQDAST QEECDAFDRE LGSEETLAEV TGSKAHHRFT GPQIMRFHKK
            LDAQKALAHE WSPNWQDHST QEQCDAFDNA LGGRQKLAEV TGSGAHHRFT GTQIMRLKKD
            LDPRLALSHQ WSPNWQDQST QTECDAFDAA LGDRQKLAEV TGSGAHHRFT GTQIMRLKKD
            LSSDKAFSHP FAPNWQDHST QAECDEFDGK LGSKHKLAEV TGSAAHHRFT GPQIMRMRRK
            LDASAAFAHE HSPNWQDAST QKQCEEFDKC LGSPEKLAEV TGSKAHHRFS GPQIMRYRQK
            LQADKAFSHP YAPNWQDHST QAECDKFDEA LGTAERLAHA TGSAAHHRFT GPQIMRLRRK
            LSPSRALAHE WSPNWQDQST QDECDAFDAA LGGREKLAEA TGSGAHHRFT GTQIMRLKKA
            LDAKKAFSHP YSPNWQDAST QQECDEFDAV LGSPEQLAQA TGSKAHHRFT GPQILRFTRK
            LDGGKAFSHP FSPNWQDAST QKQCEAFDKT LQQPRNLALA TGSSAHHRFS GPQILRFHDK
            LEKEKTFAHP WSPNWQDAST QEECDAFDRE LGSEEKLAEV TGSKAHHRFT GPQIMRFHKK
            LDAAKALAHE FAPNWQDHST QEELVAFDAE LGDREKLAEV TGSGAHHRFT GLQIMRIRRV
            LSAEKAFSRK VVPNWQDSST VDACKAFEKA VGGAEKLAQM TGSKAHTRFT GPQIYKFRTQ
            LDPAKAFSHP YAPNWQDGST QAQCDRFDEH LGDAQRLAHV TGSAAHHRFT GPQIMRLREK
            LDKHKLLALE VSPNWQDAST EKECAQFEAA VGGPEQLAEI TGSRAHTRFT GPQILKVKER

            YPDVYKKTSR ISLVSSFLAS LFIAPLDISD VCGMNLWNIL KRKLGDVPED GGIDLGKVHR
            YPEVYRRTSR ITLVSSFLAS LFIAPFDISD VCGMDLWDIL KSKLGEVRED GGGSMGSISS
            LPDMYTKTEH ISLVSSWLAS VFIAPMDISD VCGMNLWDML RKKLGAVCPD GGAILGGISS
            LPEMYAKTAH ISLVSSWLAS VFIAPMDVSD VCGMNLWDML KKKLGEPCMD GAAVLGSISP
            RPEVYAKTAR ISLVSSFLAS LFVAPMEISD ACGMNLWDIL RAKLGEVRRD GGGSMGSISS
            YPDHYAKTSR ISIVSSFLSS VFVAPIDIGD VCGMNLWDIL KEKLGPVPED GGKPFGPVSQ
            LPGMYASTSR ISLVSSFLAS LFVAPMDISD VCGMNLWDIL KAKLGEVRLD GGGSMGKISP
            LPDMYANTSR ISLVSSWLAS VFIAPMDISD VCGMNLWDIL RKKLGEVCMD GGAKLGNISS
            YPEIYEKTSR ISLVSSFIAS LFIAPFDISD VCGMNLWNIL KTRLGSLYED GGKHLGSVHQ
            YPEAYKATAR ISLVSSFLAS IFLAPIDISD VTGANLWDIL RKKLGNVPED GGSSFGTVSP
            YPEVYRRTSR ITLVSSFLAS LFIAPFDISD VCGMDLWDIL KSKLGEVRED GGGSMGSISS
            LPQVYANAKR ISLVSSWLAS VLIAPLDVSD VCGMNLWDIL RRKLGEPRMD GGGSMGSISR
            QPQAYKDTER IGLVSSFITT LLIKGIDEAD ACGMNLLDML ERKLGSIYRD AGTPVAKIGS
            LPAMYAATAR ISLISSFLAS LLIAPLDISD ITGMNLWDIL RAKLGEPEHD GGASLGTIAP
            NPKVFKATSR VQLISNFLAS LFACPFDLAD ACGMNLWDIV ESLLGDVETD PKALLGKISP

            YYVDRGFSPE CTVIPSTGDN PATILALPLR PSDAMVSLGT STTFLMSTPS YKADPATHFF
            YFTSRNFPAD CGIVPFTGDN PATILALPLR PMDAIVSLGT STTFLMSTPN YVPDPAYHFF
            YFVRRGFSPD CQITPFTGDN PATILALPLR PLDAIVSLGT STTFLMNTPK YKPDGAYHFF
            YFVDRGFHPD CQITPFTGDN PGTILALPLR PLDAIVSLGT STTFLMNTPK YKPDGAYHFF
            YFVEKGFSKE CQVAPFTGDN PATILALPLR PGDAIVSLGT STTFLMSTSH YQPDESYHFF
            YFISRGFPED CKVVPATGDN PATILALPLR EGDAIVSLGT STTFLMSTPM YRPDPAYHFM
            YFVGKGFSPD CEIAPFTGDN PATILALPLR PLDAIVSLGT STTFLMITPV YKPDPSYHFF
            YFVDRGFSPE CQITPFTGDN PATIMALPLR PLDAIVSLGT STTFLMNTPA YKPDGAYHFF
            YYRERGFSAD CTVIPATGDN PATILALPLR PSDAMVSLGT STTFLMSTPS YKPDPATHFF
            YFSKRGFPSS AQVIAFTGDN PSTILALPLR ASDAIVSLGT STTFLMSTPA YRPDPSYHFM
            YFTSRNFPAD CAIVPFTGDN PATILALPLR PMDAIVSLGT STTFLMSTPN YVPDPAYHFF
            YYVSKGFSPE CQITPFTGDN PATILALPLR PLDAIVSLGT STTFLMNTPA YKPDGSYHFF
            WWTKKGFSPD CHVFPGTGDN PATFLAFSLA EREAIISLGT SDTVMVATHQ FVPDPDFHAF
            YFQRRGFAPD CHITPFTGDN PATILALPLR PMDAIVSLGT SSTFLMITPI YKPDASYHFM
            YFVSKGFSPS CQVAQFTGDN PGTMLALPLQ ANDVIVSLGT STTALVVTNK YMPDPGYHVF

            NHYMFMLCYK NGGLAREKIR DWANFDSVAL QTPPLGDPMK MGLFFPRPEI VPPADEARAI
            NHYMFMLCYK NGGLAREKIR DWSNFNKAAT ETPPLADPAK LALYFPLPEI VPPETEARII
            NHYMFMLCYK NGGLAREKVR DWANFNKAVF DTPPMDDPSK LGLYFYLRET VPERKDPRLI
            NHYMFMLCYK NGGLARERVR DWENFNKAIE NTPALGERRK LGLYFYLTEV VPKETDARVI
            NHYMFMLCYK NGGLAREKVR DWASFNKAVL ETPPLDSLGK MGLYFYLPEI VPKAKDARAI
            NHYMFMLCYK NGGLAREHVR DWDKFNATAL ADPVLGESMK LGLFFPRPEI VPPTTDARAI
            NHYMFMLCYK NGGLAREKVR DWETFNQHAL STPPLDDKAK LGLYFYLPEI VPVEKDARII
            NHYMFMLCYK NGGLAREKVR DWENFNKAVL DTKPLGDRPK MGLYFYLREV VPKALDPRMI
            NHYMFMLCYK NGGLAREHVR DWTHFDEKAL STSPMGDLMK LGLFFPRPEI VPPADEARAI
            NHYMFMLCYK NGGLAREHIR DWDEFNETAL TTPVLGDPMR LGLFFPRPEI VPPQADARAI
            NHYMFMLCYK NGGLAREKIR DWSNFNKAAT ETPPLADPAK LALYFPLPEI VPPETDARII
            NHYMFMLCYK NGGLAREKVR DWETFNEAIM ATKPLGDRAK LGLYFYLRET VPKEADARAI
            FHFFNMLVYK SGSLAREWIR DWAAFNADVE KFKLQQGEQR AGFYWLRPEI IPKGMNASGI
            NHYMFMLCYK NGGLAREQIR DWAAFNKAVT STPVLGDDRK LGLYFPRPEI VPPEMDARII
            NHYMGMLCYC NGGLAREKIR DWDEFNEAAE TTNTVSDDVH VGIYFPLREI LPPQMDATAI

            IESQMLSLRL RSRGLTVYLV GGGSKNKTIA KIAGEILGGS EGVYKLEIGD NACALGAAYK
            VESQILSLRL RSQKLVIYLV GGGSHNPAIA KIVGEVLGGV EGVWKLDVGG NACALGGAYK
            VESQALSMRL RSQNLVIYLV GGGSLNPAIA KVIGEVLGGS EGVYKLDVGG NACAMGGAYK
            VESQALSMRL RSQNLVIYLV GGGSLNPAIA RVIGESLGGS DGVYKLDVGG NACALGGAYK
            VESQILSLRL RSQSLVIYLV GGGSLNPAIA RVVGDVLGGA EGVYRLDVGG NACALGGAYK
            IESQFLSLRL RSASLVVYLV GGGSQNPAIA DLCGQVLGGA EGVFRLDIGG NACALGAAYK
            VESQALSMRL RSQNLVIYLV GGGSLNPAIA RIMGDVLGGV DGVYKLDVGG NACALGGAYK
            VESQALSMRL RSQSLVIYLV GGGSLNPAIA RVLGEVLGGS DGVYKLDVGG NACAMGGAYK
            IESQMLSLRL RSRGLTVYLV GGGSKNKAIA KIAGEILGGV EGVFKLDIGD NACALGAAYK
            LESQFLSLRL RSQSLVIYMV GGGAVNPAIA ELAGQVLGGS DGVYKLEIGG NACALGAAYK
            VESQILSLRL RSQKLVIYLV GGGSLNPAIA KIVGEVLGGV EGVWRLDVGG NACALGGAYK
            VESQALSMRL RSQKLVIYVV GGGSLNPAIT RVLGEVLGGA DGVYKLDVGG NACALGGAYK
            LETQMLNYRY RSSSIVIYAV GGASSNPTIT QTMADVFGAQ DGKEWTPANY NFCSVGAAYK
            VESQALSMRL RSRNLVIYLV GGGSLNPAIG QVLGEVLGGA EGVYRLDVGG NACALGGAYK
            IQSQALSIKM RLQRMMVYFV GGASVNTAIC SVMSAILKPT KGAWRCGLEA NACAIGSAHH

            AVRIWNLLDV ISVFSDCEPG LIFWLIEELL DSQTIDGCRK VFDTVFCGRV FIFLFQSFPL
            ASRLWNLLDI ISILSDCEPA LLFWLVEELL DSQTIAGCRR IFDTAFCGRV FIFMFQSFPL
            AVKVWNLLDI LCILSDCDPA LVIWLAEELL DSQTIAGCRK IFDTEFCGRV FIFMFQSFPL
            AVKVWNLLDI LSILSDCDPA LLFWLAEELL DSQTIAGCRK IFDTAFCGRV FIFMFQSFPL
            AVRVWNLLDL LCILEDCDPA LLFWLIEELL DSQTISGCRK IFDTAFCGRV FIFLFQSFPL
            AVQVWNLLDI VLTCSECDGL LIFYLAEELL DSQSIDGCRR VFDAVFCGRV FIFLFQTFPL
            AARVWNLFDI LSILSDCDPA LLLWLVEELL DSQTIAGCRK VFDPAFSGRV FIYLFQSFPL
            AVKVWNLLDI LSILSDCDPA LLFWLAEELL DSQTIAGCRK IFDTAFCGRV FIFMFQSFPL
            AIQIWNLLDI VSIFSDCEPG LIFWLIEELL DSQTIDGCRK VFDTVFCGRV FIFLFQSFPL
            AVTIWNLLDI LQYCGDCHPQ LVLLLIEELL DSQSISGCRI VFDPVFCGRV YIFMFQSFPL
            ASRLWNLLDI ISILSDCEPA LLFWLVEELL DSQTIAGCRK IFDTAFCGRV FIFMFQSFPL
            AVKMWNLLDI LSILSDCDPA LLFWLVEELL DSQTVAGCRI IFDTAFCGRV FIFMFQSFPL
            ATSSLDRLDV ILVLSLVDPT LPLSLVEELI ESQPISTCSR LFHTVFAGRI LSLLAKVFPL
            AVQLWNLFDI VSILSDCDPA LLFWMVEELL DSQTIAGCRK IFDTAFCGRV FIFMFQSFPL
            AKRGRSLAAL LDCITYLEST LTLALVEDIF DIHTVDWCRH FWDAVFAGEI LIFLSRAFPL

            GDKSAVNLRG EYHTENVTLY PIFWGLQAYF SSPTKIFFKS GLEATLNAFF NPKYLTSREL
            GDKSSVNLRG EFHVENVTLY PIFWSLQQSF SQPKKLFFKK GLEATIATFF NPKYLTSRDL
            GDKSSVNLRG EYHVENVTLY PLFWSLQENF SQPKRLFFKE SLGATMKVFF NPKYLTSKDL
            GDKSSVNLRG EYHVENITLY PLFWSLQEYF SQPKKLFFKE SLAATMNVFF NPKYLTSKDL
            GDKSSVNLRG EFHVENVTLY PIFWSLQSSF SQPKNLFFQS NLQSTLSALF NPRYLTSRDL
            GDKSSVNSRG EFHVENATLY PIFWTLQQAF SNPPKLFFRV GIEHTITKFY NPKYLTSRDL
            GDRSSVNLRG EYHVENVTLY PIFWSLQESF NQPKKLFFKS GLEATMATFF NPKYLTSRDL
            GDKSSVNLRG EYHVENVTLY PLFWSLQESF SQPKRLFFKT SLGATMKVFF NPKYLTSRDL
            GDKSSVNLRG EFHTENVTLY PVFWSLQAYF SSPSQLFFKS GLEATVAAFF NPKYLTSRDL
            GDKSSVNLRG NFHVENVTLY PVFWSLQHSF SNPPRLFFQK SLEATLAKFF NPKYLTSRDL
            GDKSSVNLRG EFHVENVTLY PIFWSLQQSF SQPKRLFFKK GLEATIATFF NPKYLTSRDL
            GDRSSVNLRG EYHVENITLY PMFWSLQESF SQPLKLFFKS SLEATITAFF NPKYLTSKDF
            GERSGVNLRG EFNVENKTFY EVFWKVQRFF SNPPTLMLRI STAKILKLFF FPKYLTGRKL
            GDRSSVNLRG EYHVENVTLY PVFWSLQESF SQPKKLFFKQ GLEATVKAFF NPKYLTSQDL
            SERSGLNQKG EFNVENITPY ALFWGLQKYF ADPTILLLQT CLKATVKTLL NAKWLTNPDL

            DTAFRRHVLV QALILLDFML SLTSKSKAKR MVDTVLSRDK NWVRWKAEGC PPIEKPAVSV
            DLSFRRHILV QILIIMDFLL SLSAKAKEKR MVETVLSRDK NWVRWKVENC PSIARPAVSP
            DSSFRRHVLV QALIIIDFLL SLSAQAREKR MVETVLARDK NWVRWKIEGC HPIKRDPVSP
            DLSFRRHILV QALIIMDFLL ALSKLSRDKR MVETVLARDK NWVRWKIEGC QPIKRDPVAP
            DLTFRRYILV QALIIMEFLL SLSAEAKEKR IVATVLARDK NWVRWKIEGC PQIELPSVPP
            DLAFQRHILV QALVLLDFLL SLTEKSKEKR MVDTVLSRDK NWVRWKMESC PPIAKPPVAP
            DLALRRNVLV QALIIMEFLL SLSPKGKEKR MVETVLSRDK NWVHWKVEGC PPIEMPAVSP
            DLSFRRHILV QALIIMDFLL SLSAQAREKR MVETVLARDK NWVRWKSEGC HPIKRDPVSG
            DTAFRRHVLV QALILIDFML SLTPKAKSRR MVDTVLSRDK NWVRWKAEGC PPIERPAVSV
            DLAFQRHILV QALILIDFLL TLTEKSKSKR MVDTVLSRDK NWVRWKMENC QPFTRDRVAT
            DLSFRRHILV QILIIMDFLL SLSTKAKEKR MVETVLSRDK NWVRWKVENC PSIARPAVSP
            DLSFRRHVLV QALIITDFLL SLSKEEREKR MVETVLARDK NWVFWKMASC PPIKRDPVSA
            NTSFRKHILV QYFVLFQYLL SYTPAAKESD SVLEVLRREA NWIRWKTESC PSIEKPPLSP
            DLSFRRNILV QAYIILEFLL SLSAKAKEKR MVETVLVRDR NWIRWKMEGC PPIELPPLSP
            DTNFRRAIWT QILIFSEFML SLTEKNKAKR IIPHVFKFDE KWVEWKLENC PAYEKPVMNN

            DEYLGARDKA PMNSLNLKFL SESEPTSESL MRVIEDVEKA SKTWLLLRLS FDKIEDGKNL
            HDYITAKASA PLGSLDLKFL AESDPSIKSF KNKIDLDDKA SKCWRALRIA FDKIEKSDSI
            AIFVEARSTV PMGAVPLDFL QDEDPDLDSF KRKIADDDKA SKSWRALRIA FDKIDDPKKI
            PVFVEAKGNV PMGSVSLDFL REEDPELDAF KRKIADDDKA SKSWRALRIA FDKIEDPKKI
            EQFVEAKKTV AGSALSLDFL STSSPELGMF QRKIAEDDKA SKSWRALRIA FDKIEDPDKI
            SEFQEAKQGA PPGSLNLSFL SDAAPTPESL HRGIQGDEKA SKTWRALRIA FDKIDDGKQL
            QAFLDAKIAA PMGSMNWDFL QDEDPDLKTL ERKLEDAKKN SLTWVALRVA FDDIDSDDNI
            TTFVEARTTV PMGAVSLDFL RGQDPDLDGF KKKIADDDKA SKSWRALRIA FDKIEDPKKI
            SDYMSAREHA PMGSLDLKFL SDSEPSADSL MMGIMDDEKS SKTWRLLRLS FDKFKDGENL
            TDFQQAKSGA MGVPSTLDFL YNNEPKAESY AKKVKMTEKS SYVWRGLRLA FDRIEHGKGL
            QDYIDAKASA PLGSLDLKFL AETDPSIKSF RNKIDLDDKA SKCWRALRIA FDKIEKSDSI
            ESFVEAKEAA PLNAVPLDFL TNGDPELEVF KSKIADDDKA SKSWRALRIA FDKIDDPKNI
            EQLAQFASAR KLGTAALSEL WEDGPSLEHY NKSIQREKMQ SLAWRALRVA FGKPDRPENI
            ETWSKAQDEL PMGSLPLDFM QDEDPELESF KRKIADDDKA SKSWRALRIA FDKISDPEKI
            IDEVEGVEEL EMGTEALTKI MAVEGTPQVY IDKLSELDAD WLGWRAARVG WSKLGEATVL

            KTLFMGIFEA GFEKPSPIQE ETIPVALTGR DILARAKNGT GKTAAFVIPT LERINPKSTK
            DEIFMGIFEM GYEKPSPIQE EAIPVALTGR DILARAKNGT GKTAAFVIPA LERINPKNTK
            DVVFMGIFEA GFEKPSPIQE EAIPVALTGR DILARAKNGT GKTAAFVIPA LERINPKVSK
            DIVFMGIFEA GFEKPSPIQE ESIPVALTGR DILARAKNGT GKTAAFVIPT LERINPKISK
            DVIFMGIFEA GFEKPSPIQE ESIPVALTGR DILARAKNGT GKTAAFVVPA LETINPKVSK
            QALFMGIFEA GFEKPSPIQE ETIPVALTGR DILARAKNGT GKTAAFVIPT LERINPKSTK
            DVIFMGIFEA GFEKPSPIQE EAIPVALTGR DILARAKNGT GKTAAFVIPA LNKINPKVSK
            DSVFMGIFEA GFEKPSPIQE EAIPVALTGR DILARAKNGT GKTAAFVIPT LERINPKVSK
            NALFMGIFEA GFEKPSPIQE ETIPVALTGR DILARAKNGT GKTAAFVIPT LERINPKSTK
            EALQMGIFEA GFEKPSPIQE ETIPVALTGR DILARAKNGT GKTAAFVIPT LERVNPKSPK
            DEVFMGIFES GFEKPSPIQE EAIPVALTGR DILARAKNGT GKTAAFVIPA LERINPKSSK
            SIIFMGIFEA GFEKPSPIQE EAIPVALTGR DILARAKNGT GKTAAFVIPA LERINPKISK
            ERLLMGIFEA GFERPSPIQE EAIPIALTGR DILARAKNGT GKTAAYVIPS LEKLNTKKNK
            DAIFMGIFEA GFEKPSPIQE EAIPVALTGR DVLARAKNGT GKTAAFVIPA LEKINPKVSK
            NEVVMGIFEA GFENPSPIQE EAIPIALAGR DILARAKNGT GKTAAFVIPA LQQVNPKVNK

            TQALILVPTR ELALQTSHVC KTLGKHLGIN VMVTTGGTGL MDDIIRLNDA VHILVGTPGR
            VQCLILVPTR ELALQTSQVC KTLGQHLGIN VMVTTGGTTL RDDILRLQEP VHIIVGTPGR
            IQCLILVPTR ELAMQTSQVC KTLGKHLGIN VMVTTGGTGL RDDIIRLQDP VHIVVGTPGR
            IQCLILVPTR ELAMQTSQVC KTLGKHLGIN VMVTTGGTGL RDDIIRLQDP VHIVVGTPGR
            IQCLILVPTR ELAMQTSQVC KTLGKHLGIN VMVTTGGTTL RDDILRLQDP VHIVVGTPGR
            TQALILVPTR ELALQTSQVC KTLGKHLGLN VMVTTGGTGL KDDIIRLSEP VHIIVGTPGR
            IQCLILVPTR ELAMQTSQVC KTLGKHLGIN VMVTTGGTGL RDDIVRLQDP VHIVVGTPGR
            IQCLILVPTR ELAMQTSQVC KTLGKHLGIN VMVTTGGTGL RDDIIRLQEP VHIVVGTPGR
            TQALILVPTR ELALQTSQVC KTLGKHLGIN VMVTTGGTGL MDDIIRLNDA VHILVGTPGR
            TQALILVPTR ELALQTSQVC KQLGKHLNIN VMVSTGGTGL KDDIIRLSDP VHIIVGTPGR
            VQCLILVPTR ELALQTSQVC KTLGQHLGVN VMVTTGGTTL RDDIMRLAEP VHIIVGTPGR
            IQCLILVPTR ELAMQTSQVC KTLGKHLGVN VMVTTGGTGL RDDILRLQEP VHIVVGTPGR
            IQAVLLVPTR ELALQTSQVA KTLGKHLGVE VMVTTGGTTL RDDILRLGQT VHLLVGTPGR
            IQCLILVPTR ELAMQTSQVC KTLGKHLGIN VMVTTGGTGL RDDIVRLQDP VHIVVGTPGR
            IQALIMVPTR ELALQTSQVC KTLGKHLGIK VMVTTGGTNL RDDIMRLEDT VHVLVGTPGR

            VLDLASKGVA DLSECPTFVM DEADKLLSPE FTPVIEQLLS FHPKDRQVML FSATFPMIVK
            ILDLAGKNVA DLSECNMFVM DEADKLLSPE FTIVIEQLLQ FHPKDRQIML FSATFPMTVK
            ILDLAGKNVA DLSECPMFIM DEADKLLSIE FTPVIEQLLQ FHPKDRQVML FSATFPLSVK
            ILDLAGKNVA DLSECPMFIM DEADKLLSIE FTPVIEQLLQ FHPKDRQVML FSATFPLSVK
            ILDLAGKNVA DLSECPMFIM DEADKLLSIE FTPVIEQLLQ FHPKDRQVML FSATFPISVK
            ILDLASKGVA DLSACPTFVM DEADKLLSPE FTPVIEQLLA FHPKDRQVML FSATFPIVVK
            ILDLAGKQVA DLSECPMFIM DEADKLLSQE FTPVIEQLLQ FHPKDRQVML FSATFPLSVK
            ILDLAGKNVA DLSECPMFVM DEADKLLSIE FTPVIEQLLQ FHPKDRQVML FSATFPLSVK
            VLDLASKGVA DLSECPTFVM DEADKLLSPE FTPVIEQLLS FHPKDRQVML FSATFPLIVK
            ILDLAGKGVA DLSACQTFVM DEADKLLSPE FTPVVEQLLG FHPKDRQVML FSATFPIVVK
            ILDLAGKNVA DLSECNMFIM DEADKLLSPE FTIVIEQLLQ FHPKDRQIML FSATFPMTVK
            ILDLAGKNVA DLSECPMFIM DEADKLLSVE FTPVIEQLLQ FHPKDRQVML FSATFPLSVK
            ILDLAGKGVA DLSQCTTFVM DEADKLLSPE FTPVMEQLLS FLPKERQVML FSATFPLIVK
            ILDLAGKTVA DLSECPMFIM DEADKLLSIE FTPVIEQLLQ FHPKDRQVML FSATFPLSVK
            VLDLAGKGVA DLSESPMFIM DEADKLLSPD FTPIIEQVLH FFPEDRQILL FSATFPLTVK

            SFKDRHMRNP YEINLMDELT LRGITQYYAF VEEKQKVHCL NTLFSKLQIN QSIIFCNSTN
            DFSDKNMADP YEINLMDELT LRGITQFYAF VEEKEKVHCL NTLFSKLQIN QSIIFCNSTN
            DFSDKNMASP YEINLMDELT LRGITQYYAF VEEKQKVHCL NTLFSKLQIN QSIIFCNSTN
            DFSDKNMVSP YEINLMDELT LRGITQYYAF VEEKQKVHCL NTLFSKLQIN QSIIFCNSTN
            EFSDKNMTNP YEINLMDELT LRGITQYYAF VEEKQKVHCL NTLFSKLQIN QSIIFCNSTN
            SFKDKHMNQP YEINLMDELT LRGITQYYAF VEEKQKVHCL NTLFNKLQIN QSIIFCNSTN
            DFSDKNMTSP YEINLMDELT LRGITQYYAF VEEKQKVHCL NTLFSKLQIN QSIIFCNSTN
            DFSDKNMVSP YEINLMDELT LRGITQYYAF VEEKQKVHCL NTLFSKLQIN QSIIFCNSTN
            SFKDKHMRNP YEINLMDELT LRGITQYYAF VEEKQKVHCL NTLFSKLQIN QSIIFCNSTN
            SFKDKHMNSP YEINLMDELT LRGITQYYAF VEEKQKVHCL NTLFNKLQIN QSIIFCNSTN
            DFSDKNMADP YEINLMDELT LRGITQFYAF VEEKEKVHCL NTLFSKLQIN QSIIFCNSTN
            DFSDKNMTSP YEINLMDELT LRGITQYYAF VEEKQKVHCL NTLFSKLQIN QSIIFCNSTN
            DFKDRNMVKP YEINLMDELT LRGVTQYYAF VEERQKVHCL NTLFSKLQIN QSIIFCNSTN
            DFSDKNMANP YEINLMDELT LRGITQYYAF VEEKQKVHCL NTLFSKLQIN QSIIFCNSTN
            AFMDRNLHKP YEINLMDELT LRGITQYYAF VDEKQKLHCL NTLFSKLDIN QSIIFCNSTV

            RVELLAKKIT ELGYSCFYSH ARMLQQHRNR VFHDFRNGVC RNLVCSDLLT RGIDIQAVNV
            RVELLAKKIT ELGYSCFYSH ARMIQANRNR VFHDFRNGVC RNLVCSDLLT RGIDIQAVNV
            RVELLAKKIT ELGYSCFYSH AKMQQQARNR VFHDFRNGVC RNLVCSDLLT RGIDIQAVNV
            RVELLAKKIT ELGYSCFYSH AKMQQHARNR VFHDFRNGVC RNLVCSDLLT RGIDIQAVNV
            RVELLAKKIT ELGYSCFYSH AKMQQQARNR VFHDFRNGVC RNLVCSDLLT RGIDIQAVNV
            RVELLAKKIT ELGYSCFYSH AKMLQHARNR VFHDFRNGVC RNLVCSDLLT RGIDIQAVNV
            RVELLAKKIT ELGYSCFYSH AKMAQQARNR VFHDFRNGVC RNLVCSDLLT RGIDIQAVNV
            RVELLAKKIT ELGYSCFYSH AKMQQQARNR VFHDFRNGVC RNLVCSDLLT RGIDIQAVNV
            RVELLAKKIT ELGYSCFYSH ARMLQQHRNR VFHDFRNGVC RNLVCSDLLT RGIDIQAVNV
            RVELLAKKIT ELGYSCFYSH ARMLQHNRNR VFHDFRNGVC RNLVCSDLLT RGIDIQAVNV
            RVELLAKKIT ELGYSCFYSH ARMIQANRNR VFHDFRNGVC RNLVCSDLLT RGIDIQAVNV
            RVELLAKKIT ELGYSCFYSH ARMQQHARNR VFHDFRNGVC RNLVCSDLLT RGIDIQAVNV
            RVELLAKKIT ELGYSCFYSH AKMLQAHRNR VFHDFRNGAC RNLVCSDLLT RGIDIQAVNV
            RVELLAKKIT ELGYSCFYSH AKMAQQARNR VFHDFRNGVC RNLVCSDLLT RGIDIQAVNV
            RVELLARKIT ELGYSCYYSH AKMIQSHRNR VFHEFRNGTC RNLVCSDLLT RGIDIQAVNV

            VINFDFPKNA ETYLHRIGRS GRFGHLGLAI NLINWDDRFN LYKIEQELGT EIQPIPQNID
            VINFDFPKNA ETYLHRIGRS GRFGHLGLAI NLISWEDRFN LYNIERELGT EIAPIPQIIP
            VINFDFPKNA ETYLHRIGRS GRYGHLGLAI NLINWEDRFN LYNIERDLGT EIQPIPASID
            VINFDFPKNA ETYLHRIGRS GRYGHLGLAI NLINWDDRFN LYNIERDLGT EIQPIPASID
            VINFDFPKNA ETYLHRIGRS GRYGHLGLAI NLISWEDRFN LYNIERDLGT EIQPIPSTID
            VINFDFPKNA ETYLHRIGRS GRFGHLGLAI NLINWDDRFN LYKIEQELGT EIQPIPQTIE
            VINFDFPKNA ETYLHRIGRS GRYGHLGLAI NLINWDDRFN LYNIERDLGT EIQPIPQTID
            VINFDFPKNA ETYLHRIGRS GRYGHLGLAI NLINWDDRFN LYNIERDLGT EIQPIPASID
            VINFDFPKNA ETYLHRIGRS GRFGHLGLAI NLINWEDRFN LYKIEQELGT EIQPIPQNID
            VINFDFPKNA ETYLHRIGRS GRFGHLGLAI NLINWEDRFN LYRIEQELGT EIQPIPQVIE
            VINFDFPKNA ETYLHRIGRS GRFGHLGLAI NLISWEDRFN LYNIEQELGT EIAPIPAIIP
            VINFDFPKNA ETYLHRIGRS GRFGHLGLAI NLINWDDRFN LYNIERDLGT EIQPIPASID
            VINFDFPKNA ETYLHRIGRS GRFGHLGLAI NLITYEDRFN LYRIEQELGT EIQPIPSNID
            VINFDFPKNA ETYLHRIGRS GRYGHLGLAI NLINWEDRFN LYNIEKDLGT EIQPIPASID
            VINFDFPKNA ETYLHRIGRS GRFGHLGIAI NLINWNDRYN LYKIEQELGT EIKPIPAQID

            KKLYVPPEKP SAIQTRSKVV AAFWLFLGFP IWWKTTSIYR AELPIQEMLD WAGGKSCRPV
            KNLYVPPEKP ENARMRIQVL ISFWLLLGVP IWWRTTTIYR APLPLDQMTD WAEGRACRPV
            KSLYVPPEKP SDVTRRSHIV LSFWVLLGLP IWWKTTSIYR ANLPLEGMFE WAEGKACRPV
            KSLYVPPEKP SDASRRTRIV ISFWLCLGVP IWWKTTTIYR ANLPLDGMMQ WAEGKACRPV
            KSLYVPPEKA TDVRRRSYVI LSFWLSVGLP IWWHTTSVYR ASLPLDEMMD WADGRACRPT
            KKLYVPPESP QSITTRRLVI LSFWILLGLP LWFKTTTIYR ARLPLEQMLD WADGKTCRPV
            KSLYVPPEKL SDIRRRIWVI VSFWLLLGLP VWWKTTTIHR ANLPLKEMLD WADGKACRPV
            KSLYVPPEKP SDIRRRSLVV LSFWVCLGLP IWLRTTSIYR ANLPLDGMLE WAEGKACRPV
            KKLYVPPETP EAIQTRFRVI AAFWIFLGFP IWWKTTSIYR AHLPIQDMVD WADGKTCRPV
            KNLYVPPESK QSLLLRRLSI ASFWVFLGLP IWLKTTAIYR AELPLQEMTD WAEGKVCKPV
            RNLYVPPEKP ENARMRTQVL ISFWLLFGVP IWWRTTTIYR APLPLDQMTD WAEGRACRPV
            KSLYVPPEKP SAVRQRSYVV LSFWLLLGLP IWWKTTAIYR AELPLDSMLK WADGKACRPV
            KRLRLAPLLF QSLGTRTAIL ACFWLLASIP WWLRLTTIQR LPLPAQQVRA LQQFGSCPVT
            KALYVPPEKA SDVRRRSFVI LSFWLCFGVP IWWITTSIYR ANLPLSDMLD WADGKACRPV
            KNLYVPKEPK EHVERRANIL VAYIVLLGMP LWLYTTSVER SPLPHDEMAY YDSTVTSELH

            FLPDVEAQQL LRITQHLTGP RSELRTDTTM LDIFYPPSQI PLQHLFSEEK AIMSHILSRS
            FLQENEAQNL LRTTQHGAAS QANLQAYAPI LDIHYPPNQI PLRGVFAEEQ AMIAYLLSRS
            FLQENEAQNL VRLTQHGETN AASLNPHSAV LDIVYPPNAI PLQSTFSEEQ STISYLLSRS
            FLQENEAQNL VRLTQHGESN SASLDSDSAI LNIAYPSNAV PLQSTFREEQ SIISYLLSRS
            FMRQDETDVL IQMTQMGDTT TTALQPEQPI LQVTYAANTL PVHAVLSEEQ AVVSNLVARS
            FLPEQDVHHL LRTTQHGPTP RAELRSYEPI LDVYYTQNQI PLQSIFAEEQ AALAYLLSRS
            FLPEQEAQNL LRLTQHGDAV TATLDPYEPV LDITYPPNAA PLRSTFAEEQ AIISYLLSRS
            FLHDSDAQHL VRLTQHGETS SASLDPQAAV LDITYPPNSI PLQSTFAEEQ SIISYLLSRS
            FMQLPESQHL VRTTQHLAAP RSELHAETTQ LDIFYPPSQV PLQRLYSEEK ATIAHILSRS
            FIPASDAHHL LLTTQHGATP RSHLQPYSPT LDVYYSPNQI PLRSIFTEEQ AQLAHVLSRA
            FLQDNEAQNL LRTTQHGPAS QFNLQAYAPV LDIYYSPNQI PLRGVFAEEQ AMIAYLLSRS
            FLQEQEAHNL IRLTQHGTGT SASLNQESAV LDITYPPNYV PLRATFAEEQ SIISYLLSRS
            LLREAGADAD RDARTASEVS PESFQPETGA YVVRIASEAS AAISEDSESL PLVPDTLSRV
            FLQDQEAQNL LRQTQHGEST AAALDPNSAV LDVTYPPSAV PLRSTYAEEQ SIISYLLSRS
            IAKDIEAELA QQLASQADTP TYTVDTQGQD IKITSPKNDL VILSVYKPEI QDFLRLVGLA

            MKYAETYHLA FSLFTPGPAP WDIESAVQGY ISPIVQALSP ISNFTVDTQV QLYALKEENL
            LKYSGTYHLT FSLFTPTATP WDIEAALEEH MKPLLESFTS ISNFTIDTQV QLYALRKEDL
            LRYAPTYHLT FSLFTAGAVP WDIETAIDEY MKPMLDVLGP IHNFTIDTQV QLYALTKGDL
            LRYSPTYHLT FSLFTAGATP WDIENAIEEY MKPMLDVLGP IHNFTIDTQV QLYALSKEDL
            LKYAPTYHLT FSLFTAGSSP WDIDAAVEQY MRPVLDVLSP IHNFTIDTQV QLYALSKDDL
            FKYAPTYHLT FSLFTPGSAP WEIEAALGEY IAPLLHSLSS ISNFTIDTQV QLYALRKEDL
            LKYAPTYHLT FSLFTSGPLP WDIEAAIQDY LKPVLGLLSP IHNFTIDTQV QLYALSKDDL
            LRYAPTYHLS FSLFTAGAVP WDIEAGIEAY MRPMLDLLGP IHNFTIDTQV QLYALSKDDL
            MKYADTYHLS FSLFTPGAAP WDIERAVQEY LAPLLFAFSP ISNFTIDTQV QLYALKKEDL
            LKYAPTYHLT FSLFTPSFIP WQIEEALEKH MSPLLNAFSA ISNFTVDTQV QLYALRKEDL
            LKYSGTYHLT FSLFTPTATP WDIEAALEEY MKPLLESFTA ISNFTIDTQV QLYALRKEDL
            LRYAPTYHLT FSLFTANGVP WDIEAALDEY IRPMLEVLRP IHNFTIDTQV QLYALSKEHL
            IQYSKHVRLV FSIMNQDITD ADGNASADNP ISKLTRALSQ LHDFHIETQV QWFAVEWDDL
            MRYAPTFHLT FSLFTNGAVP WDIEKAIQDY MQPMLDVLSP IHNFTMDTQV QLYALGKDDL
            VIYSPQYYIT FSLFHGGGVP WDIQPALKEY FDPLLNELQH VATFNVDTQV EHHALTPGDL

            SAFINAAEWP LNTTWKDIPP VPTSQEFLDI VLSRTQRQLP TQIRAGFKIS RIRGFYTRKV
            SGFINAAEWP LSTTWKDIQP VPTSQEFLDI VLSRTQRRLP TQIRSGFAIT RIRGFYTRKV
            ASFINAAEWP LSTTWKDIPP VPTQQEFLDI VLSRTQRKLP TQIRAGFQIS RIRAFYTRKV
            ASFINAAEWP LSTTWKDIPP VPTQQEFLDI VLSRTQRKLP TQIRAGFKIS RIRAFYTRKV
            SSFINAAEWP LSTTWKDIPP VPTSQEFLDI VLSRTQRRLP TQIRAGFKIS RIRGFYTRKV
            TGFINAAEWP LSTTWKDIAP VPTSQEFLDI VLSRTQRRLP TQIRAGFKIS RIRAFYTRKV
            SSFINAAEWP LSMTWKDIAP VPTAQEFIDI ILSRTQRRLP TQIRAGFKIS RIRAFYTRKV
            ASFINAAEWP LSTTWKDIPP VPTQQEFLDI VLSRTQRKLP TQIRAGFQIS RIRAFYTRKV
            SAFVNAAEWP LNTTWKDIAP VPTSQEFLDI VLSRTQRQLP TQIRAGFKIS RIRGFYTRKV
            SGFVNAAEWP LSTQWKDIPA VPTSQEFLDI VLSRTQRRLP TQIRAGFKIS RIRAFYTRKV
            SGFINAAEWP LSTTWKDIQP VPTSQEFLDI VLSRTQRRLP TQIRSGFAIT RIRGFYTRKV
            SSFINAAEWP LSTTWKDIPP VPTHQEFLDI VLSRTQRKLP TQIRAGFKIS RIRAFYTRKV
            KVFVNSQEWS LTTIKTPIAP VPTANDFLDI VLSKTQRKTP TVVHPGWKIT RIRSFYMRKV
            ASFINAAEWP LSTQWKDIPV IPNYSQMTDI ILSSTQRKLP TQIRAGFKIS RIRGFYTRKV
            STFINSASWG LSLTWKDIPT IPNQSEFLDI VLNRTQRKTP TVIRAGFKIS RIRAFYMRKV

            KYTQETFGEK FQAILDGFPR LQDIHPFHKD LMNTLYDADH FRIALGQVST AKHLIETVSR
            KFTAETFSEK LSLILDGFPR LQDIHPFHKD LLNTLYDADH FRIALGQLST AKHLIEIVSR
            KFTQETFSEK FGAILESFPR LQDIHPFHKD LLNTLYDADH FRIALGQMST AKHLIETISR
            KFTQETFSEK FGAILESFPR LQDIHPFHKD LLNTLYDADH FRIALGQMST AKHLIETISR
            KFTQETFSEK FEAILSSFPR ILDLHPFHKD LLNTLYDADH FKVALGQVST AKHLIETISR
            KYTAETFTEK IQAILEGFPK LQDIHPFHKD LLNTLYDADH FRIALGQLST AKHLIETVAR
            KFTQETCSEK FGAIVSSFPI LADQHPFHRD LMNILYDADH FKVALGQVST AKHLIETISR
            KFTQETFSEK FGAILESFPR LQDIHPFHKD LLNTLYDADH FRIALGQMST AKHLIETISR
            KYTQETFCEK FQAILDGFPR LQDIHPFHKD LMNTLYDADH FRIALGQVST AKHLIESVSR
            KYTSETFTER LSTTIEAFPR LADIHPFHRD LLNTLYDADH FRIALGQLST AKSLIETVAR
            KFTAETFSEK LSLILDGFPR LQDIHPFHKD LLNTLYDADH FRIALGQLST AKHLIEIVSR
            KFTQETFSEK FASILDSFPR LQDIHPFHKD LLNTLYDADH FKIALGQMST AKHLVETISR
            MFTKDAFAEK LDAILKEFPI MDNLHPFVSS LLNVLYDKNH YKLALGQLNT AKHLIEQVSK
            KFTQETCSDK LGQIIESFPR LNDIHPFHRD LMNTLYDADH LKIALGQIST CKSLIESVGR
            RFTADGFVEK LNEIVTSFPN INEIHPFHRD LLDTLYEKNH YKVSLASLSR AKSLIDQVSR

            DYVRLIKYAQ SLFQCKQLKR AALGRMATIC RRLKDPLVYL EQVRQHLGRL PSIDPNTRTL
            DYVRLLKYGQ SLFQCKQLKR AALGRMATIC RRLKDPLLYL DQVRQHLGRL PSIDPNTRTL
            DYVRLLKYGQ SLYQCKQLKR AALGRMATLI KRLKDPLMYL DQVRQHLGRL PSIDPNTRTL
            DYVRLLKYGQ SLFQCKQLKR AALGRMATLI KRLKDPLMYL DQVRQHLGRL PSIDPNTRTL
            DYVRLLKYGQ SLYQCRQLKV AALGRMATIC KKLKDSLVYL DQVRQHLGRL PSIDPTTRTL
            DYVRLLKYGQ SLFQCKQLKR AALGRMATIC KRLKDPLLYL EQVRQHLGRL PSIDPNTRTL
            DYVRLLKYSQ SLYQCKQLKR AALGRMATLI KRLKDPLAYL DQVRQHLARL PDINPTTRTL
            DYVRLLKYGQ SLFQCKQLKR AALGRMATIL KRLKDPLMYL DQVRQHLGRL PSIDPNTRTL
            DYVRLIKYAQ SLFQCKQLKR AALGRMATIC RRLKDPLVYL EQVRQHLGRL PSIDPNTRTL
            DYVRLLKYGQ SLFQCKQLKR AALGRMATIC KRLKDPLVYL EQVRQHLGRL PSIDPNTRTL
            DYVRLLKYGQ SLFQCKQLKR AALGRMATIC RRLKDPLLYL DQVRQHLGRL PSIDPNTRTL
            DYVRLLKYAQ SLYQCKQLKR AALGRMATLV KRLKDPLLYL DQVRQHLGRL PSIDPNTRTL
            DYIRLIKFGD SLYRCKQLKR AALGRMATIM KRQKDPLAYL EQVRQHMSRL PPIDPSTRTL
            DYVRLLKYGQ SLYQCKQLKR AALGRMATLI KRLKDTFLYL EQVRQHLGRL PSIDPNTRTL
            DYVRLLKFGQ SLFQCKQLKR AALGRMATIM KRLKDPLVYL EQVRQHLGRL PSIDPNTRTL

            LICGYPNVGK SSFLRSITRA DVDVQPYAFT TKSLFVGHFD YKYLRFQAID TPGILDHPLE
            LICGYPNVGK SSFLKSVTRA DVDVQPYAFT TKSLFVGHFD YKYLRFQAID TPGILDHPLE
            VICGYPNVGK SSFLRSVTRA DVDVQPYAFT TKSLFVGHFD YKYLRFQAID TPGILDHPLE
            LICGYPNVGK SSFLKSITRA DVDVQPYAFT TKSLFVGHFD YKYLRFQAID TPGILDHPLE
            LIAGFPNVGK SSFLKSVTRA DVDVQPYAFT TKSLFVGHLD YKYLKFQVID TPGILDHPLD
            VICGYPNVGK SSFLRNISRA DVDVQPYAFT TKSLFVGHFD HKMLRFQAID TPGILDHPLE
            LVAGFPNVGK SSFVRSVTRA DTPVEPYAFT TKSLFVGHLD YKYLRYQVID TPGILDHPLE
            VICGYPNVGK SSFLKSVTRA DVDVQPYAFT TKSLFVGHFD YKYLRFQAID TPGILDHPLE
            LICGYPNVGK SSFLRSITRA DVDVQPYAFT TKSLFVGHFD YKYLRFQAID TPGILDHPLE
            VIAGFPNVGK SSFLKSISRA DVEVQPYAFT TKSLYVGHFD YKMLRFQAVD TPGILDHALE
            LICGYPNVGK SSFLKSVTRA DVDVQPYAFT TKSLFVGHFD YKYLRFQAID TPGILDHPLE
            LICGYPNVGK SSFLRSITRA DVDVQPYAFT TKSLFVGHFD YKYLRFQAID TPGILDHPLE
            LICGYPNVGK SSFINKVTRS DVDVKPYAFT TKSLFVGHMD YKYLRWQVID TPGILDHPLE
            VICGFPNVGK SSFLKSVSRA DVDVQPYAFT TKSLFCGHFD YKYLRFQCID TPGILDHPLE
            LICGYPNVGK SSFLKSVTRA EVEVQPYAFT TKSLYVGHFD YKYLRFQAID TPGILDRPTE

            EMNTIEMQSI TAIAHLRSAV MYFMDLSEQC GYSVADQIKL FHSIRPLFAN KIVFVVVNKI
            EMNTIEMQSI TAIAHLRSAI LYFMDLSEQC GYTVQAQMQL FQSIKPLFAN KLVFIVINKI
            EMNTIEMQSI TAIAHLRSAI MYFMDLSEQC GYTVTSQMAL FKSIKPLFAN KLVFVVINKI
            EMNTIEMQSI TAIAHLRSAI MYFMDLSEQC GYTVSAQIAL FKSIKPLFSN KLVFVVINKI
            EMNTIEMQSI TAIAHLRSVI LYFMDLSEQC GYTVQAQMQL FRSIKPLFAN KIVFIVVNKI
            EMNTIEMQSI TAIAHLRSAI LYFMDLSEQC GYSVSAQIQL FHSIKPLFNN KLVFIVINKT
            EMNTIEMQSV TALAHLRAAV MFFIDISEQC GYSLKAQCNL FRSIKPLFEN KMVYVVLNKM
            EMNTIEMQSI TAIAHLRSAI LYFMDLSEQC GYTVTAQLQL FKSIKPLFSN KLVFIVVNKI
            EMNTIEMQSI TAVAHLRSAI LYFMDLSEQC GYSVTDQIKL FHSIKPLFAN KIVYIVVNKI
            DMNTIEHQSI CAIAHLRAHI LYFMDLSEQC GYSVASQIAL FNNIKPLFAN KLISIVVNKI
            EMNTIEMQSI TAIAHLRSAI LYFMDLSEQC GYTVQAQMQL FQSIKPLFAN KLVFIVINKI
            EMNTIEMQSI TAIAHLRSAI MYFMDLSEQC GYSVQAQIQL FRSIKPLFAN KLVFLVVNKI
            EMNTIEMQSI TALAHLRAAV LYFMDLSEQC GYTVEAQVQL FNSIKPLFAN KPCVLAINKT
            EMSTIEMQSI TALAHLRSAV MYFMDLSEQC GYSVEAQINL FASIKPLFSN KLVFLVINKI
            EMNNIEMQSI YAIAHIRSCV LYFMDVSEQC GFSVAEQVKL FHSIKPLFAN KQVIVVINKI

            DVRRPEDLEP ELQEQMQSML KTGDVELLQL SCTTTEGVTN VKNAACDKLL AERVAQKLKG
            DVTRPEDLDP ETQAQLQALL KPGDVELLQL SCTTAEGVQE VKNAACERLI ADRVAQKLKG
            DVTRVEDLEP ELQAELQSLL KPGEVELLQL SCNTQEGVQE VKNAACERLI AERVNQKLKG
            DVTRPEDLEP SVQEELQGIL KSGEVELLQL SCNTMEGVQE VKNAACERLI AERVNQKLKG
            DVMKPEDLDA KLQEELQALL KSDGVEMLQL SCNTQEGVQA VKNAACEKLI AERVAQKLKG
            DLMKPEDLDA ETQEKLQGML KSGEVELLQL SCNTTENVMA VRGAVCDRLL AQRNAEKLKT
            DIKTVEDLDP ESQADLMDLT KSGNIQLLRA SCATQDGVQE VKNTVCEALL VERVNQKYKG
            DVTRPEDLEP ELQAELQGLL KSGEVEMLQL SCTTQEGVQE VKNAACERLI ADRVNQKLKG
            DVRRPEDLDP EQQAELQEIL KSGDVEMLQV SCTTTEGVTA VKNAACDKLL AERVSQKLKG
            DLMRPDQLDA ETQEQLQGML KSGEVEMLEL SCNTLEGVMA VRNSVCDRLI AARNAEKLKS
            DVTRPEDLDP ETQAQLQALL KPGDVELLQL SCTTAEGVQE VKNAACERLI ADRVAQKLKG
            DVARPEDLQP ELQAELQSIL KSGEVEMLQL SCNTQEGVQE VKNAACERLL AERVNQKLKG
            DAKRLSDLEP ERAALVQSII DEGKVKLAEL STYTDEGVME TRNLACDVLL ASRVETKMKG
            DITKVEDLDA ETQEKLQGLL KSGEVEMLQL SCNTQEGVQD VKNAVCERLI AERVSQKLNG
            DVKRPEDLDE ENQELLKGIA AQPDVEIMQL SCHAEEGLME VRNRACEKLL AARVEQKLRG

            GRLGDVLARI HVAQPMGGAQ LETFIPDAVK KKYDKNDPNR KRLERDIEEE NGGAGVYNVD
            GRLGDVLARI HVARPMDGVV REAFIPEAAL KKYDKSDPER IRLARDIEEE NGGAGVYNVD
            GRLADVMSRI HVAQPMGGKK LETFIPEGIK KKYDKDDPER RRTARDIQDE NGGAGVYNVD
            GRLADVMSRI HVAQPMGGQT LETFIPEGIK KKYDKEDPER RRTARDEQDE NGGAGVFNVD
            GRLADVMARI HVAQPMGGSQ LETFVPEGIK KKYDKADPER RLLARDIEEM NGGAGVFNVD
            GRLGEVLKRI HVAMPMDGIT REAYIPDAVK MKYDPHDPNR KKLQREIEEE NGGAGVYNIN
            SRLTEVMSRI HVAQPADGVL RETFIPEAVK KKYDKADPER KLLARDIEEQ NGGAGVFNVD
            GRLADVMSRI HVAQPMGGKT LETFVPEGIK KKYDKNDPER RRLAKDAQEE QGGAGVYNVD
            GRLGDVLARI HVAQPMGGVT RETFIPEAVK QKYDKNDPNR RKLERDLEEE NGGAGVYSFD
            GRLGELLRRI HVAQPLGGVT RETSIPEAVL KKYNKDDPDR PMLERDLEEE NGGAGVYNID
            GRLGDVLARI HVARPMDGIV RESFIPEAAL KRYDRNDPER IKLARDIEEE NGGAGVYNVD
            GRLAEVMARI HVAQPMGGQA LETFIPEAAK KKYDKEDPDR PKLAKDVEVE NGGAGVFNVD
            SKINTVLNRL HVAQPKDDVE RSAYIPEAIA KKFDRKDPER RKTLRDEQEE NGGAGVFNID
            GRLADVMSRI HVATPMGGQT LQTFIPEGVK KKYDKTDPER RRLARDVEEE QGGAGVFNVD
            GASSDLLNQV HIAQPVDDIE RPSAVPEAVQ QKYDKNDPNR RKLMRDIQDE NGGAGVFSID

            LKKSYTLADD EWKHDKIPEV WNGKNIYDYV DPDIEAKLAA LEEEEEKLEA DGYYDSDESV
            LKDKYMLEND EWKHDKIPEI FDGKNVYDFV DPDIEAKLAA LEEEEEKLEA EGYYDSDDDL
            LRDDYLLANP EWKYDKVPEI FEGKNVYDFV DPDIEAKLQA LEEEEEKLEA EGFYDSDEEI
            MKADYMLANP EWKYDKIPEI YDGKNVYDFI DPDIEAKLQA LEEEEEKLEA EGFYESDEDD
            LREKWILDNP EWKYDKIPEV FDGKNVYDYV DPEIEAKLAA LEAEEEKLEA EGYYNSDEEI
            LKENYLLEND DWKNDKIPEI FDGKNVYDFI DPDIESKLAA LEAEEEQMEA DGRYESDSDI
            LRENWILANP EWKYDKIPEI VDGKNVYDFI DPDIEAKLAA LEEEEERLEK EGFYKSDSDL
            MRADYMLDNP EWKWDKIPEI FDGKNVYDFI DPEIEAKLAA LEEEEEKLEQ EGFYDSDEEI
            MQRDYTLANS EWNHDKIPEV WNGKNIYDFV DPDIEKKLAA LEEEEEKLEA DGYYESDESV
            LRKNYLLDND EWKHDRIPEV FKGQNVYDFI DPDIEEKLAA LEAEEEKLEG EGFYESDDDL
            LKDKYMLEND EWKHDKIPEI FDGKNVYDFV DPDIEAKLAA LEAEEEKLEA EGYYDSDDDL
            LRADWMLKNP EWKYDKMPEI FEGKNVYDYV DPDIDAKLAA LEEEEEKLEQ EGFYDSDEDI
            IKRDYMLAND EWKYDHIPEI YEGKNIADFV DPDILDKLDA LEREEEKLEA EGFYGDEESI
            LRADYILANP EWKYDKIPEI FDGKNVADFI DPDIEAKLAA LEEEEEKLEA EGYYDSDEEI
            MSKDYLLEDE AWKKDIMPEL LNGRNVYDFI DPDIASKLQA LEDEEEKLEQ EGFYDSEEEI

            EDAEDADVRM KADLIREKRT LMRNEAKLRK SLKNRAAIPR SAKAKKLSQM EQGLDAAGYD
            EDAEDAEIRM KANLIREKRE LIKNEAKMKK SLKNRALIPR SATRKKLSEM EDHLDSLGHD
            EDDEEAEVMR KAEIIREKQQ LIRNEARMKK RLKNQAIIPR KSMRKPLSEF EDALDSLGVD
            EDDEEAEVLR KAELIREKQQ LIRNEARMKK RLKNQAIIPR KMMKKPLSEF EDALDQLGVD
            VDDEEEEVMA KAELIREKQS MIRNEAKMKK SLKNRAIIPR KATKKSLVQM EDALDQLGVD
            EDAEEADVRY KAELIREKQA MLKNESRMKK SLKNRAQIPR SAKAKKLSQM EAHLESLGHD
            GDESEEEILQ KAEYIREKHK LIRNEAKMKK SLKNRAIIPR KMQKKSFAQL EDHIDQLGVD
            EDDEEAEVMR KAELIREKQQ LIRNEARMKK RLKNQAIIPR KLAKKPLSEF EDALDALGVD
            EDAEDADTRM KADLIREKRT LMRNDAKMRK SLKNRAQIPR SAKAKKLSEM ERGLDSAGYD
            EDAEEADIRY KAELIREKRQ LIRNEAKMRK SLKNRAVIPR TKKAKQMSQM ESHLESLGYD
            EDAEDAEIRM KANLIREKRE LIKNEAKMKK SLKNRALIPR SATRKKLSEM EDHLDSLGHD
            EDDEEAEIMR KAELIREKQQ LIRNEARMKK RLKNQAIIPR KFVKKPLSEM EDALDTLGVD
            VDEEEEAIRT AAAAIRERQQ KAKLAAQDRS MVKNQARVPR KFQERTLSQM AERMREIGVD
            DDEEEATVLA QAELIREKQG QIRNEARMKK RLKNQAIIPR KKVPIPLSKM DDALDQLGVD
            EDDEAEDIHE QAQWLRNKIK MMRNTARSKK SLKNKAAIPR TKTKKSLGDM EEHLERVGFD

            PEAAVSRVRE TARSKAERLA KLGQKKMNRM ARQGEADRHQ TVSLTKHLVA GKRGLGKTQR
            TTSIVARARE ESRTKAERAQ KLGQRKMNRM ARQGEADRHV AGVRPKHLFS GKRSIGKTNS
            TTEIAERARE GTRTKAERIA KLNQKRMNRM ARQGEGDRHT TASLIKHLVA GKRGMGKTSR
            TTDIADRARD VLRSKADRIA KLNQKRMNRM ARQGEGDRHT TASITKHLVV GKRGMGKTNR
            TTDITARARE SVRTAAERQA KLSQRKMNRM ARQGEADRHA TASIAKHLFS GKRGMGKTQR
            TTSLAARARE AQRSKAERLA KLSQKKMNRM ARQGESDRHQ TVSLTKHLLA GKRGIGSARS
            TEEINLRGRE TARSKAERVA KLGQRKMNRM ARAGEADRHI GATMPKHLFS GKRTVGKTQR
            TTEIAERARE LTRTKAERIA KLNQKRMNRM ARQGEADRHT TASKIKHLLS GKRGMGKTSS
            VDAAGSRARE TARTKADRLH KLGQKKMNRM ARQGEADRHT TVSLAKHLVA GKRGIGKNQR
            TSKVVERAAE VAASKAEKLA KLSQKKMNRM ARQGEADRHQ TGSLIKHLTA GKRGIGKTSH
            TTSIVARARE EARTKAERAQ KLGQRKMNRM ARQGEADRHV AGVRPKHLFS GKRSIGKTNS
            TTDIAERARE ATRSKAERIA KLNQKRMNRM ARQGEADRHT SASLTKHLVA GKRGIGKTNR
            PSSVTARAES EQLEKARKLR ELALRPGNWH AKAGESDRVI KEKKPKWLFA GKRGKGTSRS
            TTDIVSRARE GSRTKAERMA KLGQKKMNRM ARQGEADRHT TASLQRHLLA GKRGMGSTRS
            SSKVVDRANT TVRSKADRMA KHSQRKGNMK ARRGEADRHI AETKPKHLFS GKRTVGSNDW

            RGGVNSIDNF ARSWQRAACF PEVFPRREGE PLLVKQVQGQ STVPQTVFNS VNVLIGWGTV
            RGGVNSIENF ARSLTRATAF HEITPRREHM PLIVKEVEGQ STLPQTILNS TNVLIGWLTL
            RGGVNSFRSF ARSWQRAAGF PEVIPRREHQ PILVKEVKGQ STLPQSVFNS INAIIGWLAL
            RGGVNSFRSF ARSWQRAAGF HEVIPRREHQ PILVKEVKGQ STLPQSVFNS INALIGWLAV
            RGGVNSMRSF TRSWARAAGF AEVIPQREVQ PILVKEVEGQ STLPQTIFNS INVLIGWLTL
            RGGVNSIDNF ARSWQRAAGF YEVQPLEDRE PLLVKQVEGQ STLPQTVFNS VNVLIGWMTI
            RGGVNSIRSF TRSWQRAAGF SEVIPQREIP PILVKEVEGQ STLPQTVFNS INVLIGWLTL
            RGGVNSFRSF ARSWQRAADF HEVIPRREHQ PILVKEVKGQ STLPQSVFNS INAIIGWLAL
            RGGPNSIDNF ARSWQRAAQF PEVLPRRDRA PLIVKHVEGQ STVPQTVFNS VNVLIGWATL
            RGGVNSINNF ARSWQRAAGF FEITPVRERE PLLVKQVEGQ STLPQTIFNS VNVLVGWMTI
            RGGVNSIENF ARSLTRASAF HEITPRREHL PLIVKEVEGQ STLPQTILNS TNVLIGWLTL
            RGGVNSFKNF ARSWQRAAAF PEVLPRREEQ PILVKEVKGQ STLPQSIFNS INALIGWLAV
            RAAWRSSLDL VWSYSRSQAF YGNNIATDSA TLSNRSADGN STLLQSWFNT VNALVGWDRL
            RGGVNSIRSF TRSWARAAGF AEVIPQREHL PILVKEVEGQ STLPQTIFNS INVLIGWLTL
            RTGVNSLGRF ASSFQRAQSF LNLDPPQQDA PLLVKRVEGQ STAPQTVFNS VNVLIGWILV

            PLSFGLIMSP WGGHGIYRDM RHPHKYGRSL WSTFIWQYSL DCAMAVLGWM MFGDTIRDEV
            PLSFGLMMSP WGGHSIYRDM RHPYKFDKAV KYTFSFTYVL DATTALAGIL MFGDNVLDEV
            PLSYGLLASP WGAHSIYRDM RHPYKWKKAV NVTFSFSYIL DTCLAVIGVL MFGDGIREAI
            PLAYGLLASP WGAHSIYRDM RHPYKWGKAV NITFSFSYLV DTCLAVIGML MFGDGIKDAI
            PLSFGLLMSP WGGHSIYRDM RHPYKYKQAL KVTFSFTYCL DAVTAVAGIL MFGDNVADAI
            PLSFGLLMSP WGGHSIYRDM RHPYKYRKGV NITYSFTFLL DLSMAVVGLL MFGDGVREEI
            PLSFGLLMSP WGGHGIYRDM RHPYKYTKAL KITFSFTYLL DATTAVAGLL MFGDGVRDEI
            PLAYGLLASP WGAHSIYRDM RHPYKWNRAV NITFSFSYVL DTCLAIFAIL MFGDEIQAVV
            PLSFGLIMSP WGGHGIYRDM RHPKKYGKSL WSTYIFTFSL DCSMAIIGWL MFGDIVRDEI
            PLSIGLLMSP WGGHSIYRDM RHPYKYRKAV NVTYGFTYLI DVGMACAGIL MFGDNVREEV
            PLSFGLMMSP WGGHSIYRDM RHPYKFDKAV KYTFSFTYVL DATTALAGIL MFGDNVMDEV
            PLAYGLMLSP WGAHSIYRDM RHPHKWGRAV GITFSFSYVL DTCLAIVGIL MFGDGISDAI
            PLSFGLIMSG FSSHPLVRDM KDPAKFPRML NLAYVGATVL YLSMGMVGYA MFGTQVSDEI
            PLSFGLLMSP WGGHSIYRDM RHPQKFGKAI KVTFSFSYAL DAVTAVVGLL MFGDGVLDEI
            PLSFGIFMAP WGGHAIYRDM RHPQKYTKCL KTTYRITLGL DLAMGVLGFL MFGDQIQDEV

            TANVLTMNEY PQLLSICIII SVAVIPITKV PLKDYRALGT AQDLFTTSIY SPGSPLFLPN
            TANIIGNSSY PRSLSLMICI FIAIIPLTKV PLNDHRQLGV EQELFTTSPY SPGSPLFLPK
            TSNILKTSGY PEGFTVLMCV FIAIIPLTKI PLNDHRKLGL QQELFISSLY SPGSPIFLPN
            TSNILKSKGY PDALKIIMCI FIAIIPLTKI PLNDHRKLGL QQELFISSIY SPGSPIFLPN
            TSNILRTEGY PRALTVLMCC FIAIIPLTKV PLNDHRTLGV RQELFTTSIY SPGSPIFLPN
            TSNILLTEGY PEALSLMIAI GIAIIPLTKV PLNDHRELGT QQDLFTTSLY SPGSPLFLPN
            TSNILLEASY PKVLTFFMCA FVAIIPLTKI PLNDHRDLGT QQELFMTSIY SPGSPIFLPN
            TSNIITTAGY PEALTVIMCI CIAIIPLTKI PLNDHRKLGI QQELFINSVY SPGSPIFLPN
            TANVLTVDQY PRSISVGIII FIAIIPLTKV PLNDHRALGT SLELFATSNY SPGSPLFLPS
            TSNIFLTAGF PKGISVFIAI CIAIIPLTKI PLNDHRTLAQ THNLFITSPY SPGSPLILPN
            TANIIGNSSY PRSLSLMICI FIAIIPLTKV PLNDHRQLGI EQELFTTSPY SPGSPLFLPK
            TSNIIKSSGF PEGLTIFMCI CVTIIPLTKI PLNDHRKLGN QQELFMTSVY SPGSPIFLPN
            TKDLARTPGF PVALNSVAIW LIVINPLSKF ALADHRSIGK AQTLFLTHES SPGTPFILPH
            TANILKTSGY PRALTVLLCV FIAIIPLTKI PLNDHRKVGA QQELFMTSVY SPGSPIFLPN
            TKNILTTEGY PAVLNVIVTV LIALIPLSKT PLNETKSISD RQQLYWISPE SPGSAFFLPH

            GTHIINKLIS FLRTQYLQYG FREVLTPTIY KQSLWEVSGH WQNYKDDMYE VENESYGLKP
            GARMFKALTE FLSAQYSHFG FEEVITPTIY KKSLWEKSGH WENYAEDMYS VENEEYGLKP
            GARIFNRLVD FLRKQYVRYG FEEVITPTIY KKSLWAKSGH LQNYADDMYS VEDGEYGLKP
            GARIFNRLVD FLRKQYVRYG FEEVITPTIY KKSLWAKSGH LENYADDMYA VEEGDYGLKP
            GTRIFNRLVE FLRKQYVRYG FQEVLTPTIY KKALWAKSGH LENYSDDMYT VEADEYGLKP
            GAAMFNKLSN FLRTQYPLFG FREVITPTIY KKSLWEKSGH WENYAEDMFS VEDEEFGLKP
            GARIFNRLVE YLRKQYVHYG FQEVITPTIY KKALWAKSGH LENYADDMFT VEADEYGLKP
            GARIFNRLVD FLRKQYVRYG FEEVITPTIY KKSLWAKSGH LDNYADDMYS VEEGDYGLKP
            GTHVINKLIS FLRTQYLQYG FREVLTPTIY KQSLWEISGH WQNYKDDMYE VEDEAYGLKP
            GAYVFQKLQS FLRAQYPQFG FQEVITPIIY KKSLWEKSGH WENYAEDMFS VEDGEFGLKP
            GARMFKALTE FLSAQYSHFG FEEVITPTIY KKSLWEKSGH WENYAEDMYS VENEEYGLKP
            GARIFNRLVE FLRKQYVRYG FQEVITPTIY KKSLWAKSGH LENYADDMYS VEDDDYGLKP
            GMRLARKVER VVRDLYDVYG YDEVQSPQLY KTSLWKRSGH WDNYRDDMFA AEDESFGLKP
            GARIFNRLVD FLRRQYVSYG FEEVITPNIY KKSLWEVSGH LQNYADDMYT VEDDDYGLKP
            GQRIYSRLGE FMRLQLRVFG FQEISSPIMY KNSLWKQSGH WEKFQDDMFR VVEEEFSLKP

            MNCPGHCLLF KSQNHSYREL PIRYADFSPL HRNEISGSLS GLTRVRRFHQ DDGHIFCRPQ
            MNCPGHCLIF ASKQRSYREM PVRYTDFSPL HRNEISGALS GLTRVRRFHQ DDGHIFCRPS
            MNCPGHCLIF ASKRHSYRDL PIRYADFSPL HRNEVSGSLS GLTRVRRFHQ DDGHIFCRPS
            MNCPGHCLIF ASKRHSYRDL PVRYADFSPL HRNEISGALS GLTRVRRFHQ DDGHIFCRPS
            MNCPGHCLIF ASQLRSYRDL PIRYADFSPL HRNEVSGALS GLTRVRRFHQ DDGHIFCRPS
            MNCPGHCLLF ASEKRSYRDL PIRFADFSAL HRNEISGALS GLTRVRRFHQ DDGHIFCRPS
            MNCPGHCLIF AAQKRSYRDL PIRYADFSPL HRNEISGALS GLTRVRRFHQ DDGHIFCRPN
            MNCPGHCLIF ASKLHSYRDL PVRYADFSPL HRNEISGALS GLTRVRRFHQ DDGHIFCRPC
            MNCPGHCLLF KSQNHSYREL PVRYADFSPL HRNEISGALT GLTRVRRFHQ DDGHIFCRPS
            MNCPGHCLLF RDEIKSYRDL PVRLADFSAL HRNEISGALT GLTRVRRFHQ DDAHIFCRPD
            MNCPGHCLIF ASKQRSYREM PIRYTDFSPL HRNEISGALS GLTRVRRFHQ DDGHIFCRPS
            MNCPGHCLIF ASKLHSYRDL PVRYADFSPL HRNEISGALS GLTRVRRFHQ DDGHIFCRPS
            MNCPGHCLIF GSSERSYRDL PIRYAEFSPL HRNEASGALT GLTRVRRFHQ DDAHVFCRPD
            MNCPGHCLIF ASKARSYRDL PIRYADFSPL HRNEVSGALS GLTRVRRFHQ DDGHVFCRPV
            MNCPGHCLLF NSLKRSYREL PLRYSDFSPL HRNEASGALS GLTRVRRFHQ DDGHIFCTPE

            QIKGEIKSAL GFVDLVMTTF GLGYRLVLST RPEKIGDLQL WDSAEAQLRE ALDQTGKNWA
            QIGKEISGTL EFVRMVYTTL GLGYRLALST RPSDIGTKEE WDNAETALKQ SLDKSGQPWT
            QVEEEIKKTL DFVKVVYTVL RFGYKLALST RPKDIGTEEE WSRAESSLKR ALDASGMDWD
            QVEEEIKKTL DFVKVVYTVL RFGYRLALST RPKDIGTEAE WDQAESALKR ALDASGMEWG
            QIEEEIRQTL SFVKTTYDTL KLGYRLVLST RPEDIGELAE WDQAETALKA ALDSLGERWT
            QIQEEIKRTL DFVGMVYSTF GLGYKLVLST RPEDIGTAEE WERAENQLKA ALDDSGREWA
            QIEDEISKTL EFIRRVYKDF RLGYRLKLST RPENIGSLED WEHAEGSLKR ALDNSGEPWT
            QVEDEIKKTL DFVKVVYTVL RLGYRLALST RPKDIGTAEE WSRAEDALKR ALNSSGMEWS
            QIKSEIASAL GFVDMVMTTF GLGYRLVLST RPETIGTLEQ WENAEHQLRE ALDSTGRDWA
            QILAEIEQTL KFVAMVYRTF GLGYKLLLST RPKDIGTVEE WDRAEEQLTT ALNNIGSEWA
            QIKEEISKTL EFVKMTYSTL GLGYRLVLST RPSDIGTKEE WDNAEKALKQ SLDNSGREWT
            QVEDEIGKTL DFVKTVYSVL RLGYRLALST RPKDIGTEEE WARAEDSLKR ALDASGMDWT
            QVAVEINSML SMLTSAYDTF GFSFELVLST RPESIGSVEE WDRAEAGLRQ ALDASGRKWE
            QIQPEVFRTL AFMKSVYGAL GLGYAFALST RPADIGTDAE WARAEAQLRG ALEQAGLAYT
            QVESEISRAL KLVQQTYNTF GLESRVVLST RPETIGDIEQ WNDAEKALTS VLDSWKGKWE

            INEGDGAFYG PKIDIQLQDQ AGKYHQLSTI QLDMNLPRRF ELEYPVLIHR ANFGSLERFL
            MNEGDGAFYG PKIDVILKDS DGKEHQTATI QLDFQLPKRF ELEYPVLIHR AILGSVERMM
            VKEGDGAFYG PKIDIILKDS DGKEHQTATI QLDFQLPKRF ELEYPVMIHR AVLGSVERLM
            VKEGDGAFYG PKIDIVLTDS DGKDHQTATI QLDFQLPKRF ELEYPVMIHR AVLGSVERLM
            LNPGDGAFYG PKIDIILQDS DGKEHQTATV QLDFQLPKRF ELEYPVMIHR AVLGSVERLM
            INAGDGAFYG PKIDIILRDS DGKEHQTATI QLDFQLPQRF NLSYPVIIHR AILGSLERFL
            LNEGDGAFYG PKIDVILKDS DGKEHQTATI QLDFQLPKRF ELEYPVMIHR AVLGSAERMF
            INEGDGAFYG PKIDIIIKDS DGKEHQTATV QLDFQLPKRF ELEYPVMIHR AVLGSVERLM
            LNEGDGAFYG PKIDIQLQDH AGKFHQLSTI QLDMNLPQRF ELEYPVLVHR AIFGSLERFL
            INEGDGAFYG PKIDIILKDS NGKEHQTATI QLDFQLPQRF DLQYPVIVHR AIYGSIERFM
            MNEGDGAFYG PKIDIILKDS DGKEHQTATI QLDFQLPKRF ELEYPVLIHR AILGSVERMM
            INEGDGAFYG PKIDIVLKDS EGKEHQTATI QLDFQLPKRF ELEYPVMIHR AVLGSVERLL
            MNAGDGAFYG PKIDIHLVDG QGRRHQTATI QLDFQLPRRF DLSYPVMIHR AILGSVERFM
            VKAGDGAFYG PKIDVMLRDS HGKTHQAGTI QLDFQLPQRF GLEYPVLIHR AILGSVERLM
            LNAGDGAFYG PKIDILVKDK HGKEHQTATT QLDFQLPERF QLKYPVMVHR AVYGSLERFL

            ALLIEQYSGR WPFWLSPRQG IILTVNAHEA AAQISGLSKK IQRAKQMKYN LIFILGPKDL
            ALLIEHYNGH WPFWLNPSKV IILTVNANRV KMQLGQVKKK ISEAKRKRFG AIIVIGNKNV
            ALLIEKYDGK WPFWLNPRQA IVLTVNAEEV RDVLVGLGSK IREARNNGYG QILVVGDEDV
            ALLIEKYDGK WPFWLNPRQA IVLTVNAEHV RDVLVGLGAK IKEARNNGYG QILVVGEDDV
            ALLIEHYNGK WPFWLNPRQV MVVTVNAFAV RNQLLGLPLK IREAKSKGYG AIVTVGNHEV
            ALLIEHYDGK YPFWLAPRPA IILSLSVHKL AADLAGLGKK LREARERGYN HILVVGAKEM
            ALLIEHYNGK WPFWLNPRQG IVLTVNARNT QKVLLGLSLK IREAKTKGYG MIIVVGPKDI
            ALLIEKYNGE WPFWLNPRQA VILTVNAYEV RDILVGLGSK IREAQKNGYS RILVVGDKDV
            ALLIEQHGGH WPFWLSPRQG IILTVNAQQA VSQFSGLSKK IQRAKQMKYN FIFVLGSRDV
            ALLIEHYVGK YPFWLSPRPA IILSLNVSRV QSVLSGLAKK IAEARSKKYN HIIVVGGNEV
            ALLIEHYNGR WPFWLNPSKV TILTVNAKVV KKQLAHLKKK ISEAKRKRYG AIIVIGNQNV
            ALLIENYDGK WPFWLNPRQA IILTVNADQV RNVLLGLGTK IREALTSGYG LVLVVGEQDV
            AILIEQTAGW WPFWLSPRQA IIIPATVEKL HKFLSLLGKL VRKAQLARYN YILVVGEKEM
            ALLIEEYNGR WPFWLNPRQA AILTLNAAQV QRTLLGLGEK LAEARAKAYG MILVVGKQNV
            AILIDHYEGK WPLWLSPRQC MVLPVGAEKV AAQLSGLGQK IKQARNEGYS YIAVIGDKEM

            AEGRIGTESE PAQKIKKRRQ FRKFTYRGID LDLLDLSSEQ LRDVVHARAR RRFNRGLKRK
            ENNTVEYDAQ KAAEIKAKRA FRKFSYRGID LDLLDLSSDQ LRDVVHARAR RRFNRGLKRK
            KNKQVEYNAE EAAELKKKRA FRKFSYRGID LDLLDLSSDQ LRDVVHARAR RRINRGLKRR
            KNQQVEYDAE QAAELKRKRA FRKFSYRGID LDLLDLSSDQ LRDVVHARAR RRINRGLKRR
            DCDILEYNAE EAAEIKKRRA FRKFSYRGVD LDLLDLTSDQ LRDVVHARAR RRINRGLKRK
            QKGAVEYNAE EAAELKKKRT FRKFSYRGID LDLLDLSSEQ LRDVVHARAR RRFNRGLKRK
            ANGTVEYNAE EAAELKKKRT FRKFSYRGID LDLLDLGSDE LRDVVHARAR RRINRGLKRK
            QNRQIEYNAE EAAELKKKRA FRKFSYRGID LDLLDLSSDQ LRDVVHARAR RRINRGLKRR
            AEGGIEYNAE EAAEIKKRRQ FRKFSYRGID LDLLDLSSEQ LRDVVHARAR RRFNRGLKRK
            QTGSVDYDPE AAAALKAKRA FRKFSYRGVD LELLDLGSEE LRDLVHARAR RRFNRGLKRK
            DDKTVEYDAQ KAAEIKAKRA FRKFSYRGID LDLLDLSSDQ LRDVVHARAR RRFNRGLKRK
            KNQQVEYNAE EAAEIKKRRT FRKFSYRGID LDLLDLSSDQ LRDVVHARAR RRINRGLKRR
            HTNTIDYDAA AAAELKRKRT FRKFTYRGVE LDLLDMSNGD FMQLVHARAR RRFQRGLKRK
            EQGTVEYNAE EAAELKKKRA FRKFSYRGID LELLDLDSEQ LRDVVHARAR RRINRGLKRR
            QEGKVRMEDM SNYESRKART FKKFSYRGVD LKLLEISTDE FKELVSARAR RRFNRGLNKK

            PMGLIKKLRK AKQEAKPNEK PDLVKTHLRD MIVVPEMIGS VIGIYSGKEF NQIEVKPEMV
            PMGLIKKLRK AKQEAQPNEK PDLVKTHLRD MIVVPEMIGS VIGIYSGKEF NQVEIKPEMV
            PMGLIKKLRK AKQEAKPNEK PDLVKTHLRD MIVVPEMIGS VIGIYSGKEF NQVEIKPEMV
            PMGLIKKLRK AKQEAQPNEK PDLVKTHLRD MIVVPEMIGS VIGIYSGKEF NQVEIKPEMV
            PMGLIKKLRK AKQEAKPNEK PDLVKTHLRD MIVVPEMIGS VIGIYSGKEF NQVEIKPEMV
            PMGLIKKLRK AKQEAKPNEK PDLVKTHLRD MIVVPEMIGS VIGIYSGKEF NQVEIKPEMV
            PMGLIKKLRK AKQEAKPNEK PDLVKTHLRD MIVVPEMIGS VIGIYSGKEF NQVEIKPEMV
            PMGLIKKLRK AKQEAQPNEK PDLVKTHLRD MIVVPEMIGS VIGIYSGKEF NQVEIKPEMV
            PMGLIKKLRK AKQEAKPNEK PDLVKTHLRD MIIVPEMIGS VIGIYSGKEF NQVEIKPEMV
            PMGLIKKLRK SKQEARPNEK PDLVKTHLRD MIVVPEMIGS VIGVYSGKEF NQVEIKPEMV
            PMGLIKKLRK AKQEAKPNEK PDLVKTHLRD MIVVPEMIGS VIGIYSGKEF NQVEIKPEMV
            PMGLIKKLRK AKQEAKPNEK PDLVKTHLRD MIVVPEMIGS VIGIYSGKEF NQVEIKPEMV
            PMGLIKRLRK AKAEAPPNEK PATVKTHLRD MIVVPEMIGS MIGIYTGRFF VNTEIKPEMV
            PMGLIKKLRK AKQEAKPNEK PDLVKTHLRD MIVVPEMIGS VIGIYSGKEF NQVEIKPEMV
            PTILINKLRK AKLAAGPNEK PAVVKTHLRN MLIFPEMIGS VVGVYNGKSF TTVEIKPEMI

            GHYLGEFSIS YKPVKHGRPG IGMKLDPKAI RYLTSEDFRV LAAVEQGSKN HEVVPTPLIA
            GHYLAEFSIS YRPVKHGRPG IGMKLDTKAM RYLTAEDWRT LTAVEQGSKN HEVVPTKLIE
            GHYLAEFSIS YKPVKHGRPG IGMKLDTKAM RYLIAEDWRV LTAVELCSKN HELVPTTLIE
            GHYLAEFSIS YKPVKHGRPG IGMKLDTKAM RYLTDEDWRV LTAAEMGSKN HELVPTTLIE
            GHYLAEFSIS YKPVKHGRPG IGMKLDSKAM RHLTSEDWKV LTGVEQGSKN HEIVPTPLIE
            GHYLAEFSIS YKPVKHGRPG IGMKLNTKAI RYLTQDDWRV LTATEMGSRN HEVVPTPLIG
            GHYLAEFSIS YKPVKHGRPG IGMFLDTRVL RHLTAEDWRV LTAVEMGSKN HELVPTPLIE
            GHYLAEFSIS YKPVKHGRPG IGMKLDTRAM RHLAAEDWRV LTAVELGSKN HEIVPTALIE
            GHYLAEFSIS YKPVKHGRPG IGMKLDAKAL RYLTSEDFRV LQGVEAGSRN HEVVPTPLIA
            GHYLAEFSIS YRPVKHGRPG IGMKLNVKNI RYLLPDDWRV LRATETGSRN HELVPTALIS
            GHYLAEFSIS YRPVKHGRPG IGMKLDTKAM RYLTAEDWRT LTAVEQGSKN HEVVPTKLIE
            GHYLGEFSIS YKPVKHGRPG IGMKLDTRAM RHLAAEDWKV LTAVEQGSKN HEIVPTPLIE
            GHYLGEFAMT YIPTRHGAKG KGMRLDATDL RYISSQEFRV LTAVEMGSKN HEVVPSSLAA
            GHYLGEFSIS YKPVKHGRPG IGMKLDTKAL RYLASEDWNV LAAVERGSRD HELVPTSLIE
            GMYLGEFSIT YTPTRHGRPG VSMKLNTAAM RYLTPDDFRV LTAAEMGSKN HEVVPTKLIT

            QISGLRGGVN RAISNLAKTN LIAKVKNAKY DGYRLTYGGL DYLALNAHQK QKCIYSVGNQ
            QLSGLRGGVH RCISALAKVN LIARLKNAKY DGYRLTYGGL DYLALNTYRK RKDVYSVGNQ
            RTARLRGGVH KSISALAKVG LIARVKEAKY DGYRLTYGGL DYLALHTHSQ KKDVYSVGNR
            KLAHLRGSVH RSISALAKVG LIARVKEAKY DGYRLTYGGL DYLALHTHAK RNDIYSVGDR
            KLSRLRGGVH RSISNLAKVG LIARVKEAKY DGYRLTYGGL DYLALHTHST KKAIYSVGTR
            SISGQRSGVH RCISNLAKVG LIGKVKNAKY DGYRLTYGGL DYLALNTHRK QNNIFSVGNQ
            RIARLKGGVH KSIATLAKSG LIGRMKEAKY DGYRLTYGGL DYLALHTHSS KDVVYSVGSR
            RMSRLRGGVQ RSISALAKVG LIARVKEAKY DGYRLTYGGL DYLALHTHAQ KKSVYSVGTR
            QLSGLRGGVH RSISNLAKTN LIAKVKNAKY DGYRLTYGGL DYLALNAHQK QKVVYSVGNQ
            QIASLRSGVH RCISNLAKLG LIAKIQNAKY DGYRLTYGGL DYLALHTHQK ASTVYSVGNQ
            QLSGLRGGVH RCISALAKVN LIARLKNAKY DGYRLTYGGL DYLALNTYRK RKDVYSVGNQ
            KLARLRGGVH KSISALAKVG LIARVKEAKY DGYRLTYGGL DYLALHTHAS RKAVYSVGNR
            QICGLHHGIN KLLGSLAKRN LIARVQNTKY DGYRLTYGGY DYLALRAFSK RDSVAAVGRR
            KYARVKGGVH RSISALAKVG LIARVKEAKY DGYRFTYGGF DYLALHDLSK RKEIYSVGSR
            QIAKLKSATN RSISDLAKAG LIARVKNAKY DGYRLTYGGY DYLALKAFIK RDTVFSVGAQ

            IGVGKESDII VVANHEGTQR ILKIHRLGRI SFRTVKTNRD YLRNRTGSWM YMSRLAAIKE
            IGVGKESDIF VVADEKGVQR VLKIHRLGRI SFRTVKANRD YLRHRSASWM HMSRLAALKE
            IGVGKESDIM VVADQTGTQR VLKIHRLGRI SFRTVKSNRD YLKKGSGSWM YLSRLAAMKE
            VGVGKESDIM IVADHTGTQR ILKIHRLGRI SFRSVKSNRD YLKKRSGSWM YLSRLAAMKE
            IGVGKESDIM IVADDTGCQR VLKIHRLGRI SFRTVKANRD YLKKRSGSWM YLSRLAAMKE
            IGVGKESDIY VVASPSGTQR VLKIHRLGRI SFRTVKSNRD YLRNRSGSWM YMSRLAALKE
            VGVGKESDIM IVADKTGKQK ILKIHRLGRI SFRTVKSNRD YLRNRGGSWM YLSRLAAMKE
            IGVGKESDII IVADDKGTQL VLKVHRLGRI SFRTVKSNRD YLKNRSGSWM YLSRLAAMKE
            IGVGKESDIV VVAHSSGAQR ILKIHRLGRI SFRTVKTNRD YLRHRTGSWM YMSRLAAMKE
            IGIGKESDII VCASDTGKQL VLKIHRLGRI SFRTVKANRD YLRNRGGSWM YMSRLAAVKE
            IGVGKESDIF VVADEKGVQR VLKIHRLGRI SFRTVKANRD YLRHRSASWM HMSRLAALKE
            IGVGKESDIM VVADHSGKQC VLKIHRLGRI SFRTVKSNRD YLKNRAQSWM YLSRLAAMKE
            IGVGKESDIM IVSSPDQEQR VLKIHRLGRI SFRAIKEKRD YMGKRSASWM YMSRLAAAKE
            VGVGKESDIT MVADHEGVQK ILKIHRLGRI SFRSVKTNRD YLKNRSGSWQ YLSRLAAMKE
            IGIGKESDIV AVSDAKGTSR VLKIHRLGRI SFRTVKNNRD YLKNRSASWM YLSRLAAQKE

            FAFMKALREN GFSVPEPIAQ NRHTIVMSLI DAFPLRQISK VPKPALYAEL MDTIMRLARY
            FTFMTALRDN GFPVPEPLAQ SRHTIVMSLI DAFPMRQISS VPDPALYAEL ISMILRLAQY
            FAFMKALREE GFPVPEPIAH SRHTIVMSLI DAFPLRQIAE VPDPALYADL ISLILRLAKH
            FAFMKALREE GFPVPEPFAQ SRHTIVMSLI DAFPLRQIAE VPDPALYGDL IALILRLAKH
            FAFMQALREE GFPVPEPLSQ SRHTIVMSLI DAYPLRQISS VPNPALYAEL MLLILRLAKH
            FAFMKALKDN GFVVPEPIAQ NRHTIVMSLI DAFPMRTISS VPNPELYAEL LNMILRLAKY
            YAFMQALQEE GFPVPEPISQ SRHTIVMSLV ESLPLRQVSS VPDPALYAEL IDLILRLAKH
            FAFMKALREE GFPVPEPLAQ SRHTIVMELI DAFPLRQISE VPDPALYADL IGLILRLAKH
            FAFMKALKEN GFRVPEPIAQ NRHTIVMELI DAFPLRQISK VAHPELYSEL MDTILELARF
            YEFMKALRAE GFPVPEPLGQ NRHTVVMSLI DAFPLRQISK VGDPALYSEL MTLIVRLAQY
            FTFMTALRDN GFPVPEPLAQ SRHTIVMSLI DAFPMRQISS VPDPALYAEL ISMILRLAQY
            YAFMNALHEE GFPVPVPIAQ SRHTIVMSLV DAFPLRQISD VPDPALYADL ISLLLRLASH
            YAFMKILYEH GFPVPRPIDQ ARHCIVMSYI DAFPLRQIAV LPPDQLYSAL MKLIVRLARA
            FAFMKVLREE GFPIPEPIAQ SRHTVLMEFV DSTLMRQISA VPDPALYGDL IDLILRFAKH
            FAFMKALHDE GFEVPTPIDQ SRHQIVMSLI DGFPMRQLQE HDDPALYQTL MDFIVRLAQH

            GLIHGDFNEF NILIKEPVII DFPQMVSVDH PNAEMYFDRD VNCIKRYFQR KFHFVSDVPR
            GLIHGDFNEF NILIKEPILI DFPQMVSVDH VNAEYYFDRD VNCIKRFFDR RFHFTSNEKR
            GLIHGDFNEF NILVKEPVII DFPQMVSMEH QNAEMYFDRD VNCIKRFFER RFHFVTSEAR
            GLIHGDFNEF NILIKEPVVI DFPQMVSMEH QNAEMYFDRD VNCVKRFFER RFHFVPTEPR
            GLIHGDFNEF NILLKEPILI DFPQMVSMDH PNAEMYFDRD VACIKRFFER RFHFSSDEPR
            GLIHGDFNEF NILIEEPVLI DFPQMVSIDH PNAEYYFDRD VNCIKRFFER RFHFVSDEPR
            GLIHGDFNEF NILIKEPVII DFPQMVSMDH VNAEMYFDRD VECIKRFFKK RFHFVPTQPR
            GLIHGDFNEF NILVKEPVII DFPQMVSMDH ENAEMYFDRD VNCIKRFFNR RFHFVTSEAR
            GLIHGDFNEF NILIKEPVII DFPQMVSIDH MNAEMYFDRD VNCIKRYFQR KFHFVSDVPR
            GLIHGDFNEF NILVEEPTII DFPQMVSIDH ANAEYYFDRD VACIKRYFDR RYGFTSDEPR
            GLIHGDFNEF NILIKEPILI DFPQMVSVDH VNAEYYFDRD VNCIKRFFDR RFHFTSNEKR
            GLIHGDYNEF NILVKEPVII DFPQMVSMEH VNAEMYFDRD VNCIKRFFTR RFHFTPTQPR
            GLIHGDFNEF NLLIREPILI DFPQMVSINH ENAEYYFERD VECVRRFFRK RFRYHSDEFR
            GLIHGDFNEF NLLIKEPIVI DFPQMVSMDH VNAEMYFDRD VNCIKRFFER KFDFVSTTPR
            GLIHCDFNEF NIMIREIVVI DFPQCVSIDH VDAKRYFERD VECIKLFFRK KLGYVSKTWA

            LDVEVEASGF MFRARIYAQG LTLLTVVAGG LYYELRKGQE KRDAWLRELE IRDKEDKAMS
            LDVSVEASGF MFRARIYAQG FTLLAMVAGS MYWAETKAKE KNEAWIRELE ARDEEEKAMS
            LDATVEASGF MFRARVAAQG FTVLAMVAGS MYYEERDAEE KRIKWIRELE ARDEEEKAMS
            LDATVEASGF MFRARVAAQG FTVFAMLAGS MYYEQKDAEE KRQKWIRELE ARDDEEKAMS
            LDATVEASGF MFRYRIAAQG FTILAMVAGG IYYRDADEEE KRLKWIKELE ARDEEDKAMS
            LDIEVEASGF MFRRRIYAQG FTIVAMAAGS MYWQQKKAQE KRDAWLRELE ARDEEEKALS
            LDATVEASGF MFRARVAAQA FTVVAMVAGS WYYEQQDAEE KRQKWIRELE VRDAEDKTMK
            LDATVVASGF MFRARVAAQG FTVVAMVAGS MYYEQRDAEE KRIKWIRELE IRDEEEKAMS
            LDVEVEASGF MFRARIYAQA FTLVAVVAGG MYFEERKAQE KRDAWLRELE IRDKEDRAMS
            LDVEVQASGF YFRRRLYAQG FTIAVLVAGN MYWAEKDRMD KRDRWLRELE MRDEEDKALS
            LDVSVEASGF MFRARIYAQG FTLLAMVAGS MYWAEQKAKE KNEAWIKELE ARDEEEKAMS
            LDATVEASGF MFRARVAAQG FTVIAMVAGS MYYEERDAEE KRQRWIHELE VRDEEERAMS
            LDLLAKASGF ALRWRVGFQG LTVLAALVGS FYYSSSADAP LQQGAVTTLP GRAPTVWAMS
            LDAAAEASGF MFRARVAAQG FTVLAMIAGS MYYEERDNEE KRQKWIRELE IRDEEDKSMS
            IDKLVGASGF MFFARVAFQG LTVAALIGGA MYYEKMLARH REKLWIEELE RRDLEVQSLS

            EESLKSLQYC LTWLRWANGR LGKSIVALQE SLIQALKQDV LATLKQVVDI VSKYAGGALP
            EESLRSLKYC LSWIRWANEH IGKLIVALKS VLIAQLNKDV LKTLKEVVDI VSKYAGGALP
            DESLRSLKYC LRWLKWANSH MGRVIGALKD TLIASLKGDV LKTLQEVIIT VSKYAGGALP
            DESLRSLKYC LQWLRWANDH ISRVIMALKT TLISSLKSDV LKTLRDAINT VSKYAGGALP
            EESLRSLKYC LQWLRWANDR IANAIGALKV TLVAALKSDV LKTLRAVIET VSKYAGGALP
            EKSLRSLKFC LRLLREASAH IGTAMRALRM VLINTLSQEI WETLKKVCAS VSQYTGGALP
            EESLRSLKYV LETLRDVTNT LQQGTNELSS VLMTELRKSI YSNIKDVSSV VANYTGAALP
            EESLRSLKYC LQWLRWANGH ISRVINALRS TLITSLKNDV LKTLQDAIVT VSRYAGGALP
            EESLRSLQYC LTWLRWANGR LGRAIVALQK AMMQAVKTDI LSTLKQVVDV VSKYAGGALP
            ETSLRSLKLC LGLLRGATTH IDSVMRALKL VLIKALSSDI WQTLQSVVQS VSRYTGGALP
            EESLRSLKYC LSWIRWANEH IGKLIVALKS VLIAQLNKDV LKTLKEVVDI VSKYAGGALP
            AESLRSLKYC LRWLRWTNDH IDRAILNLKH ALINSLKGDI VKTLQDVINN VSKYAGGALP
            QESMKSLKYC LQWLQYATAH IEHQITILRD LILTHIKGDV VNTIRGVVDV IGKYAGSALP
            KESLRSLKYC LRWLRLANDH IGGVVGHLKT TLITALKADI LKNLQAAIET VSKYAGGALP
            QDSRKRLRYC LHLLKLANAH LASTVTKLQG AIITALKADV VSTIRKIIKV VSQYAGNSLP

            ENARNLVRRH LTSLPQRFRI AARRILVLAQ EGLDMMSQVS GVVNETLVSA EHWCEIGISF
            ENARVLVRKH LTSLPRRFQI AAQRVMVLAK EGLDMMTQVS GVLDGTIVSA EEWCEIGISF
            ENARILVRRH LTSLPQRFRV AAQKVLVLAK EGLDMVAQVS GVLDGTIVSA EEWCEIGITF
            ENARILVRRH LTSLPQRFRI AAQKVLVLAK EGLDMVVQVS GVVDGTIVSA EQWLDIGITF
            DNARVLVKRH LTSLPQRFKL AAQRVLVLAQ EGLDMMAQVS GVLDGTIVSA EEWCAIGITF
            ENASNLVRRQ LLSVPQRWQA AANRMVAFGK EGLDMIAQVS MVVESTIKSA EQWLDIGISF
            ENAGNLVRHH LLSLPMVWSQ AAKVALSFSK EGLHIFSQIM EIIRTATDHA EDWRNIGITF
            ENARTLVRRH LTSLPQRFRV AAQKVLVLAQ EGLDMVLQVS GVVDGTIVSA EEWCDIGITF
            ENARHLVRRH LTSLPHRFQM AAHRVLVLAN EGLDILGQVS GVVNDTLVSA EHWCEIGISF
            QNAQTVVRTQ LLSVPQRWQL AANRMLAFAK EGLDMMGQIT AVVDGTVQSA ESWLAIGISF
            ENARDLVRRH LTSLPRRFQI AAQRVMVLAK EGLDMMTQVS GVLDGTIVSA EEWCEIGISF
            ENARVLVRRH LTSLPQRFRL AAQKVLVLAK EGLDMVTQVT GVLDGTIVSA EQWCEIGITF
            EPARNSVKAF ILSLPARWAT VANRILTLAI ESLDILRSVT VVFGESLDRA DLWVEIGINF
            ENARVLVHRQ ITSLPQRFRY AANRVLVLAK EGLDMITQVS GVIDGTIVSA EEWCDIGLAF
            EPARSHIRTY ILGLPSRWAS TGGKVLILAN EALDMLGNII SIVDGTLERA EGWCEIGIAF

            GNSSSSIARN PEGKAEVIAN EEGDRQIPSI LSYIGGEQYH GTQAKAQLIR NPSNTVAYFR
            GNSNSSIAYT VEDKAEVIAN EDGDRQIPTI LSYIHGDEYY GQQAKQQLIR NSTNTVAYFK
            GNSNSSIAYT VDDKAEVIAN EDGDRQIPTV LSYVDGDEYY GGQAKSFLVR NPDNTIASFR
            GNSNSSIAYT VDDKAEVIAN EDGDRQIPTV LSYVDGDEYY GGQAKAFLVR NPENTIANFR
            GNSNSSIAYT VDDKAEVIAN EDGDRQIPTI LSYVDGEEYY GAQAKAFLVR NPKNTISYFR
            GNSYSSIAYT GEGKAEVIAN EEGDRQIPTI LSYVSGEEFH GAQAKAQLVR NSKNTVAYFR
            GNSNSSIACT VDDKAEVIAN EDGDRQIPTI LSYVDGDEYY GQQAKNFLVR NPKNTVAYFK
            GNSNSSIAYT VEDKAEVIAN EDGDRQIPTV LSYVDGDEYY GGQAKSFLVR NPSNTIANFR
            GNSCSSIARS PEGKAEVIAN EEGDRQIPSI LSYIDGEEYH GTQAKAQLVR NSKNTVAYFR
            GNSYSSIAFS GEGKAEVIAN EDGDRQIPTA LSYVEGEELH GGQAKSQFVR NAKNTVAYFR
            GNSNSSIAYT VEDKAEVIAN EDGDRQIPSI LSYIHGDEYY GQQAKQQLIR NSGNTVAYFR
            GNSNSSIAFT VDDKAEVIAN EDGDRQIPTV LSYVDGDEYY GTQAKSFLVR NPTNTIAFFK
            GHSYSSIACN QHGRADVIAN EDGERQLATR IAFNGDQVYL ANQATPQLVR NAPNVIDNFV
            GNSNSSIAYT VDDKAEVIAN EDGDRQIPSI LSYVDGDEYY GQQAKAFLVR NPKNSIGYFK
            GNTNSSIAYE KDGKVEVIAN PDGDRFIPST VSYVGSDEYS GLEAKAQLIR NAANTVTNFR

            DYLGKDFKSI DPTPCHNSAH PIQSDSTVAF SIRDTESETT VTVSEITTRH LLRLKQSASD
            DFLGQDFKSI DPTHSHASAH PLDHEGTIAF KIQDKEEGET VSVSEVATRV IRRLAQSASD
            DFLGQDFKAI DPTHSHASAH PKDVDGSVSF TVKDKGSEET ITVTEAATRY LRRLVGSASD
            DFLGQEFKSI DPTHSHASAH PQEVSGSVAF TVKDKVEEDS ISVSEITTRY LQRLVGSASD
            DFLGQDFKSI DPTHCHASAH PQEASDAVSF TVKDKEGDET VSVSEVATRY LKRLTGSASD
            DFLGKDFKSI DPTPCHQSAH PKEHESTIAF TIKDTEEDVT RTISEITTRH LRRLKNSASD
            DFLGKDFAAV DPTHNHASAH PEDADGTVAF TVQEKEEGEK LSVSEVSTRY LRRLIEAASE
            DYLGQEFKLI DPTHSHASAH PKESAGSVAF SVKDKADAES VSVTEAATRC LRRLVASASD
            DYLGKDFKSI DPTPCHQSAH PQQQDSTVAF TIRDTASETT VSVSEITTRH LRRLKQSATD
            DFLGQDYKSI DPSPCHQSAH PIEHENTVAF SIRDTSEEKT VSVIEATTRH LKRLRSSASD
            DFLGQDFKSI DPTHCHASAH PLDHDGTIAF KIQDKEEGET VSVSEVATRV IRRLAQSASD
            DFLGQEFKSI DPTHCHAAAH PQEVSGEVAF TVKDKAGEEV ITVSEAATRY LRRLVTAASE
            NLLGRPFSSL ESEKKRASAA VIDVNGTAGF KVEIDGQETT LSVHDVAVRF LRSLFLTAKD
            EFVGQDFASI DPTHNHASAH PQEADGVITF TVNDKDAETT ISVSEVSTRF LRRLVGSASD
            DYLGKPFSNI DASAAKASSK PTDGGSAVAY KLERGNGEEA VSVDEIAVRH LTKLQEAAKD

            FLGREVNAAV VTVPTDFNDA QREALTAAAK AAGLDILQLI HEPVAAALAY EAVVTDKLIV
            YTGKQINSAV ITVPTNFSEN QKAALTKAAN DAGVEVLQLI NEPVAALLAY EAKVADKNVI
            YLGKKVTSAV VTVPTNFSEK QREALTSAAN AADIEILQIV SDPVASVLAY EAIIKDKMIV
            YLGKKVTSAV VTVPTNFSEK QREALIKSAN DAGLEILQLI SDPVAAVLAY EAKVEDKIVV
            YLGKKVTSAV ITIPTNFSDK QREALIAAAN AADIEVLQLI SEPTAAVLAY EQGVSDKIVV
            YLGKTVNAAV ITVPTNFTDS QKEALNKAAK DAEIEVLQFI HEPVSVVLAY EAKVSDKIVV
            YLGKKVTSAV MTVPTNFSDK QKEALLAAAA AANLEVLQLI NEPVAAALAY ETEVQDKIVV
            YLGKKVTSAV ITVPTNFSEK QREALIKAAN DADIEVLQLI SDPVAAILAY EAVVEDKTVV
            FLGKEVNAAV ITVPTNFTDA QREALTTAAK AAGLEVLQLI AEPVAAAMAY EATVTDKLVV
            YLGKDVNAAV ITVPTNFTDA QKEALKEAST NAGMQVLQFI SEPTAAVLAY GAQLSDKIIV
            FSGKQINSAV ITVPTNFSDS QKAALSKAAN DAGLEVLQLI NEPVAALLAY ESKVADKNVI
            YLGKKVTSAV ITVPTNFTEK QREALIKAAN AAELEVLQLI ADPIAAILAY EAKTEDKIIV
            FLGVPIAGAV LSVPQWFPEA QIAALKKAAE EAGLIVLQVI PASAAALAAY VAKALDRNVV
            YIGKKVTSAV LTVPTNYSDK QKAALIKAAT DAGLEVLQLI AEPVAAALAY EAEVSDKIVV
            YIGKPIDGIV IAVPTDFDEA TTKAVVKACE GAKMPVLQVI SEPAAALLAS EISSGDRVSL

            VADLGGTRSD VAVIACRGGM YTILATAHDY ELGGSTLDQI IIDHFAKEFI KKHDPRENAR
            VADLGGTRSD VAVIASRGGM YTILATAHDY EFAGVHLDQV LMDHFSKEFI KWNDPRENQR
            VVDLGGTRSD VAVVASRGGM YTILAAAHDY EFAGVHLDNA LMEYFAKEFQ KKHDPRSNAR
            VADLGGTRSD VAVIASRGGL YTILATAHDY EFAGVHLDNA LVEHFAKEFQ KKHDPRNNAR
            VADLGGTKSD VAVLASRGGM YTILATAHDY EFAGVALDKV LMDHFAKEFM KRHDPRSNAK
            VADIGGTRSD VAVVASRGGM YSILATLHDY EVAGAQLDQV LMDYFAKEFI KKHDPRQNDR
            VADLGGTRSD VAVVASRSGM YTILATVHDY DFHGTALDKV LIDHFSKEFI KKHDPRENAR
            VADLGGTRSD VAVVASRGGM YTILATAHDY EFSGVHLDNL MMDYFAKEFM KKHDPRNEAR
            VADLGGTRSD VAVLACRGGM YTILATAHDY ELGGASLDQV VIDHFAKEFM KKHDPREDAR
            VADLGGTRSD VAVVASRGGI YTILATLHDY EVSGFKLDQV LMDHFAKEFI KKHDPRENER
            VADLGGTRSD VAVIASRGGM YTILATAHDY EFAGVHLDKV LMDHFSKEFI KWNDPRENAR
            VADLGGTRSD VAVVASRGGM YTILATAHDY EFAGVHLDQA LMEYFAKEFQ KKHDPRNNAR
            VVDMGGSSTD ITVFSARSGL YTNLAYLHDA TVGGTTLDSA LVAFFAKEFT KKTIAETDKR
            VADLGGTRSD VAVLASRGGM YTILATAHDY EFAGCHLDDV LIEHFSKEFI KKHDPRTNAK
            VLDLGGIRSD AAVIATRGGV YTTLATHHAF GLGGNKLDDA LVNYFAKEFE KKHNPLEDKR

            GLAKLKMEGE ATRKALSLGT NATLSIESLT DGIDYGSTIN RTRYELLSSK VFAQFTGLIE
            SFAKLKAEAE ATKKALSIGQ NSNFSVESLA EGIDFSSTIN RLRYETIGRK VFEGFNRLIE
            SLAKLRLESE AAKKALSIGA NAQFSVESLA EGFDFSMPIN RIRYEMVGRN VFEGFNRLVE
            SLAKLRLESE ATKRALSLGA NAQFSVESLA DGFDFSVTIN RIRYEMVARK VFEGFNRLIE
            SLAKLRLESE STKKSLSLGS NASFSVESLA EGYDFSCTIN RLRYETLARS VFEGINRLVE
            SLAKLKLESE AVKKALSIGQ SANFSVESLA DGIDFTATVN RTRYELLANK QIASLTRLIT
            SLAKLKAEAE STKKALSLST NASFSVESLA NGIDFTSSIN RLRYETIARS VFEGFTRLVD
            GLAKLRLESE AAKKSLSLGT NAQFSVESLA DGIDFSMTIN RVRYEMVGRK VFEGFNRLVE
            GLAKLKLEGE GTRKALSLSA NAQLSIESLV NGIDYGSTIN RTRFELLSGK VFSQFIGLIE
            SLAKLKLECE AVKKALSIGT TANFSVESLV GGTDFTATIN RTRYDLLGNK LFAAFARLVT
            SLAKLKLEAE ATKKALSIGT NSNFSVESLA EGIDFSSTIN RLRYETIARK VFDGFNRLIE
            SLAKLRLEAE ATKKALSLGT NAQFSVESLA DGFDFSATLN RTRYEMVGRK VFEGFNRLVE
            AWAKLRNEAE FTKRALSASN SATCSVESLA EGVDFTGSVN RMRFDMLAGA AFGKVVSGVE
            SLAKLKFEAE ATKKALSIGT NASFSVESLI DGFDFASTVN RLRYEMSARK VFEGINRLIE
            GVAKLVHESE AVKKTLSNTS SATFAIESLA GGIDYHGTVN RLRFELVAKA IFAEFNTFAL

            QVIKKAELDV LDIDEVIFSG GVSHTPKIAQ LARNLFPEKT AINPSELSAR GAAIQASLIQ
            GVVKKAGLDA LEIDEVILSG GTSHTPKIAS NVQYIYPNAT AINPSELQAR GAALQASLIQ
            GVIKKAGLDV LDIDEVIMAG GTSHTPRIAS NFRGIFPEST AINPSELQAR GAALQASLIQ
            GVIKKAGLDV LDIDEVILTG GTSHTPRIAN NLRTIFPETT AINPSELLAR GAALQASLVQ
            SAVKKAGLDV LDVDEVILAG GSAHTPRIAS NLGAIFPEST AINPSELQAR GAALQASLIQ
            HVVEKAELDV LDIDEIILAG GSSHTPKIAR SVQSAFPEST AINPSELSVR GAAIQASLIQ
            SAVKKAGLDA LDIDEVILSG GTSHTPRIAA NLGYLFPQTT AINPSELNAR GAALQASLIQ
            SVIKKAGLDV LDIDEVILSG GTSHTPRVAN NFRGIFPEST AINPSELQAR GAALQASLIQ
            QVVKKADLDV LDIDEVIFSG GASHTPKIAQ LAANIFPEKT AINPSELAAR GAAFQASLIQ
            HAVEKANLDP LDISEIVLAG GNSHTPKVAS TVRSAFPEST AINPSELAVR GAAIQASLIQ
            GVVKKAGLDA LEIDEVILSG GTSHTPKIAS NVQYTYPNAT AINPSELQAR GAALQASLIQ
            SVVKKAELDV LDVDEVIMCG GTSHTPRIAT NFQSIFPEST AINPSELQAR GAALQASLIQ
            KALAEAGLEA CQVDEVVLAG GSARLSGLAD RLAGLFGDAE SIDADQVIAR GCAIQAQVIA
            GVIKKAGLDV LDIDEVVLSG GTSHTPRIAN NLVGLFPAST AINPSELQAR GAALQASLIQ
            EAVKKAGLDP LDVDEVLLVG GTANIPKIAK LLSSSFENAT AVEPAELVAR GAAIQAALVA

            EFETEDIEQS IHPMVTFLPL LNTETALPAR RVAQYSVPGD VLIRVCEGSR EIKVTKPEPE
            EFDAQDIEQS THAAVTFTPI VAAETAVPAR RTVEIAAPGD VLVKIVEGGS HIKVTKPEPE
            EYEATDIEQS THPAVTFAPI MPTETAVPAR RTVHIAAPGD VLIKVVEGGA HIKVTKPEPD
            EYEASDIEQS THPAVTFTPI VAPETAAPAR RTVHIPAPGD VLIKIAEGNT HIKVTKPEPE
            EYEADDIEQS THPAVTFTPV VAPETAVPAR RIVRVAAPGD VLIRVVEGGT HIKVTQPEPE
            EFETEDIEQS THAMVTFRPL IDAETPVPVR RTAQIATPGD VLVKICEGIR EIKVEKPEPE
            EYEAEDIDQS THAAVTFVPV IAPETAVPAR RTIHVAAPGD VLVKIAEGNT HIKVTKPEPE
            EYEAEDIDQS THPAVTFTPV MAAETAVPAR RTVQIPAPGD VLIKVVEGGT HIKVTKPEPE
            EFDTEDIEQS IHPMVTFQPL LNAETALPAR RIAQYSAPGD VLVRVCEGSR EIKVTKPEPD
            EFELEDIEQS THPMVTFHAI IDAETPLPVR RTATISTPGD VLIKLAEGSR HIKVTKPEPE
            EFDAQDIEQS THAAVTFTPI VAAETALPAR RTVEIAAPGD VLVKIVEGGS HIKVTKPEPE
            EYDAADIEQS THPAVTFTPV MQAETAVPAR RTVHIAAPGD VLVKVVEGGT HIKVTKPEPE
            AAPEGSKESA YIHAVPFVTL VPAFTPYPIR RSYRFPVASS VAFTLDEGID SVHVETIQPL
            EYESDDIDQS THPAVTFTPI IPAETAVPAR RTVHVPVPGD VLIRVVEGGT HIKVTKPEPS
            DFDESEIADS TQAVVTLKVI IPQDTPLPVK KSVVLPAKGS FFAQIYEGKH SIDEKEVTPD

            EEEDIREIVW KEQPIAELAV KGVGKVELMI HINADLGLQI TAREVGGQSA VRGCAPYKHH
            EEEEQREKIW KGNVLAEAAV RGVSKIEVMI NISKDLSVTV TAREVGEKGG VRGCAPSKHH
            EEEEKREKIW KGSLLAEAAI KGVGKVEVTI NVLADLSVTV TAREVGGKGG VRGCHSVKHH
            EDEETREKIW KGSTLAEAAV KDVGKVEVTI NVLADLGVTV TTREVGGKGG VRGCAPAKHH
            EDEEKREKVW KGDSLAEAAI RGVGQVEVTI QVMADLGVTV TAREVGAQGG VRGCAPAKHH
            EPEEVRSKVW KGTPIAEAAL KGVAKVEVQI NVDADLGVQV VIREVGGKGG VRGCAPAKHH
            EEEEKREKVW KGSTLAEAAV RGVGKVEVTI LVDANLSVTV TTREVGAKTG VRGCAPAKHH
            EEEEKREKIW KGNPLAEAGL KGVAKVEVTI NVAADLSVVV TAREVGGKGG IRGCAPYKHH
            EEEEIREIVW KEKPVAELAV KGVAKVEVMI HVNPDLGLQI SVREVGGSTA VRGCAPYKHH
            EEEEIREKTW KGQVLSEAAI RGVGKVEVQI NIAADLSINA VIREVGGKGG IRGCHGPKHH
            EEEEQRERIW KGNVLAEAAI KGVSKVEVMI NISKDLSVTV TAREVGQKGG VKGCAPSKHH
            EEEEKREKIW KGSPLAEAAV RGVGKVEVTI NVAGDLSVTV TAREVGGKGG VRGCSPAKHH
            EPEQVKTAIT KGKNIALFTV PTPSKVELEL TLTAPGSLIV EAKEVGSNQG VKLCAPLKHH
            EEEEHREKVW KGSTVAEAAI RGVGKVEVTI NVSADLGVTV TAREVGGKGG IRGCAGPKHH
            EPYTERTKKV ETHLLGELGL DGIDKVEVIV NITRELKLEI SAREIGGAGV VRGCHDFKHH

            YDECVERVED CVEEFFHLAH CATQCAAPKL WKALKAWSVI NDHYLTDLSL LYPPHIIAVM
            YDECVERVED CVEEFFHLAH CATACAAPKL WNTLKAWSIV NDHYMTDLPL FYAPHTIAIM
            FDECVERVED CVEEFFHLAH CATACAAPKL WAKLKARSVI NDHYMTDLPL LYAPHTIALV
            FDECVERVED CVEEFFHLAH CATACAAPKL WSQLKARSVI NDHFMTDLPL LYPPHVIAMV
            YDECVERVED CVEEFFHLAH CATQCAAPKL WSVLKAVSFL NDHFMTDLPL LYAPHTIALA
            YDECVERVED CVEECMSTNT PLTTNGSPIA GDVLRAEYVL NDHYLTDLPL LHPPHVIAIA
            YDECAARVED CVEEFFHLVH CATQCAAPKL WNTLKAWSVI NDHYMTDLPL LHPPHVIALT
            FDHCVERVED CVEEFFHLAH CATACAAPKL WSKLRAKSVV NDHFMTDLPL LYAPHTIALV
            YDECVERVED CVEEFFHLTH CATACAAPKL WRQLKAWSVI NDHYLTDLPL LHPPHIIAVM
            YDECAQRVED CVEEFFHLAH CASQCAAPKL FAQLKAWSII NDHYLTDLPL LHAPHVMAIT
            YDECVERVED CVEEFFHLAH CATACAAPKL WNVLKAWSIV NDHYMTDLPL FYAPHTIAIM
            FDECVERVED CVEEFFHLAH CATACAAPKL WSKLKAKSII NDHYMTDLPF LCPPHIVALV
            FDECSKRVEN CIEEFFHLAH CAQECTAPKL FAKLVCWFIL NDTYKTDIPL MYPPYMVALA
            YDDCVARVED CVEEFFHLAH CATACAAPKL WSKLKAWSII NDHYMTDLPL LFPPHTVALT
            FDECVERVED CVEEFFHLQH CINDNTADKL FRVLKTWSMI NDSYITDLHL LNPPHIVAMA

            AIIVAVVFQK LIAWLAESEV DIKAVIESTQ ELVSLYEVWE QYKNCKELLG RMIRDPRALL
            AILLALVLQK LASWLAESTI DVEAIVDCTQ EMISFYEAQE HYKLTREQIN RFIKDPRTLM
            AILLALVLQR FAAWLAESNV DIASMVDATQ EIISFYECYE QYKLTREQIN RFVKDPRALL
            AMLLALVLQK FAKWLVDSNV EIASMVDATQ EIISFYECYE HYKLTREQIN RFVKDPRALL
            AIMLALVLQR FAAWLSESGV DIEAMIDCTQ ELIAFYECQE SYQITRDQIN RFVKDPRALL
            SMVIAVTLQH LMNWLADSNV DIEAVADCVQ EMVSLYEVWE QYKVCKDQIN RFIRDPRALL
            AILLALVLHR FAAWLSDSNI DIEAMVDCTQ ELISFYECHE QYKNTREQIN RFVKDPRVLQ
            AILLALVLQR FAAWLSESSV DIAPMVDATQ EIISFYECYE QYKLTREQIN RFVKDPRALL
            AIIVAVVFQN LVQWLAESEI DIKAVIECTQ ELLSLYEVWE QYKHCKELIG RMVRDPRALL
            AMFLAVVLQK LVDWLAESNV DIEAVVECTQ ELISLYEVWE SYKTCKDQIA KFVKDPRALL
            AILLALVLQR FATWLAESTI DIEAIVDCTQ EMISFYEAQE QYKLTREQIN RFIKDPYALL
            AILLALVLQN FAAWLAESDV DIAAMVDATQ EIISFYECYE QYKLTKEQIN RFVKDPQALI
            SIWLGLSLQD ALTFFASLNV SLPLLAEIVQ EMVSAYSVQH QVRMRESRRV ALIKTPEELL
            AILLALVLQR FGAWLAESNV DITAMVDCTQ ELISFYECHE QYKLTREQLN RFIKDPRALL
            CIYMTVVLEA FMTFFGESNV DLEQTIDCVQ EMISLYVNWD TYKQCRVEIA KVITDVTALI

            QKADKGGRTE KYENAADLYT QAANAFRIQK LNKEAGQAFE KAAAIQTNEP GDAANTLQEA
            QKADKGGRQE KWENAAELYN QAANAFRMQK QNKEAGQAFE RAADIQTNEP DDAANTLTEA
            QKAQKGGREE KYQDAADLFT QAGNAFKMQK QNIEAGKAFE QAAQVQTKEP DDAANSLVDA
            QKAQKGGRED KYQEAADLFT QAANAFKMQQ QNLEAGKAFE QAAQVQTKEP DDAANTLVDA
            QKADKGGKEE KLQTAADYYI QAANAFKMQK SEREAGQTFE KAAQIQNNEP DDAANTYVDA
            QKAEKGGRTE KYENAAELYI QAANAFRMQK QGKEAGLAFE RAAAIQQNEP DDAANTLTEA
            QEAEKGNKED KYQNAADQYI QAANAFRLQK SNTEAGKCFE EAAKIFTKEP NDAANAMLDA
            QKAQKGGREE KYQNAADMFI QAANAFKMQK QNIDAGKAFE EAAQIQTNEP DDAANTLVDA
            QKADKGGRTE KYENAADLFT QAANAFRVQK MNKEAGQAFE KAAAIQTNEP DDAANTLQEA
            KQAEAGNKQD KYEAAADQFI AAANAFRMQK MGKEAGEAFE KAASVQRNEP DDEANTLTDA
            QKADKGGRQE KWENAAELYN QAANAFRMQK QNKEAGQAFE RAADIQTNEP DDAANTLTEA
            QQAEKGGSDE KFWDAARLFK EAAQAYERQG QNIQAGKTHE RAAEVREKEL TDAADSYVEA
            KNAEKSSATS KQEEAVELFK AAANKFRIAN RFEEAGNAYM RAAETEIGEK DYAANTFFEA
            QKADKGGREE KYQDAAELYL QAANAFKMAR QPLEAGQAFE KAASIQTKEP DDAANTLVDA
            ARADKGGSST RFEEAADLYT EAANQYKLQR NGKLAGECFE KAADAQLESK DEAANSLLEA

            FKVYRKSDPE DAVRVLSTAI QHYVLNGNLR RAASQQQYLA EVYEQELGDI KNALEAYEKA
            FKVYKKGEPL DAVRCLDVAI NHYTSKGNFR RAATHKQNLA EVYEMEIGDM KKAIESYELA
            FKAYRKDDPQ AGARCLNVAI DRYCAKGNFR RAASHKENLG ELYEVELGDN KAALECYEAA
            FKAYRKDDPQ AAARCLNVAV DRYCAKGNFR RAASHKENLG ELYEVDLGDA KSAIESYELA
            FKAYRKSSPE DAARCVEMAI AQYCRKGNFR RAATFKENVG EMFEVEVGDL KKAMEAYEAA
            FKTYRKTDPE DAARCLEQAI NHYNLKGNFR RAATWKQNIA ELFEVELGDQ KRAMEAYETA
            FKVYRKDAPD NAVRCVEVAI KQYTMAGNFR RAASHKENQA EVYENELQNK PEAIKAYTTA
            YKAYRKDDPQ AAARCVNVAI ERYCSKGNFR RAATHKENLG ELYETDLGDV KSALDCYEAA
            FKVYRKSDPE DAARVLTSAI NHYVLRGNLR RAATQQQYLA ELYEAELGDV KKALEAYEKA
            FKAYRKDDPE AAARCLDKAI AHYCSKGNFR RAATHKQNLA ELFEVELGDN TRAAAAYEEA
            FKVYKKGDPL DAVRCLDVAI NHYTSKGNFR RAATHKQNLA EVYEMEIGDM KKAIESYELA
            SDAYRRDDPE AAIRCRERAI QQSTSESKQT RMSRVKEILG QIYEHDLKDL KRAREAYKEA
            NKCFRMSRPE LAVVALTRAR EILIERGRFR QAADREKAVA ELYKNDAADA EKALEAYEQA
            FKAYRTVDAA AAVRCLDVAI NQYCTKGNFR RAAGHKEALG ELYETELGDT QKALACYEAA
            YKSYRSNSPQ EAAKCLEKAI QFFTTRGQFR RGANYKMELG ELYEKELEDI PKAMEAYTDA

            AEWFDALANK HYLKAADLAA LESDYYKAIE HYERIGRSSI NNGLMKWSVK DYLLKAGLCH
            ASWFEALANK LYLKVADIAA LDGDYYKAIE HFEKVAASSV SNNLMKWSVK DYFLKAGLCH
            AGWYEALANK LWLKVADLAA IDGDYYKAIE NYEKVAELSI SNNLMKYSVK DYLLKAGICH
            ATWYEALANK LWLKVADVAA LEGDYYKAIE KYEKVAEQSI NNNLMKYSVK DYLLKAGICH
            AGWYEVLSNK LWLKVADIAA LDADYYKAIE AYEKVSQASI NNNLMKYSVK DYFLKGGLCH
            AGWYEALANK LFLKVGDLAA LEGDYYKAIE NFERVAKSSI NNNLMKWSVK EYLLKAGISH
            AEWYEALANK LWLKVADLSA LAGDFFAAIE KFEKVAEASL GNNLMRYSVK EYFLKAGLCS
            ASWYEALANK LWLKVADVAA LNEDYYKAIE NYEKVAEQSI NNNLMKYSVK DYFLKAGICH
            AEWFEALANK HFLKVADLAA LEGDYYKSIT NYERIARQSI ANNLMKWSVK DYLLKAGICH
            AGWYEALANK LWLKTADLVA LEGDYYKAIE LYEKVAKTSI SNNLMRWSVK EYLLKAGICQ
            ASWFEALANK LFLKVADIAA LDGDYYKAIE HFEKVAASSV SNNLMKWSVK DYFLKAGLCH
            AERLPLNANK LWTQYADLAA LDGDYYGAIE TYDRIINTMI GNGTMKWSLS TYCFKAGICH
            AAWYLATASG CYREAAQLAT DLARYPQAIE RWEQVASMSL ESNLTKYSVK DYYLNAGMCY
            AGWYEALANK LHLKVGDVAA LEADYYKAIE AYERVAAASV SNNLMKYSVK DYFLKAGICH
            GDWFSTLSSK AYLKVAELSA ENDDLFKAIE MFEMVARRNL NSNIMKWSLK EYLFKAGLCR

            LATDMVSANR ALESYRDIDP TFASTREHQL LVDLIQTIEA HDQEAFADKL FQFDQLSKLD
            LAVDTVATGR AFEKYRDMDP TFPSTREHQL LVDLAEAVDA GDQEQFADKL FQYDQMSKLD
            LASDLVAAQR AIEKYRDLDP SFAAQREHKL LMDLCETIEA KSQEDFADRL FQFDQISKLD
            LASDLVAAQR ALEKYRDMDP SFGAQREHQL LCDLCEAIEA KSQEQFTDRL YQFDQISKLD
            LATDMVSARR ALEKYTEMDP TFPSTREYKL LADICESVEG NDREKFEDDL VAFDRMTKLD
            LATDMVGCRR ALESYNDLDH TFASTRESML LNDLAEAVEA GDQELFSEKL FQFDQLSKLD
            LATDMVTAQR NITKYAEKDP SFTGQREYQL LVDLLEAASN NNLEMFQDKL AAYDKMSRLD
            LASDLVAAQR AVEKYVEMDP TFASQREHKL LVDLADAVEA KSQEQFTDRL FQYDQISKLD
            LATDMVETNR ALETYREIDP SFASTREHQL LVDLLQAVEG GEQEAFADKL FQFDQLSKLD
            LCTDQVGVTT ALDRYRELDP SFQQQREHAL LVDLAAAVAD GDQEMFADKL FQYDQLSKLD
            LAIDTVATGR AFEKYRDMDP TFPSTREHQL LIDLAEAVDQ GDQEQFADKL FQYDQMSKLD
            LATDMVGTRR AVESYRQKDP EFSSQYKYKL LEDLCNAVDN HSQDEFSELL FQFDRTSRLE
            LAIDYVAAVR AMQFYAEQDT SFPTTMEGRF LHSLVQACEE GDLQAFDSRV QEYDRTKKIQ
            LATDAVAARR AIDKYADLDP SFAGQREFAL LNDLLAAVEK SDQDEFTDKL FQYDQVSKLD
            IAADPVACGG PINAYLEWDP AFGQSREYGL LVDICEAVSN QNPQLFADKV YDFDQFSKLD

            KWKTTILLRV KNGIEGLARV LYHKKLIKER LADTYDLQAE ILLEGENFSD AVTDLKMALE
            KWKTTILLKI KGAIEELTRV LFEKRLIKER LADTRDLLGE ISLENERFPA AVADFKESLA
            KWKTTILVRI KNSIEELARV CYVKLLIKER LADTHDALSE ISLENERYPN AIEDGRVSLK
            KWKTTVLVRV KNQIEELARV CYLKRLVKER LADTHDALSE ISLENERYPN AIEDGRTSLK
            KWKTTILLRI KEQIEEMARV LFDKQLIKER LADTHDLLAE ISLEGERFHD AIPDSRKSLE
            KWKTTLLLRV KNNIEKVARV LLSRQLVMEK LADTHDLQAE IGLENENFVD AVSDFRASLD
            DWKAAVLLQI KNNFEELARV LFEKKLIKER LGDLHDLLAE ISLENERYPA AITDSRASLK
            KWKTTILVRV KNSIEELARV CYLKRLVKER LADTHDCLAE ISLENERYPN AIEDGRTSLK
            KWKTTLLLRV KNNIEELARV LYLKRLIKER LADTYDLQAE ISLEGERFSD AVTDLRTALD
            KWKTTLLLRV KNTIEELARV LYEKQLLKER IADCHGFLVE ISLENERFHD AISDARAALT
            KWKTTILLKI KSAIEELARV LFEKRLIKER LADTRDLLGE ISLENERFPA AVSDFRESLA
            PWMTAILIKV KDSIEALARV CYLKQLIKER LAETHDCLAE ISLENERYPN AIEDGRTSLN
            GWQASLLRAV RKAVQDLARV IYKRALIQAE LAEVMNLLGD VGLESENFTQ ASADYRSSLN
            RWKTTLLVRV KGAIEEMARI SLEKKLVKER LADTHDLLAE ISLENERFPA AVRDSRISLQ
            KWKTNLLLKI KNAITELARK LFEDELIEKQ LAEVYDILGE ISLESENFNQ AVVDLGRSVE

            LRQSLFPMED PSVAECHYKL SLALEFRKEA VTQMEMAIES DMEQRLLDLR GILGQIMGES
            LKQSLFPEED EQIAEAHYKL SLALEFRAEA VKELELAIKS DMELRLKELR GILGNFLGES
            YKLELYPEES EIIAEAHFKL SLALEFRDEA VKEMELAIKS DMEQRLVDLR GIFGAGTGQS
            YKLELYPEES EIIAEAHFKL SLALEFRDEA VKEMELAIKS DMEQRLVDLR GILGAAIGES
            FKKQLYPEES DILAEAHFKL SLALEFRDEA ATELEAAIAS DMEQRLVDLR GILGAALGES
            LKEKYLPKES SLIAEAHYKL SLALEFRAEA AKEMEKAIES DMEQRLTDLR GILSELLGQA
            YKQQLYTQDS EIIAEAHFKL SLALEFRDEA AAELEAAIAS DMEQRLVDLR GTKGESSLKV
            YKLELYPEES EIVAEAHYKL SLALEFRDEA VREMELAIKS DMEQRLVDLR GILGAALGES
            LRNTLFPFED PSVAECHYKL SLALEFRNEA ATQMERAIES DMEQRLIDLR GILGQIVGQS
            LQQELYPFEH ENVTEAHYSL SLALEFRNEA AEQTDLAIQS DLKTRVADLK GILGGMLGAD
            LKESLFPEED EQIAEAHYKL SLALEFRAEA VKELELAIKS DMELRLKELR GILGNILGES
            YKMELYPEES EIIAEAHYKL SLALEFRDEA IKEMELAIKS DLEQRLVDLR GILGAAFGQS
            ILLPLLNRHS RRLADAHLRL GLALEFLAAR IAAIQARIDN ELDTKLEEYE QAIKDAFLGA
            FKKELYPQES EVIAEAHFKL SLALEFREEA ITELEAAIQS DMEQRLTEMR GIMGSALGES
            LKDKHNEFQS TVMSEAHYKY SLALEFKQKA VDQMILAIDS DLEIRLKDLK GILGNSSDDV

            DLEKWKAKRK HYIILSAAGK PIWTRHGDGG LISTYVGIIQ TIISSYEDSN DRLNGFTAGD
            ALIQWKSKLK HYLILSSAGK PIYSRHGDQN LINGYIGIIQ TIISFYEGSK DPLTGFTAGR
            ALVMWKSKLK HYLVLSSAGK PIWSRHGDLS LINSSMGVVQ TIISFYEGAK NPLQAFSAGD
            ALRLWKSKLK HYLILSSAGK PIWSRYGDLS LINSSMGVVQ TIISFYEGAK NPLQGFSAGD
            ALRLWKAKLK HYMILSSAGK PIWSRHGDLS LINSYMGVVQ TIISFYEGAK DPLQGFTAGD
            PMYQWRSKLK HYLILSSAGK PIYSRHGDDQ LIANSVGVVQ TIISFYQDAD NVLRGFTAGH
            ALSLWKSKMK HYMILSSAGK PIWSRHGDTS LINSYMGVVQ TIISFYEGAK DPLLGFTAGN
            ALAMWKGKLK HYLILSSAGK PIWSRHGDLS LINSSMGVVQ TIISFYESAK NPLEGFCAGK
            ALQRWKSKQK HFLIISAAGK PIWTRHGDGG LISTYVGVVQ TIISFYEDSN DHLRSFAAGD
            AMHQWRAKLK HFLILSSAGK PIYSRHGDDQ LITNYIGVVQ TIISFYQSTN DTLRGFTAGD
            ALIQWKSKLK HYLILSSAGK PIYSRHGDQN LINGYIGIIQ TIISFFEGSK DPLTGFTAGR
            ALALWRSKLK QYMILSSAGK PIWSRHGDLN LINSSIGVVQ TIISFYEGSK NPLQGFTAGD
            HLYDTSSAPS HYYILSSAGK PIYISHAEDE SSTTQVGVMQ ALISIFDEDS DKLRFIRRGD
            ALELWKSKLK QFMILSSAGK PIWSRHGDLG LINSYMGIIQ TIISFYQGAN NPLTGFTAGD
            VVEQFLSKKK QFFILSSAGK PIYTLHGSDD VILGYLGVLQ TVVSAYDESG DNLMSFRAGK

            TKFTVVAKGP LYLVAISRIL ESDTQLKLQL EALYMQILST LTLPALTHLF SVRPSTDLKR
            TRFVISTDGP LYFVAISKLG ESDAQLKGQL EALYMQILST LTLPTLTHLF SNRPNTDLRR
            TRFVITTEGP LYFVAISKLQ ESDSQLRAQL DALYMQILST LTLPRLTSIF ANRPSTDLRK
            TRFVILTKGP LYFVAISKLG ESDSQIQAQL DALYMQILST LTLPRLTHIF ANRPSTDLRK
            ARFVICTQGP LYFVAISRLG ESDLQLRAQL DALYMQILST LTLPTLTNIF VNRPSSDLRK
            VRFVVLSKGP LNLVAISKLG ESDGQLRTQL ESLYMQILST LTLPSMERMF RARASTDLRR
            ARFVISTQGP LYFVAISRLG ESDAQLRSQL DALYMQILST LTLPTLKNIF VHRPSTDLRK
            TRFVISTEGP LYFVAISKLG ESDSQLRAQL GALYMQILST LTLPRLTSIF ANRPSTDLRK
            TKFVFVTRGP LYLVAISRMM ESDNQLRLQL EALYMQILST LTLPSLTHLF SVRPSTDLKR
            VRFVVMSKGP LNLVAITRLP ESDSQLRSQL EALYMQILST LTLPSMERMF AARANYDLRR
            TRFVISTDGP LYFVAISKLG ESDAQLKGQL EALYMQILST LTLPTLTHLF SNRPNTDLRR
            TRFVVLTQGP LYFVAISKLG ESDSQLRVQL EALYMQILST LTLPSLTNIF ANRPSTDLRK
            LLITFLLRAP LYLVCVSSWN EEPSTLRQHL EYLYLQVISL VSASQLTRLF GRMPNFDLRR
            TRFVIATEGP LYFVATSRLG ESDSQLRGQL EALYMQILST LTLPTLRNIF VNRPSTDLRK
            TLVVVAVEGP LILAAVSKIG ESESQLRAQL DVLYTQILST LTKNQIHRIY ANQSNFDLRN

            PLQGSETLLS TLADSFTGSP STLLSALECL IRKSHRQTIN NTLLKTKVSK LLYGLVVAGG
            PLEGTESLLS SLADTFTGSP SALLSALECL LRKSQRHVIN NTLLKARTDK LLYGLIVAGG
            PLEGTESLLS SLADAFTGSP SALLGSLECL IRKSQRHAIN NTFLKLRADK LLYGLIVAGG
            PLEGTEGLLS SLADTFTGSS SALLGSLECL LRKSQRHAIN NTFLKLRAEK LLYGLIVAGG
            PLQGTESLLS ALADSFTGSP SAMLGALECL LRKSHRRAIN NAFLKQRSEK LLYGLIVAGG
            PLQGTETLLS ALADGFTGSP STLLSALECL LRKSHRKVID STLLKARSPN LLYGLVVAAG
            PLEGTESLLS SLADSFTGSP SALLGALECL LRKSHRATIN NAFLKCRSDK LLYGLIVAGG
            PLEGTESLLS SLADTFTGSP SALLGSLECL LRKAHRLAIN NTFLKLRSGN LLYGLIVAGG
            PLQGSETLLS SLADSFTGSP STLLSALESL LRKVHRQTIN NALLKTRTKN LLYGLVVAGG
            PLQGTETLLS ALADGFTGSP STLLSALECL LRKSHRATIN NTLLKTRSEN LLYGLVVASG
            PLEGTESLLS SLADTFTGSP SALLSALECL LRKSQRHVIN NTLLKARTDK LLYGLIVAGG
            PLQGTEALLS SLADSFTGSP SALLSSLECL LRKTQRHSIN NTFLKSRTDK LLYGLIVAGG
            LLEGTEGIFD YLVNQLNGQH QVATGGVEAK LRDQLTAALQ SSTQPHRPKD LLYVLLCANG
            PLQGTESLLS SLADHFTGSA SALLGALECL LRKSQRHAIN NAFLKQRTDK LLYGLIVADG
            LLQGTDVYLD ALTREIVGSP SILLGALEPL LRKSIREEID GVLLSCRTPS LLYGLIVSDS

            RLVSVVRPKK HSLHPGDLQL LFNMIFEAEA VKESWIPVCL PGFNSSGYLY IPAKFRKLLT
            RLVSVIRPKR HSLHPSDLQL IFNMLFEAGG VRENWIPLCL PGFNNRGYLY MPQKFKKLLT
            KLVSVIRPRR HSLHPSDLQL IFNMLFASGG IKENWIPLCL PAFNNKGYLY MPAKARPSRA
            KLVSVIRPRR HSLHPSDLQL IFNMLFESDG IKENWIPICL PAFNNKGYLY MPAKFKKLLS
            KLVSVIRPRR HSLHPSDLEL IFNMLFESDG IKENWIPLCL PAFNNRGYLY MPPKFKKLLA
            RLVSVVRPKK HSLHPGDLQL IFNMLFEAGS VKENWIPLCL PGFNNTGFLY MPAKFKKLLA
            KLVSVIRPRK HSLHPSDLQL IFNMLFESGG IRENWVPLCL PAFNNRGYLY MPAKFKKLLA
            KLVSVIRPRR HSLHPSDLQL IFNMLFEVDG IKENWVPICL PAFNNKGYLY MVCSFKKLLT
            RLVSVVRPKK HSLHPGDLQL IFNMIFEADG IKESWVPVCL PGFNSSGYLY MPAKFRKLLT
            KLVSVVRPKK HSLHPGDLHL IFNMLFEAGS VKENWIPLCL PGFNNTGYLY MPAKFKKLLA
            RLVSVIRPKR HSLHPSDLQL IFNMLFEAGG VRENWIPLCL PGFNNRGYLY MPQKFKKLLT
            KLVSVIRPRR HSLHPSDLQL IFNMLFESEG IKENWIPLCL PAFNNKGYLY MPAKFKKLLA
            RIVTLLRPRK HSVHPIDLLL LTNMVMGSRS IKEIWLPLSM PKFAPHGFVH APAKFKKLLV
            KLVSVIRPRR HSLHPSDLKL IFNMLFESGG ISENWVPLCL PAFNNNGYLY MPAKFKKLLA
            KLANVIRPKK HSLHPPDLIL LFSMLFNTTS FREHWVPICL PKFNSTGFLY APTKFKKLLV

            PGKIGQILCL GNLTDRSTFE FLRQVAPDLQ LVKGDFDLPL SKVVTHGSLR IGFTHGHTII
            PGKIGQTLCL GNLTDRQTYD YLRSITPDLK IVRGRYDLPL SQVVTHGSLR IGFVEGFTIV
            SPRIGQTLCL GNLTDKHTYE YLRSIAPDLK IVKGRYDLPL TQVVTHGGMR IGFLEGFTLV
            PGKISQTLCL GNLTDKHTYE YLRSVSPDLK IVKGRYDLPL TQVVTHGSLR IGFLEGFTLV
            PGKIGQTLCL GNLTDRTTYE YLRSVAPDLK IVKGRLDLPL SQVVTHGSIR IGFLEGFTLV
            PGKIGQILCL GNLTDKDTYD FLRSVAPDLQ IVKGDFDLAL SKVVTHGSLR IGFTHGHTII
            PGKISQTLCL GNLTDRSTYE YLRTIAPDLK IVRGRMDLPL TSVVTHGNLR IGFLEGFTLV
            PGKIGQTLCL GNLTDKHTYE YLRSVTPDLK IVKGRYDLPL TQVVTHGSLR IGFLEGFTLV
            PGKIGQILCL GNLTDRETYD FLRQVAPDLQ MVRGDYDLPL SKVVNHGSLR IGFTHGHTII
            PGKIGQILCL GNITDRETYE FLRAIAPDLQ IVKGDFDLAL SKVVTHGSLR IGFTHGHTII
            PGKIGQTLCL GNLTDRQTYD YLRSITPDLK IVRGRYDLPL SQVVTHGSLR IGFVEGFTIV
            PGKIGQTLCL GNLTDKHTYE YLRSLSPDLK IVKGRTDLPL TQVVTHGGIR IGFLEGFTLV
            PGKIQQIICT GNVCNTDYLH YLRTIAGDVH LVKGDYDFPS SLILNHPPLR IGVLHGHQVV
            PGKIGQTLCL GNLTDRHTYE YLRSIAPDLK IVKGRTDLPL TQVVTHGSLR IGFLEGFTLV
            AGKISQVLCL GNLTDKQTLD WLGSISPDLQ LIRGDQDLSL FKTVQHGELK IGITAAHNTL

            PGDADALLIA ARQMDVDILL WGGTHRFEAF ELEGRFFVNP GSATGAPTPS FCLMDIQGDV
            ANEVDLLTAE ANKLDVDVLC WGGTHKFDAF ELDNKFFINP GSATGAIVPS FCLMDVQGLG
            SNEPDLLLAE ANKLDVDVLC SGGTHRFDAF EYMDKFFVNP GSVTGAPTPS FCLMDVQGIS
            SNEPDLLLAE ANKLDVDVLC WGGTHRFDAF EYMDKFFVNP GSATGAPTPS FCLMDVQGIS
            SNEPDLLLAE ANKLDVDVLC WGGTHRFECF EYMDKFFINP GSATGAIVPS FCLMDVQGIS
            PGDPDSLLIA ARQMDVDVLL WGGTHRFEAY EMEGKFFVNP GTATGAPTPS FVLMDVQGDV
            SNEPDLLLAE ANRLDVDVLC WGGTHKFECF EYMDKFFVNP GSATGAVVPS FCLMDVQGIS
            SNEPDLLLAE ANRLDVDVLC SGGTHRFDAF EYMDKFFVNP GSATGAPTPS FCLMDVQGIS
            PGDADALLIA ARQMDVDILL WGGTHRFEAF EMEGRFFVNP GSATGAPTPS FCLMDIQGDV
            PGDGDSLLIA ARQMDVDVLL WGGTHKFEAY EMEGKFFVNP GSATGAPTPS FVLMDVQGDV
            ANEVDLLVAE ANKLDVDVLC WGGTHKFDAF ELDNKFFINP GSATGAIVPS FCLMDVQGLG
            SNEPDLLLAE ANRLDVDVLC WGGTHRFDAF EYMDKFFVNP GSATGAPTPS FCLMDVQGIS
            PGDTQSLAAV ARAMDVDILL TGHTHRFEAF ELEGRFFVNP GSATGAPVPS FALLDIQGAV
            SSEPDLLLAE ANKLDVDVLC WGGTHRFDAF EYMDKFFVNP GSATGAPVPS FCLMDVQGIS
            SHDPDTQLII ARQLDVDILI CGGAHRVEAF ELDGKFFVSP GSATGAAIPS FCLLDIQGSV

            LVLYVYQLKT DVAVEKVSYR KIEAYGRTTL QDRKTVRKLR AALDEHASPA PKAKRGHPFP
            LTLYVYQLRT SVSVEKISYT KMEAYGRSML QDRSTVRKLR AALDEHASPA PKSNRTAQFP
            LTLYVYQLRK DVAVEKVTYT KMENLGRSML QDRSTVRKLR AALDQHASPA PRSGKPASTP
            LTLYVYQLRK DVAVEKVTYT KMENMGRSML QDRSTVRKLR AALDQHAPST PRSNKVASMP
            LTLYVYQLRK DVAVEKVTYT KMENYGRSML QDRSTVRKLR AALDQHASPA PRTSKPVAFP
            LVLYVYQLRK DVGVEKVSFR KMEGYGRTLL QDRKTVRKLR AALDEHAPVS PKLPKTAPFP
            LTLYVYQLRK DVAVEKVTYT KMENYGRSML QDRSTVRKLR AALDQHASPA PRVNKPVAFP
            LTLYVYQLRK DVAVEKVTYT KMENLGRSML QDRSTVRKLR AALDQHASPT PRSGKLTSMP
            LVLYVYQLKT DVSVEKVSYR KMEAFGRTAL QDRKTVRRLR AALDEHASPA PRSKRTQSFP
            LVLYVYQLRK DVAVEKVSFR KMEGYGRSLL QERKTVRKLR AALDEHAPSS PKNPKNVQFP
            LTLYVYQLRT SVSVEKISYT KMEAYGRSML QDRSTVRKLR AALDEHASPA PKSKRAAQFP
            LTLYVYQLRT DVAVEKVTYT KIENLGRSML QDRSTVRKLR AALDQHASPT PKSNKQAVAP
            VVTYVYQLID GVKVEKIEYR KIEQKAGAVI HEQILVGKLR DALDKQSLST AKTGRTRTVP
            LTLYVYQLRK DVAVEKVTYT KMENYGRSML QDRSTVRKLR AALDQHASPA PKPGKAAIIP
            CVLYVYMYID GVKVDKISYR KLVKFVEPSL EDKRNVQQVR DALDKHTSPA PSEGSATPKK

            NDSERAFERF VRTIRRCNNL SDARRFRALI ASQLKRESMV EGQDPVYLRR LETGKRVLDQ
            GDHERRFEKF IRAIRKTNNL SDARRFRSEV SSQFKRDALK DGQDPVYLRR LDIGKRILDE
            GDSERKFEKF IRAIRKVNNL SDARRFRSEV ASQLKRDSLQ DKQDQVYLRR LEMGKRLLDQ
            GDSERKFEKF IRAIRKVNNL SDARRFRSEV ASQLKRDSLQ DNQDQVYLRR LEMGKRLLDQ
            GDSERRFEKF VRSVRKVSNL SDARRFRSEV ASQLKRESQK EGQDPVHLRR LEMGKRLLDQ
            GDNERNFERF IRAIRQCNSL SDARRFRSEI ASQLKKEAAV DGQDPLYLRR LETARRILDQ
            GDNERKFEKF IRAIRKTNNL SDARRFRSEV AIQIKRDSQQ ENVDQVYLRR LEMGKRLLDQ
            GDNERKFEKF IRAIRKVNNL SDARRFRSEV ASQLKRDSLQ DNQDQVYLRR LEMGKRILDQ
            NDSERAFERF VRAIRRCNNL SDARRFRALV ASQLKRESMV EGQDQVYLRR LETGKRVLDQ
            GDNERRFERF IRAIRQTNTL ADARRFRSEV SSQLRKDAMM EGQDPVYLRR LETARQILDT
            GDHERRFEKF IRAIRKTNNL SDARRFRSEV SSQFKRDALK EGQDPVYLRR LDIGKRVLDE
            GDNERKFEKF IRAIRRVANL SDARRFRSEV ASQLKRDSLQ ENQDPVYLRR LEMGKRLLDE
            KPDQKSFEAF LRSIRHTTSL LEVRRIKNDI AVQIRKNLER LSDDPSYLHR LEAAYTVAEH
            GDSERKFEKF IRAIRKVSNL SDARRLRSEI ASLYKRDSSQ ESQDQVYLRR LDMGKRLLDQ
            SASQQDFERF IRKIKAIDTA QEAKQLRYNI SVQLQREASG SYESGLYSGR LREAQSILDA

            KVAKLLVDVM HDASGLSYFM EFMDRQHLMS LVQFWIVVDG FRNPLERNDI ALISATYLAK
            RVNQLLVDLL HDPSGLSYFM EYMDRQNCMS LVQFWIVVDG FRNPLERTDL AQINDAYLSK
            KVNHLLVELL RDSSGLSYFM EYMDRQRLMP LVQFWLVVDG FRNPLERLDL QQIDQAYLSQ
            RVTHLLVDFL RDPSALSYFM EYMDRQNLMP LVQFWLVVDG FRNPLERQDL QQINQAYLSR
            RVQQLLEELL RDSSGLSYFM EYMDRQRLLP LVQFWLVVDG FRNPLERLDL AQINQAYLSM
            RVVQLLRQVL YDASGLSYFM EFMDRQGMMR LVQYWIVVDG FRDPLERADL AQIYEAYLTK
            KVHHLLTDVL RDPSSLSYFM EYMDRQRLMP LVQFWLVVDG FRNPLERLDL AQIEAAYLSR
            KVNHLLVDLL RDSSGLSYFM EYMDRQRLMP LVQFWLVADG FRNPLERQDL QQIEQAYLSR
            KVAKLLVDVM HNASGLSYFM EFMDRQGLMS LVQYWIVVDG FRNPLERNDL ALLSATYLNK
            KVANLLREVL YDASGLSCFM EFMDQADLMR LVQFWIVVDG FRNPLERADL AQINEGYLSK
            RVNQLLVDLL HDPSGLSYFM EYMDRQNCMS LVQFWIVVDG FRNPLERTDL AQINDAYLSK
            RVHHLLVELL RDPAGLSYFM EYMDRQRLMP LVQFWLVVDG FRNPLERLDL LQIHQAYLSK
            KIAQLLHDVL LNPSSLSFFM EFMDRRKRSI LVQFWLLVES FKNPLEKEEI RMFDQVYYAS
            KVQLLLVDLL RDSSGLSYFM EFMDRHHVLP LVQFWLVVDG FRNPLERLDL AQIEQAYMAN
            KLQDFLSDVL NDPSCLQWFM EFADQRSRMV LLQFWLTVNS IKDPLERDDV ETIYEMYMEG

            PELKVTEESR QVVKAFLSAT PEQYRKARTV ILSTQSAILE ELQEVYFPKF KQSDLYWKYL
            PELKVPDTSK HIVQEFLRAT SKQYFMARRA ILRAQTSALE VMQDKFFPHF KRSDLFYKCL
            PELKISASST TELKEFLKAT PAQYFRARRA ILRAQSAVLE EMQSRFFQSF KKSDLYYKCL
            SELKVPDHSK NEVKEFIKAT PMQYYRARQA ILKAQSAVLE EMRARFFQGF KKSDLFYKCL
            PVLKVPPSSR KLVQEFLDAI PAQYYRARRA ILRAQTAVLD EMRINHFQNF KKSDLFYKCL
            PELAVPDNIR RVVDDFLKAT NAQYLAARRT VMQVQSSVYN EMADRYFARF KKSDLWYKWL
            PELKVPDSSK RTIQEFLRAS PEQYYKARRA VLRAQSAVLE EMKAKHFGNF RKSDLFYKAL
            PELKVPAASK KEVLQFLRAT PAQYFRARRA ILKAQTAVLE EMQSRFFQSF KKSDLYYKCL
            AELKVSEESR RTVKNFLSAT AEQYRKARMV VLTTQSAVLE ELESTYYPKF KKSDLYWKYL
            PELKILPEAR QAVSEFLKAT AQQYHNARRS LLRAQTAAYE QLQEPYFRRF KKSNLYYKWL
            PELKVPETSR QIVQEFLKAT SKQYFMARRA ILRAQTSALE VMQDKFYPYF KRSDLFYKCL
            PELNVPESAK KAVKEFLQAT PAEYYKARRA ILRAQSAVLE TMRSRYFEGF KKSDLYYKCL
            PLIKVSKRYV DSARQFLAIA ALQVWQVRRD VLRAQKEIYE EMEEEDWPSF RQSDLFLKAA
            PQLNISQAAR SEVRAFLSAT PEQYYKARRA ILGAQSAVLE NMQGRYFQNF KKSDLFYKCL
            PQLVVDPRSF NDVRTFVEST MDQYRQARKG ILRTQHAAFQ KLEKCDLEDF KKSDLFSKFL

            ASDDLALSSQ SLGQDEVHEA APGDLGLTEA IQALTADIEK LGSQEAVVDT LTRKAELTNN
            TSQEMANSIM SLDQEQVHEA APGDLGLAEA ITLLTTDIDR LIAQDAVVDS LTRKAELTNN
            AAQELVDSVQ SLDQEEVHEA APGDLGLAEA ISVLTNDIDR LVAQEAVVES LTKKADLTNN
            AAEELGDSVQ SLDAEEVHEA APGDLGLAEA ITALSNDIDR LVAQEAVVES LTRKAELTNN
            AAEELADSVQ SLDQEEVHEA APGDLGLAEA ITALSNDIDK LVAQEAIVES LQRKAELTNN
            ASDEMAGSFQ SIDSDEIHEA APGDLGLAEA IDALTQDLDR LVNQESIVDS LTKKAELTNN
            ASEELADSVQ SLEQEEVHEA APGDLGLAEA ITVLSNDIDR LVAQDAVVDS LLKKAELTNN
            AAEELADSVQ SLDQDEVHEA APGDLGLAEA ITALTNDIDR LVAQEAVIDS LTRKAELTNN
            ASDELAMSTA SLGKDEIHKA APGDLGLTEA IEVLTADIDK LTAQDSVVEA LTRKAELTNN
            AMDELAQSTA SLFSDEIHEA APGDLGLAEA IDALTADIER LVAQESIVDS LTSKAELTNN
            TSQEMANSIM SLDQEEVHEA APGDLGLAEA ITILTTDIDR LIAQDAVVDS LTRKAELTNN
            ASQEMMDSVQ SLDQGEIHEA APGDLGLAEA ITALTNDIDR LVAQEAVIES LTKKAELTNN
            QDLHDDENDG QTEEENAGFA SLPSFNLSQE LQKMDAQLEK LEAQADILDA LARKAELTGR
            ASQEMIDSVQ SLDQDEVHEA APGDLGLAEA IAALSNDIER LAAQDAIVDS LTRKAELTNN
            AIQPQSAPLI SLDDESLHFA SPGDLGLTEA IKTLTIDIEK LKGQVKVLEP LLRKAELTNN

            TAELRILRKS KMSIQRELHR KEMQRQQYMI QESDNSLYGR STVRIKSIVV GKEEDGREFA
            TAELRILRKS KASLEREIRR KELQRQQYVI QESDNSLYGR STIKIKSIVV GKEDDGREYA
            TAELRILRKS KASLQREIRR KELQRQQYVV QESDNSLYGR STIRIKSIQV GREDDGREFA
            TAELRILRKS KASLQREIRR KELQRQQYVI QESDNSLYGR STIKIKSIQV GREEDGREFA
            TAELRILRKS KASLQREIRR KELQRQQYVI QESDNSLYGR STIKITGIQV GRDDDGKEYA
            AAELRILKKS KASLQREIHR KELQRQQYVI QESDNSLYGR ATVSIQSIMV GKDEDGSEFA
            TAELRILRKS KASLQREIRR KELQRQQYVI QESDNSLYGR STIKIKNIHV GREEDGKEFA
            TAELRILRKS KASLQREIRR KELQRQQYVV QESDNSLYGR STIKIKAIQV GREDDGREYA
            TAELRILRKS KASIQREIHR KEMQRQQYIV QESDNSLYGR STVSIKSIVV GKDDDGREFA
            AAELRILRKS KASLQREIQR KELQRQQYIV QESDNSLYGR ATVFIQSIMV GTEADGKEYA
            TAELRILRKS KASLEREIRR KELQRQQYVI QESDNSLYGR STIKIKSIMV GKEDDGREYA
            AAELRILKKS KMSLQREIRR KELQRQQYVI QESDNSLYGR SEIRIKSIQV GREDDGREFA
            SSETRLLAQS IQAVRRESRD IRWQRSQLEQ QMAATQLIGQ TRVSIQDTMI SVDQEGKEYA
            TAELRILRKS KASLQREMRR KELQRQQYVV QESDNSLYGR STVRIKSIQV GREDDGREFA
            TNEIRILSKS VSSLQREINN KEMQRQQYIV QETDNSLYGR SAIAIQNAVS SHDKMGNEFV

            MYVIEVWVVA RRYSEFHELH HQLRTRYPSV RQLQKEFLQK RRLALEAYLQ HLLLLPEVCR
            VYVIEVWTVT RRYSEFHELH QRLRIKYPSV GHLQGDFLQK RRAALEKYLR EILLLPDVCR
            LYVVEVWAIP RRYSEFHELH QKLRSRYPSV RNLQSEFLRK RREALEKYMR ELLHLPEVCR
            LYVIEVWVIS RRYSEFHELH QKLRSRYPSV RNLQSEFLRK RRTALEQYLQ DLLLLPEACR
            LYAIEVWVVT RRYSEFLELH QKLRSRYPSV RNLQSEFLQK RRDALEKYMR ELLLLPEACR
            LYVIEVWVVA RRYSEFHELN KRLRSKYPMI RNLQKDFLQK RRSALEKWLR ELLLIPAICR
            MYAIEVWTVT RRYSEFLELH QKLRSQYSSV RNLQNDFLQK RRVALEKYLN QLLLLPDVCH
            LYVVEVWVIT RRYSEFHELH QKLRSLYPSV RHLQSEFLRK RRDALEKYMR ELLLLPDVCR
            MYVIEVWGVA RRYSEFHELH QKLRMSYPSV RHLQKEFLQK RRIALESYLQ KLLLLPEVCR
            MYVIEVWVVS RRYSEFHELN KRLRAKFPQV RNLQKDFLHK RRLGLEKYLR ELLLIPAVCR
            VYVIEVWTIT RRYSEFHELH QRLRIKYPSV GHLQGDFLQK RRVALEKYLR EILLLPDVCR
            LYVIEVWAVM RRYSEFHELH QKLRSRYPSV RNLQSDFLRK RRAALEKYLR ELLLLPEVCR
            VYLIEIWIVG RRYSEFWSLH QALKERFAAV RALHAPFVDA RKAALERYLQ ALVKLKVACE
            LYVIEVWMVT RRYSEFHELH QKLRSSVPSV RNLQSEFLRK RRAALEVYLR ELLQLPEVCR
            VYLVEVWIVA RRYSHFLQLH QHLIRSFPYI SRIQKSFVDS RKVQLEAYLR ELLKMPEICN

            SRDLRAFLSQ RAIIPAGQNL ISAATNQAEA EAELNAFEIK PICDLFLETF ELNKGNNQLL
            SRELRAFLSQ SALAPAGQNL LSAATNQAEA EAELNAFEVK PICDIFLEVF ELNRGNNQLL
            SRDLRAFLSQ RVIAEAGQNL IAAATSQAEA EAELNAFEIK PICDIFLEVF ELHKGNNQLL
            SRELRAFLSQ SVITQAGQSL IAAATNQAEA EAELNAFEIK PICDIFLEIF ELNKGNNQLL
            SRDLRAFLSQ TGVSGAGQNL IAAATSQAEA EAELNAFEVK PICDVFLEVF ELNRGNNQLL
            SRELRAFLSQ RAISPAGQNL ISAATTQAEA EAELRAYEIK PICDLFLEAF ELNRENNQLL
            SRELRTFLSQ STITPAGQNL LAAATNQAEA EAELNAFEVK PICDIFLEVF ELNRGNNQLL
            SRELRAFLSQ SVVAQAGQNL IAAATNQAEA EAELNAFEIK PICDIFLEVF ELNKGNNQLL
            SRDLRAFLSQ QAIIPAGQNL ISAATAQAEA EAELNAFEIK PICDLFLEVF ELNRGNNQLL
            SRELRAFLSQ AAISPAGQNL ISAATTQAEA EAELLAFEVK PICDLFLETF ELNRENNQLL
            SRELRAFLSQ SALAPAGQNL LSAATNQAEA EAELNAFEVK PICDIFLEVF ELNRGNNQLL
            SRELRAFLSQ SAIAPAGQNL IAAATNQAEA EAELDAFEIK PICDIFLEVF ELNKGNNQLL
            SEELRIFLSQ TAIATIGPSM LDVVVQRVQG IADIDMVSLR EAAGAAAREK QLAASSSRLY
            SRDLRAFLSQ STIAEAGQNL IAAATSQAEA EAELNAFEIK PICDIFLEVF ELNRGNNQLL
            SVAYRAFLSS HNFVTLNSNM IGANGSNPKK ESKISNATVK PISDLFVKLF RLDRGDGQLL

            GGTIERKVRE GARLFQDEHL LRYLTLAKDT LWRTASERLK SRTEASAGNV VGRANAQAAA
            GGTIERKVRE NVKFIHDDMI VKYISILKDS MWRTTGEKSK SRKEASAGSV VGRVNAQAAS
            GGTIEKKVRD NVKLVQEDSL LRYIGMVQDS MWRTAAEKKK TRTEASAGSV VGRVNAQAAS
            GGTIERKVRD NVKLAQDENV LKCISLVQDS LWRTAAEKKK TRTEASAGSV VGRVNAQAAS
            GGTIERKLRD NVRLVQQDAV LKYVGLVRES MWRTPAQKSR TRTEASAGSV VGRLNAQAAS
            GGTIERKVRE NVKLTQEDSI VRYINTLRDA MWRTPQEKAK SRKEAGAGSV VGRANAQAAS
            GGTIERKLRD NVRLVAEDAL LRYINLVKDG MWRTAQEKAR TKTEASAASV VGRLNAQAAS
            GGTIERKVRD SVKLGHEDTL LKYIGMVQDI MWRTAAEKKK TRTEASAGSV VGRANAQAAS
            GGTIERKVRE SARLFQDDSL LRYINLARDN LFRSMQDRMK SRTEATAGNV VGRANAQAAA
            GGTIERKVRE SFDLLSENNL VNYIDSLKDS MWRTGQDKER SRKAASASSV VGRQNAQLAA
            GGTIERKVRE NVKLVQDDML VKYISILKES MWRTTGEKSK SRKEASAGSV VGRVNAQAAS
            GGTIERRVRE NIKAVQEESL LRYMGLLRSA LWRSAAEKKK TRTEASAGNV VGRVNAQAAS
            GGTQDPRDVF VGATTRHLAL SRIVPIKPLA QWKTRAQRNR KRETRQPGPR CQPGRTGKRA
            GGTIERKVRD NVKLVQEEAI LRYIGLVRDS LWRTASEKKK SRTEASAGSV VGRANAQAAS
            GGTIERRVRD SLNVANEQSV SNYLQLLLNN VWRSVHEKTS TRHHAKSSKV VGTSNSKYAA

            RRIFATLNNQ RLMFKGKPIL AGNSDLNQAQ LIFSLVGTPT EENMPGWSSL PGPKAFAFSN
            RRIFATFNNP RLMFLGKPIL QGESEEQQLK LIFDLCGTPN EENMPGWRLL PKPKAFSFAN
            RRIFATLNNS RLMLVRKPIL AGESDSHQLE IIWDLMGSPT EENMPRWKTL PGPESFNDKQ
            RRIFATLNNS RLMLYGKPIL AGESDAAQLD IIWDLMGSPN EENMPRWKSL PGPKAFSFAN
            RRIFATLNNQ RLMLTGKPIL SGESDGHQLE LIWDLCGTPT EDTMPGWRKL PGPKAFSFAN
            RRILATLNNQ RLMFKRKPIL AGNSDLNQAQ IIFDLVGSPT EENMPGWSQL PGPKAFAFAN
            RRIFATFNNE RLMLEGKPVL QGESDLHQLE LVWDLCGTPS EETMPGWRTL PGPKAFAFSN
            RRIFATLNNP RLMLVGKPIL AGESDSLQLE IIWDLVGSPN EENMPRWKTL PGPKAFAFSN
            RRTFATLNNR PLMFKGKPIL CGSSDLNQTQ LIFSLVGTPT EENMPGWSSL PGPKAFAYSN
            KKIEGTVNNT RLMFKRKPIL AGQSDIHQAQ IIFELVGSPN DQSMPGWNEL PGPKAFAYAA
            RRIFATFNNP RLMFLGKPIL QGESEEQQLK LIFDLCGTPN EENMPGWRSL PKPKAFSFAN
            RRLFATFNNS RLMLFGKPIL AGESDAHQLE LIWDLMGSPT DENMPGWKNL PGPKAFAFAR
            HRLKKTVCRA PEMITGRPLF KGTSEINQLE LIAKLCGSPN ETNFPGWSSL PGPKAFISAN
            RRIFATLNNS RLMLTGKPIL SGDSDGHQLD IIWDLVGSPT PQNMPLWSTL PGPKAFAFNA
            HNLFMMLQNP ILFFTRKPIF PGASDVDQGS KIFQAVGVPT EDTMPGWSVL PGAKAFAVAN

            PGKGNKAGAR SHDIKEKRLH VPLVDRLPEE APPLVVAVVG PPGVGKTTLI KSLIRRYTKQ
            PGRLAKSAAR SHDIKERRLH VPQIDRLPEE PPPRLVTIVG PPGVGKTTLL KSLVKRYAKE
            RDRKTHASTV SKQVREKRLH VPLVDRLPDE APPRLVTIVG PPGVGKTTLL KSLVRRYSKE
            PGKLQRQAAR SQDIKEKRLH VPLVDRLPDE APPRLVTIVG PPGVGKTTLM KSLIRRYAKE
            PGKLLKTASR SHDIKEKRLH VPLVDRLPDE PPPRLVTIVG PPGVGKTTLL KSLVRRYAKE
            PGKLQKQAAR SHDVKEKRLH VPMVDRLPEE APPIVVAVVG PPGVGKTTLI KSLIRRYTKQ
            PGKLARQAAR SHDIKEKRLH VPAVDRLPDE PPPRLVAIVG PPGVGKTTLL KSFIRRYAKE
            PGKLQRQAAR SQDIKEKRLH VPLVDRLPDE APPRLVTIVG PPGVGKTTLL KSLVRRYAKE
            PGKLNKQAAR SHDVKEKRLH VPQVDRMPEE APPTVVAIVG PSGVGKTTLL KSLIRRYTKQ
            PGKLKRQAAR STEVKEKRLH VPLVDRLPEE APPIIVGVVG PPGVGKTTLI KSLIRRYTKQ
            PGRLAKSAAR SHDIKERRLH VPQIDRLPEE PPPRLVTIVG PPGVGKTTLL KSLVKRYAKE
            PGKLQRQAAR SSDIKEKRLH VPLVDRLPDE APPRLVAIVG PPGVGKTTLM KSLIRRYAKE
            INVAQKQILR NAEKEQKRFH VPLADRTPDE PPPIIVAVVG PEGVGKTTLM RSLIRRYTKH
            PGKLARQAAR SSDIKEKRFH VPLVDRLPDE APPRIVTIVG PPGVGKTTLM KSLIRRYAKE
            PGKLDRQARR SHDHKEKRYH APMVDRTTED PPPVIVAVVG PPGTGKTTLI KSLVRRYTKQ

            TLSTPNGPLT VVTSKKRRLT ILECPSDLAA MIDVAKIADI VLLMIDGNYG FEMETMEFLN
            TLSDPQGPIT VVTSKRQRLT FVECPNELEA MVDISKVADI VLLMIDGNFG FEMETMEFLN
            TISDPQGPIT VVTSKKQRLT FVECPNELEA MVDIAKVADI VLLMIDGNFG FEMETMEFLN
            TISDPQGPVT VVTSKKQRLT FVECPNELEA MVDIAKVADI VLLMIDGNFG FEMETMEFLN
            TISDPQGPIT VVTSKKQRLT FLECPNELEA MVDIAKVADI VLLMIDGNYG FEMETMEFLN
            TLSHPTGPLT VVTSKRRRLT FLETPADLAA MIDIAKVVDI VLLMIDGNYG FEMETMEFLN
            TIQDPVGPIT VVTSKKQRLT FIECANELEA MVDIAKVADI VLLMIDGNFG FEMETMEFLN
            TISDPQGPIT VVTSKKQRLT FVECPNELEA MVDIAKVADI VLLMIDGNFG FEMETMEFLN
            TLSSPQGPLT VVTTKRKRLT FLECPSDLAA MIDIAKIADI VLLMIDGNYG FEMETMEFLN
            TLSTPTGPLT VVTSKRRRLT FIECPADLAS MIDVAKVVDI VLLMIDGNYG FEMETMEFLN
            TLSDPQGPIT VVTSKRQRLT FVECPNELEA MVDMSKVADI VLLMIDGNFG FEMETMEFLN
            TISDPQGPIT VVTSKKQRLT FMECPNELEA MVDVAKVADI ILLMIDGNYG FEMETMEFLN
            TLADIKGPVT VVTGKKRRVT FIECNNDINS MIDIGKVADL VLLMIDGSFG FEMETMEFLN
            SISDPQGPVT VVTSKKQRLT FVECPNELEA MVDMAKVADV VLLMIDGNFG FEMETMEFLN
            TLNDIRGPIT VVSGKRRRLT FLECNNDLSS MIDVAKIADL VLLVMDGNFG FEMETMEFLN

            VLSTSGMPNV FGILTHLDLF KKQSTLRAAK KRLKHRFWSE LYNGAKLFYL SGVINGRYPD
            ILSSSGMPNV FGILTHLDLF KKPQTLKDAK KRLKNRFWSE LYQGAHLFYL SGVINGRYPD
            VLAATGMPNV FGVLTHLDLF RKPQALKDAK KRLKRRLWTE LYQGAHLFYL SGVINGRYPD
            TLAATGMPNV FGILTHLDLF RKPQALKDAK KRLKRRLWTE LYQGAHLFYL SGVMNGRYPD
            ILATTGMPNV FGILTHLDLF RKPQALKDAK KRLKQRLWSE LYQGAHLFYL SGVMNGRYPD
            VLSATGMPNV FGILTHLDLF KKQSALKIQK KRLKHRFWSE LYQGAKLFYL SGVVNGRYPD
            VLAATGMPNV FGILTHLDLF RKPQALKEAK KRLKHRLWSE LYQGAHLFYL SGVLNGRYPD
            ILAATGMPNV FGILTHLDLF RKPQALKDAK KRLKRRLWTE LYQGAHLFYL SGVINGRYPD
            ALSTSGMPNV FGILTHLDLF KKQSTLRMTK KRLKHRFWSE LYQGAKLFYL SGVINGRYPD
            VLSASGMPNV FGILTHLDLF RKQETLKLQK KRLKHRFWSE LYQGAKLFYL SGVVNGRYPD
            ILSSSGMPNV FGILTHLDLF KKPQTLKDAK KRLKNRFWSE LYQGAHLFYL SGVINGRYPD
            ILAATGMPNV FGVLTHLDLF RKPSALKDAK KHLKRRLWTE LYQGAHLFYL SGVMNGRYPD
            VLQSHGFPKV IGVLTHLDLI KKAKTLKATK KRLKHRFWTE IYDGAKLFYL SGIINGRYPD
            VLAATGMPNV FGILTHLDLF RKPQALRDAK RRLKRRLWSE LYQGAHLFYL SGVLNGRYPD
            ILSPHGFPRI LGVTTHLDLF KNPATMRASK KRLKTRFWTE VYAGAKLFYL SGVINGRYPD

            REVHNLSRFL SVMKNRPLVW RNSHPYALAD RFLDITPPTE IEKDPKCDRT IALYGYLRGT
            REIHNLSRFI SVMKNRPLIW RNTHPYTIID SFRDITHPTK IEEDEKCDRT VVLSGYLRGT
            REIHNLSRFL SVMKNRPLIW RNSHPYSIVD SFRDITHPTK IEENPNCDRS IVLSGYLRGT
            REIHNLSRFL SVMKNRPLIW RNSHPYSIID SFRDITHPTK IEEDPNCDRS IVLSGYLRGT
            REIHNLSRFL SVMKNRPLVW RNSHPYTVID SFRDITHPTR IEEDAKCDRS IVLSGYLRGT
            REVLNLSRFL SVMKNRPLVW RNSHPYCLAD RFLDITPPTD IEENPKCDRT VALYGYLRGT
            REIHNLSRFL SVMKNRPLVW RNSHPYTIID NYRDVTHPTQ IEEDEKCDRT IELSGYLRGT
            REVHNLSRFL SVMKNRPLVW RNSHPYSIID SFRDITHPTK IEEDPTCDRS IVLSGYLRGT
            REVHNLSRFL SVMKNRPLIW RNSHPYALAD RFLDITPPTQ IEENPKCDRT VALYGYLRGT
            REIMNLSRFL SVMKNRPLVW RNSHPYCLAD RFLDITPPTD IEQNPKCDRT VALYGYLRGT
            REIHNLSRFI SVMKNRPLIW RNTHPYTIID SFRDITHPTK IEEDEKCDRT VVLSGYLRGT
            REIHNLSRFL SVMKSRPLVW RNTHPYTIID SFRDITHPTK IEEDPKCDRS IVLSGYLRGT
            TEIQNLSRFI GVMKFRPLIF RNAHPYVLAD RMEDLTPREE IRANPKGDRT ITVYGYLHGT
            REIHNLSRYL SVMKNRPLIW RNTHPFSVID SYRDITHPTK IEEDPNCDRS VVLSGYLRGT
            REILNLCRFI NIMKFRPLKW RNEHPYLLAD RVVDITHPSL IEKNPKVDRK VTMYGWVHGT

            NFPAGARVHV PGVGDLTVSG IEALPDPCPT PGKSNKRRLG EKQKLLFAPM SDVGGVLVDK
            NFAAGQRVHI PGLGDYSVSA MESLPDPCPT PGKTGRRRLD EKEKKLHAPM SDKSGLKIDG
            NFSSGQRIHV PGLGDFTVSN MEVLPDPCPT PGKTGRRRLD EKEKKLHAPM SDRSGLKIEG
            NFASDQRVHV PGLGDFTVSN MEVMPDPCPT PGKTGRRRLD EKEKKLHAPM SDRSGLKIDG
            NFAAGQRVHV AGLGDFTIAD IEVLPDPCPT PGKKGRKRLD EKEKKLYAPM SDRSGLKIDG
            NFPAGARVHV PGVGDLNVSM IEPLPDPCPT PGKSKSRRLG EKQKVLFAPM SDVGGVLVDK
            NFSAGQRVHI AGLGDFTIKE MEQLPDPCPT PGKTGRRRLD EKDKKLWAPM ADRSGLKITG
            NFSSGQRVHV PGLGDFTVSN MEVLPDPCPT PGKTGRRRLD EKEKKLHAPM SDRSGLKIEG
            NFPAGARVHV PGVGDLTVSG IEGLPDPCPT PGKSNRRRLG EKQKLLFAPM SDVGGVLVDK
            NFPAGSRVHI PGVGDLTVTS TEALPDPCPT PGKKKRTRLG DKQKVLYAPM SDVGGVLVDK
            NFAAGQRVHI PGLGDFSVSA MEALPDPCPT PGKTGRRRLN EKEKKLHAPM SDKSGLKIDG
            NFATGQRVHV AGLGDFTVSS MEVLPDPCPT PGKKGRRRLD EKEKKLYAPM SDRSGLKIDG
            HLRSSHRVHI PGAGDLSITS IEKLNDPCPL PDSEKRRKLS DKAKLIHAPM SDVGGVMFDK
            NFAAGQRVHI PGLGDFSIAN MEVLPDPCPT PGKTTRRRLD EKDKKVHAPM SDRSGLRIDG
            PLPYNAKVHV PGIGDLVVKE AERLPDPCPT PGAKRKRRLD EKQKSIYAPM SDVGGVLMDK

            DAVYIDVKTR GLGEQLVIGL QGERKLLGEA DSGVRLFRGG TGRKHRREVR DIAFADSDSD
            DTIWITRDKR GEGEELIVGL QGERRLLGET EEGVRLFSNG SGRKHQRRAR DIEFADSDSD
            DAIWITREKR GEGEEMIVGL QAERKLLGQT EDGVQLFRGG TGRKSHRKAR DLAFADSDSD
            DAIWITSDKR GEGEEMIVGL QAERKLLGQM EGGVQLFKGG TGRKTHRKAR DLAFADSDSD
            DAIYIYREKR GEGEELVIGL QGERRLLGQT DAGVRLFAGG TGRKERRKAR DVAFADSDSD
            DAVYIDVKTR GLGEQLVVGL QGERRLLGEA DKGLKLFSNG KGRTSQRHAR DIAFADSDSD
            DHIVITRENR GEGEQLIIDL QNERRLLGQT DEGVKLFASG TGRKSRRTAR DIAFADSDSD
            DAIWITREKR GEGEEMIVGL QAERKLLGQT EEGVQLFKGG TGRKSQRKAR DYAFADSDSD
            DAVYIDLKTR GLGEKLVVGL QGERRMLGEA DEGIRLFRGG SGRKHKRHAR DVAFADSDSD
            DAVYIDVKTK GLGEQMMIGL QGGRKLLGED DGNFRLFRDG TGRRSQRTAR MWPLQTMGRD
            DTIWITRDKR GEGEEMIVGL QGERRLLGET EEGVRLFSNG SGRKHQRSAR DIEFADSDSD
            DAIWITREKR GEGEEMIIGL QAERKLLGQT DDGVQLFKGG TGRKEPRKAR DVAFADSDSD
            DAVYINVPGA GEGERMVMHL QDAHTTLDEA QSELRLFDSD SPAKGKRVRR EIPFADSDSD
            DAIWITREKR GEGEELIVGL QAERKLLGQT EEGVQLFKGG TGRKTQRKAR DLAFADSDSD
            DAVYIDVGSK GIGEQMVTSL QSAKHGLGET ERVFRLFNDK HGRTGMRSGR EYDFQESDSD

            LKRPKYRITD LSRTMYDESM TPAEVIRRWR GEEEMIESLR KRFAKRKEEL KLRFEEEWYD
            LQRKSYRTAD LAKLMYDESL TPTEVLKRWR GEEDNIEELR QRFARRKEEL KLRFEEEWYD
            LKRRSYHTGD LARLMYDESL NPEDALNRWR GNQENIEALR QRFAKRKEEL KQRFEEEWYE
            LKRRSYHTSD LARFIYDESL SPEDALKRWK GDEKNVEALR RKFAKRKEEL KMRFEEEWYE
            LRKSQGQPSD LARILYNESL TPEQILKRWK GEEDAIESLR KRFAKRKEEL KLRFEEEWYE
            LKKRPYRTAE LARLMYNDSM SPAEVIRTWR GEEENLESLR QRFARKKEEL KLRFEEEWYD
            LRRKPFRAVD LARYMYDESM APTEAIKKWA GQKDAVEALR NKFARRKEEL KLRFEEEWYD
            LKRRSYHTGD LARFMYDVSL TPEEALQRWR GEEDKMEALR ERFARRKEEL KLRFEEEWYD
            LKRPAFRVKD LSRMMYDESI TPAEVVQIWR GEEELIESLK RRFAKRKEEL KLRFEEEWYD
            GRKRPYRVTD LAKMMYNMDL APEEVIKKWR GDEENVEALM GRFARRKEEL KLRFEEEWYD
            LQRKSYRTAD LAKLMYDESL TPTEVLQRWR GEEDNIEALR KRFARRKEEL KLRFEEEWYD
            LRKRSYHTAD LARYLYDGSM TASEVIKKWK GEQENIEALK RKFAKRKEEL KARFEEEWYD
            MANRSRKPLD LARLIYHSDK TPEQIASGNV HSEKILDSIR RFFAQKKEAL KRRFDEQWYD
            LKKRSYHTPD LARFMYDDSM TPEQVLKRWR GDEKNVEALR QRFARRKEEL KLRFEEEWYD
            MKKQTRKSWD INRVLYQDDV SPADAISKWK GDQEAIAGLS DRFAAKKEKL KKQFEQEWYD

            AQKAKMQKQA DINRAEFEAL DPNSRARAEG YRAGTYARIV LERVPCEFST KFNPRYPVIV
            AQKAQIQKQL DINKSEFENL DESQRIQVEG YRAGMYGKIV IEGVPSEFVT RFNPRMPIIV
            SQKAMIQKQL DINKDEFENL DERQRTAVEG YRAGKYAKVV LEGVPAEFVA KFNPRMPVVI
            AQKAMIQKQL DINKEEFENL DERQRSVVEG YRAGKYAKIV LEGVPAEFVK LFDARRPIVV
            AQKAMIQKQL DINKSEYENL DERQRIAVEG FRAGKYAKIV LEGVPAEFVN KFQSKTPIIM
            AQKAAIQKQL DINRAEFEQL DDQSRVRVEG YRAGTYARIV LENVPYEFSA HFNPRFPIII
            AQKAMIQKQL DINKAEYENL DESQRIAVEG YKAGKYARMV IEGVPAEFVK NFKPRMPIVV
            AQKAMIQKQL DINKDEFETL DERQRAAVEG YRAGKYAKIV LEGVPAEFVD RFNSRLPVVV
            LQKAKMQKQL DINRAEFEEL DPASRARAEG YKAGTYARIV LENVPYEFAA KFNPRFPVIV
            AQKAMIQKQL DINRAEFDQL DELSRVRVEG HKAGTYARIV LENVPYEFSA HFNPRFPVLI
            AQKAQIQKQL DINKAEFENL DESQRINVEG YRAGMYAKIV IEGVASEFVT RFNPRMPIIV
            AQKAMIKKQL DINKEEFENL DERQRVAVEG YRAGKYAKLV LEGVPAEFVS RFNARMPIIV
            EQKDRLAAQA ALNKSEFATV DEDTRHSVVG YQPGAYVRIE LSKVAYELVE NFDATYPLLV
            AQKAMIQKQL DINKAEFEEL DERQRSAVEG YKAGRYAKLV IEGVPAEFVE KFSAKTPLIL
            LEKAKIAKQL EINEAEYKEM DQNTRDRIEG FRAGTYLRLV FEGVPCEFIQ HFDPSFPVLI

            GGLAPTEDRF GYVQVRIKRH RWHKKILKSN DPLIFSLGWR RFQTLPMYST SDNTRNRMLK
            GGLTPTEDRF GFVQVKIKRH RWHKKILKTN DPLIISLGWR RFQTLPIYST SDNTRNRMLK
            GGLSPTEDRF GFLQVRIKRH RWHKRILKTN DPLIFSLGWR RFQTLPIYST TDSTRNRMLK
            GGLSATEDRF GYLQVRIKRH RWHKRILKTN DPLIFSLGWR RFQTMPIYST TDSTRNRMLK
            GGLSATEDRF GFVQARIKRH RWHKKILKTN DPLIFSLGWR RFQSLPIYSI SDSTRNRMLK
            GGLTPTEDRF GYLQVRIKRH RWHKKILKTN DPLIFSLGWR RFQSLPIYSI SDSVRNRMLK
            GGLSATEDRF GFVQVRIKKH RWHKKILKTG DPLIFSLGWR RFQSLPIYSI SDSTRNRMLK
            GGLSPTEDRF GYLQVRIKRH RWHRRILKTN DPLIFSLGWR RFQTMPIYST TDSTRNRMLK
            GGLAPTEDRF GYVQIRIKRH RWHKKILKSN DPLIFSLGWR RFQSLPIYST SDSTRNRMLK
            GGLTPTEERF GYVQIRIKRH RWHKKILKTN DPLIFSLGWR RFQTLPIYSI SDSTRNRMLK
            GGLTPTEDRF GFVQVKIKRH RWHKKILKTN DPLIISLGWR RFQTLPIYST SDNTRNRMLK
            GGLSPTEDRW GFVQVRIKRH RWHKKILKTN DPLIFSLGWR RFQTLPIYSI SDSTRNRMLK
            GGLLASEESF GFIQVRIKRH RWHQKILKTN DPLIFSLGWR RFQSIPIYSL DDGTRNRMLK
            GGLSATEDRF GYVQVRMKKH RWHKKILKTN DPLIFSLGWR RFQTMPIYST TDSTRNRMLK
            GGLLANEDQF GFSQVRIKRH RWHKKVLKSN DPLVVSLGWR RFQTIPLYST SDSTRNRLLK

            YTPEHMHCFG TFYGPLVAPN TGFCCVQSFS NKNPGFRIAA TGVVLSVDEH TEIVKKLKLT
            YTPEHMHCFG TFYGPFIAPN TGFSCYQSFS NKNPGFRIAA TGTVMTVDES SETVKKLKLT
            YTPEHMHCFG TIYGPLIAPN TGFVCFNSFS ASNAGFRIAA TGTILSVDES TEIVKKLKLT
            YTPEHMHCFA TIYGPLIAPN TGFVCFNSMS GSMPGFRIAA TGTILSVDES TEIVKKLKLT
            YTPEHMHCFT TFYGPLIAPN TGFVCFQSFS SSNPGFRIAA TGTVLSVDES TEIVKKLKLT
            YTPEHMHCFG TFYGPLIAPN TGFCCVQSFS NKNPGFRIAA TGVVLNVDES FEIVKKLKLT
            YTPEHMHCFG TFYGPLCAPN TGFTCFQSFS SANPGFRIAA TGTVLSVDES TEIVKKLKLT
            YTPEHMHCFA TVYGPLIAPN TGFACFNSMA AGNAGFRIAA TGTVLSVDES TEIVKKLKLT
            YTPEHMHCFG VFYGPLVAPN TGFCCVQSFS NKNPGFRIAA TGVVLSVDEH TEIVKKLKLT
            YTPEHMHCFG TFYGPLVAPN TGFVCIQSLS NKTPGFRIAA TGVVLNVDES TEIVKKLKLT
            YTPEHMHCFG TFYGPFIAPN TGFSCYQSFS NKNPGFRIAA TGTVMTVDET SETVKKLKLT
            YTPEHMHCFA TVYAPLIAPN TGFVCFNSFS SATPGFRIAA TGTVLSVDES TEIVKKLKLT
            YTPEHMHCLA SFYGPISAPN TGFCAFNTLS TSTPCFRVSA TGVVLDVDAG SQIVKKLKLT
            YTPEHMHCFA TVYAPLIAPN TGFVCFNSFS SENPGFRIAA TGTVLSVDES TEIVKKLKLT
            YTPEHMHCFG TFYGPLVSPN TGFCAVPAVA NKTGAFRIAA TGTVLEVDAS VEIVKKLKLV

            GVAYKIFKNT AFIKDMFNSS LEIAKFEGAA IRTVSGIRGQ IKRALSKPDG CFRATFEDKI
            GTPYKIYKNT AFIKDMFNTS LEIAKFEGAS IKTVSGIRGQ IKRALAKPEG YFRATFEDKI
            GHPAKIYKNT AFIKDMFNSS LEIAKFEGAS IKTVSGIRGQ IKRALSKPDG HFRATFEDKI
            GTPAKIYKNT AFIKDMFNTS LEIAKFEGAS IKTVSGIRGQ IKRALSKPEG QFRATFEDKI
            GAPYKVFKNT AFIKDMFNTS LEIAKFEGAA IKTVSGVRGQ IKRALSKPEG HFRATFEDKI
            GHPYKIFKNT AFIKDMFGSS LEIAKFEGAS IKTVSGIRGQ IKRALSKPEG CFRATFEDKV
            GTPYKIFKNT AFIKDMFNSA LEIAKFEGAS IKTVSGIRGQ IKRALAKPDG HFRATFEDKI
            GTPAKIYKNT AFIKDMFNSS LEIAKFEGAS IKTVSGIRGQ IKRALAKPEG HFRATFEDKI
            GVPYKIFKNT AFIKDMFNSS LEIAKFEGAS IKTVSGIRGQ IKRALSKPEG YFRATFEDKI
            GHPYKIFKNT AFIKDMFKSA LEIAKFEGAS IRTVSGVRGQ IKRALSKPEG NFRATFEDKI
            GTPYKIYKNT AFIKDMFNTS LEIAKFEGAS IKTVSGIRGQ IKRALAKPEG YFRATFEDKI
            GTPYKIFKNT AFIKGMFNSA LEIAKFEGAS IKTVSGIRGQ IKRALSKPEG HFRATFEDKI
            GTPAKIYKNT AFIKDMFSSA LEVAKFEGAH IKTVSGIRGQ VKKALAKPEG QFRATFEDKI
            GTPDKIHKNT AFIKGMFNSS LEIAKFEGAS IKTVSGIRGQ IKRALSKPEG NFRATFEDKI
            GHPAKVFKNT AFIKDMFNSS LEVAKFEGAQ IKTVSGIRGH IKRALASPEG QFRATFEDKI

            LMSDIVFLRA WYPIKPHRFY NPVTNLGWKG MRLTGEVRRE QGIPTPLNKD SAYRKIERPE
            LMSDIVFLRA WYPIKPHRFY NPVTNLGWEG MRLTGEVRRD QNLPTPDQKN SHYKPVERVA
            LLSDIVFLRA WYPIKPRRFY NPVTNLGWQP MRLTGEVRRA QNIATPQPKN SQYRTIERET
            LLSDIVFLRA WYPIKPHRFY NPVTNLGWQP MRLTGEVRRD QNVPTPQPKN SQYRQIERQT
            LMSDIVFLRA WYPIKPHRFY NPASNLGWQP MRLTGEIRHA EGIPVPQQRN SEYRKIERQD
            LMSDIVFLRA WFPIKPHRFY NPVTNLAWKG MRLTGEVRRA EGIETPKEKN SAYRKIERAE
            LLSDIVFLRA WYPIKPHRFY NPATNLGWQS MRLTGEVRRD QNIATPLDKN SQYRKIERET
            LLSDIVFLRA WYPIKPHRFY NPATNLGWQP MRLTGEVRRA QNVATPQPKN SQYRPIERET
            LMSDIVFLRA WYPIKPHRFY NPVTNLGWQG MRLTGEVRRD QGIPTPMNKD SAYRKIERQE
            LMSDIVFLRA WYPIKPRRFY NTVTNLSWQG MRLTGLVRHE NNLPTPSDKN SAYRPITRET
            LMSDIVFLRA WYPIKPHRFY NPVTNLGWEG MRLTGEVRRD QNLPTPDQKN SHYKPVERVT
            LASDIVFLRA WYPIKPHRFY NPVTNLGWQP MRLTGEVRRS EGVATPQLKN SQYRKIERQA
            LMSDIVFLRA WYTIQPRKFY NPVTSLGWQG MRLTGAVRKE RQLKAPNHIN SSYRAVERTE
            LYSDIIFLRA WYPIKPHRFY NPVTNMGWQG MRLTGEVRRD QSIATPQLKN SQYRKIERQT
            LMSDIVFLKT WYPIQPRKFY NPVTSLNWAG MRLTGQVRAE EGIETPLLEN SKYNKIERKE

            RHFNPLRVPR QLAAELPFKS QITRMKSRKD KTGGEEKKAR DLMQKLNTLR NEKQAKRAAK
            RHFNPLRVPR ALAAELPFKS QIVQMKKQSK PTGGEEKKAR DLMQKLMTLR NDKVAKRKVA
            RHFNPLRVPR ALAADLPFRS QIVQTKKQKK ETGSEEKKAR ALMQQLLTVR NDAAAKRRAK
            RHFNPLRVPR ALAAELPFKS QIIETKKQKK ETGSEEKKAR ALMQQLLTIR NDAAAKRRAA
            RHFNPVRVPK ALAADLPFKS QIVQTRAQPR KTRGEEKKSR DLLQKLTTIR KDVAEKRRAK
            RHFNPLRVPK KLAADLPFHS QPVQMQKQKR ETGKEERVAR NLMQQVMTLR NEKVAKRREA
            RRFNPLRVPR ALAAELPFKS QIIQTKKQKK ETRGEEKKAR DLMQKLTTIR KEVVEKRKAK
            RHFNPLRVPR ALAAELPFRS QIVETKKQKK QTGSEEKKAR ALMQQLLTVR NDAAAKRRAK
            RHFNPLRVPK QLAAELPFKS QITKMKKHSD KTGGEEKKAR DLMQKLTTMR NEKQAKRAAK
            RVFNPLRVPR KLAADLPFKS QIATTKPQKK QTGGEEKKAR RLLDQVVAIR NDKVEKRRQK
            RHFNPLRVPR ALAAELPYKS QIVQIKKQSK PTGGEEKKAR DLMQKLMTLR NDKVAKRKVA
            RHFNGLQVPR ALAASLPFRS QIIATKPQKK KTGAEEKKTR AFLQKVVTVH NDQVAKRRAK
            RKFNPLRVPR ALQAQLPFKS KPKQMSASNN TSEGDEKKAL ALLQQMKTVQ REKEDKRKAK
            RHFNPLRVPR ALAAELPFKS QIVQTKKQKK ETTKEEKRAK NLMQQLTTIR NEKVAKRAAK
            RFFQPLKVPR AIQSGLPFAA QPKNVADPKK RDSEEEQKAR DLLKKVITIR NDKEKRAKEK

            QEERRKVYRA KVAEGLEKKA EREKRERDEY WRREGKIQAN NKRFMTSFCR DLFEYLGFKV
            NEKRREVYRK KVAENEEKRG EREKKEKQEY WRKEGKIAAR NKRFRLAFCD TLLGYLGFRE
            KEENQAAFKK KLADNEEKKV AREKRESKEY WRKNGRISKR NKRFAVLFCF RIFRELEFRA
            KDKNRAAFQK KLAENEEKKE AREKRESKDF WRKNGRISKR NKRFAVLFCF RIFRELEFRG
            KEEHRAAYRK TLAEAEEKKA ARERRENKEY WNREGKIKTR NVKFAVQFAN RLFEFLEFKS
            QEKRREGYRK KVAENEEKRA EREKREKAEF WGKEGRIPLR NRKFLVTYCD ELLLHLGFRD
            KAEQHEKYKK SLEEAEERIK SKEKREKKAY WEREGKIASR NRTFSVQFCA DIFLYLGFRA
            KDENRAAFRK KLADNEQKKE AREKRESKEF WRKNGRISKR NKRFAVLFSF SIFRELEFRA
            QEERRKVYRA KVADSLEKKT AREKRERDDY WRREGKISSS NKRFMLSFCR DVLEFLGFRS
            QQERKDPYKR KVKENEEKRA EREKREKQEY WAREGKIPLL NKKFLKTFCD LILKRLGFRE
            NEKRREVYRK KVAENEEKRG EREKKEKQEY WRKEGKIAAR NKRFRLAFCD VLLSYLGFRI
            KDETRAAFKK RLAEGDEKRE AREKKESKEY WRKNGRISKR NKRFCVLFCF HIFRELEFRA
            NKLRQAQKSK LADKDEQIRA VKRKAEMKEI YRIQGMVPTT SASLTQKLSR QFFLSLGWRA
            KEEQRAAYRK KIADGEAKKE EREKKESKEF WRKEGRISKR NKRFQVSFLW PLFNALGFRS
            WTAQHDAYEK KKAAAEAERL EREKTKKKEF FQQNKKIKFD NASIQQKIDQ SILSSFHFRA

            FLDDIFHEAV ELIAEARKSP VGLQNIGNTC YLNSLLQFYF SVRPYRNMVL DFENVKMELQ
            FIDDVRLEAL RAIANNRADP IGLDNIGNTC YLNSLLQYYY TVKSVREVVM NFEQIRMPLQ
            YLEDVRAEAM EAIADHTNSP VGLENIGNTC YLNSLLQYLF TVKPVRDIAL NYESFKLELQ
            YIEDVRAEAM ERIAEYTNSP VGLENIGNTC YLNSLLQYLF TVKPVRDIAV NYNEFKLELQ
            FYQDVRAEAL QAIGKTLNNP AGLDNLRNTC YLNSMLQYFF TINPVRDLIL NFDEYKLPEQ
            RLDDTMQEVV KIIADHRNSP VGIENLGNTC YLNAILQFLF TIKPLREFVL NIDEHLMDIQ
            FLENVRSELA DAMRKENGAP VGLDNLRNTC YLNSILQYFY SVTAVRNFVL SADQTPLEPQ
            YLEDVRAEAM EAIADHTNAP VGLENIGNTC YLNSLLQYLF TVKPVREIAL DYESFKLDLQ
            FIDDVYHEAL QIIAGGRNSP VGLQNIGNTC YLNSLLQFYF SIRPFRDLVL HYEAHQMDVQ
            TIEDARYEAL RVIAEHRQSP VGLRNIGNTC YLNSVLQFLF TIKPLRELIL NCEHHMQDIQ
            FIDDITFEAL RAIANNRGNP VGLDNIGNTC YLNSLLQYYY TVKSVRQVVM NFEQIRMSLQ
            YLEDVRSEAL DSIAEHTASP LGLHNIGNTC YLNSLLQYLF TVKPIRDIVL NYDSFRLGLQ
            WIELSIWHAL RAIAEHRNSP AGIDNIGNTC YLNSVLQYFF SITEVRDRVL QAAASLAESQ
            FVEDMRFEAL DTISRNRKSP VGLKNIGNTC YLNSILQYLY TVKPVRDLVL NFDDHKLDLQ
            KLERKMSEAF KAIAIDRQAP IGLNNIGNTC YLNSLLQYYF AIKPLREEVL QHDGSNVDVQ

            QDVTEVINNV LFQSQCAIGE QLDQVKDLFL PPILQIQVQR KSTHHLDLKE IIYLDRYMDR
            QDVTEVIGNV MFRLQCAIGE QIDNIRDTFL PPILQVQIQR KNRNAVIFPE TIYLDRYMDR
            QDVEEVMGSI LNRLQAAIGI QLEKIMETFL PPVLHVLIQR KNGNPVDIPE TLYLDRYMDR
            QDVEEVMGNI ISRLQAAIGI QMEPIMETFL PPVLHVLIQR KNDNPVEIPE TLYLDRYMDR
            EDVQEAMDKM LFNLRSAIEA QTDAVTEILF PPILHICIQR KIDVSIQLPQ VLYMDRYKER
            QDASEILINI LLQLSYAIGE QLDFIKELFA PPILKIDVKR RSENHLQLED TIYIDRYLRR
            MDVDEVMGNA IDHLRAAFTS GPDPIKEAFP APNFHICISR KNANPVIIPE LLYLDRFMHR
            QDVEEVMGSI INRLQAAIGI QLEKIMETFL PPVLHVLIQR KNGNPVAIPE TLYLDRYMDR
            QDVTEVINNV LFQSQCAIGE QVDQVKDLFI PPILQIQVQR KSTNHLGLHQ TIYLDRYMDR
            QDAAEVMANI FDLIRCAIGE QGDAIKDLFP APIQIINVKR YDRSHVGLEK VMYLDRYLAR
            QDVTEVIGNV MFRLQCAIGE QIDNIRDTFL PPILQVQIQR KNRNAVIFPE TIYLDRYMDR
            QDVEEVMGSI LNRLQAAIGI QFEKIMETFL PPVLHILIQR KNGNPVVIPE TLYLDRYMDR
            QDVSECLDNC MFQLEVALSD QEDLLTSLFA PPLLQIQLQR KSQAHLDMPE TLYVDRYMDR
            QDVGEVLGRL LDRIQGAIGM QLDLIMDIFP PAILQVMIQR KNGNPVIVSE DLYLDRFVDR
            QDVTECIENV LFQLEAAVGE QDDLVKRLFL PPMLQIQVQR KSLAVLKFDE VIYMDRYIDR

            KQAWEWKDTL RKLFVDYKHL PYRLYAVFVH HGDFERNIWR KYNDTYVTES KRTPVRLRHK
            QEAWKWKARI NTLFTNMTKY EYKLQTVFIH RGDFENDIWR EYNDEYVTES KRVPVRLRHK
            VASWMVANRI SDLYAGLKKS PYRLHAVICH RGDFEQNVWR KYNDSNVEAS KRGTTRLRNK
            EKSWATANRI SEIYAGLKNN PYRLHAVICH RGDFAQNVWR KYNDSNVEVS KRTPVRLRHK
            HKYWDHLELE DPKFDDLRDH EYHLHAVICH GGDFEQRVWY NYNDRTVRVS KRTPVRLRNK
            KQSWEKKAKL KHLFADMTSV PYKLHSLFIH RGDFKSGMWR NYNDETISES KRVPVRLRHK
            QRSWNIGNRL QELFDGMHQY VYRLHAVVCH AGDFEENVWR KYNDTTVSVS KRTPVRLRHK
            VESWALANRI SDLFATLNSV PYRLHAVICH RGDFEQNLWR KYNDSNVEAS KRGTVRLRHK
            RQCWEWKSQL KSLFSDLTKL PYQLYAVFVH HGDFQKNLWR KYNDEYVTES KRVPTRLRHK
            KTQWAKQKQL RGLFRDCNSV PYRLHAIFTH RGDFQSNEWR SYNDESVEKS KRVPVRLRHK
            QEAWKWKARI NTLFTNMTKY EYKLQTVFIH RGDFENDVWR EYNDEYVTES KRVSVRLRHK
            VQDWITAERI GDLLNSQKQI AYRLHAVICH RGDFEANVWR WYNDADVKES KRTTTRLRNK
            LDYQAKRKRI EELWADERRF AYRLVAAFMH RGGGENGKWF KYNDSTVSEQ QRKEDRQARK
            SASWTLQKRI LKLFKDLREH QYLLHAVICH SGDFEAGIWR KYNDETVTES KRQPVRLRHK
            MEVFKWREER RQLFAHMKQI GYRIHAVFIH RGDHQGGFFR KYNDEKITRS KRTSTRLREG

            IEKASAAKQR KQRKLAKKNP FPHKEKMLQE IEERRRMKAE EQARIREEAR ARRPMAALLA
            IEKASVAKQK KARKEGKKNP FPYKDKILQE IEEGRRRKTE EAAKRRADAK ATKPMAALLA
            IVKASAAKQK KQRKLAKKNP FPYKEKVLQE IEEKRLKKIE DAQKRKEMAK AAKPMAALIA
            IQKASAAKQK KERKLAKKNP FPYKQKLLDE IEENRIKKAE LAQRRKELTK AAKPMAALIA
            IEKASKAKQR KDRKLAKKNP FPYKERLLQQ IEEAKIQKQE ETRRRKEAAK AAKPMAALIA
            IEKASAAKQR KAKKDAKKNP FPYKDKLLAE IEEKKRLKEE EQARRREEAR ARKPMAALLA
            IQKASAAKQR KDRKLAKKNP FPYKEKLLNQ IEEDRIRRKE QEQKRREMAK AAKPLAALVA
            IEKASKAKQR KDRKLAKKNP FPYKDKILQE IEEKRLKKAE DAQKRREMAK AAKPMAALIA
            IEKAAVAKQR KQKKLAKKNP FPFKDKMLHD IEEKKRMKAE EQERLREEAR ARKPMAALLA
            IEKASAAKQK KAKKLAKKDP FPYKDKILAE VEEQRRRKEE EKARLRQLAR EQKPMAALLA
            IEKASVAKQK KARKEGKKNP FPYKDKILAE IEEGRRRKAE DAAKRRADAK ATKPMAALLA
            IQKASAAKQR KDRKLAKKNP FPYKEKILEE IEQKRAKKAE EAQRRKEMAK AAKPMAALIA
            RTKISATQSH AKNASASSNA FVFNKNQFAS LINKGKAKQQ QMQQRQHVAT QAQRLRGEIA
            IQKASAAKQR KEKKLGKKNP YPFKEKVLEE IEETRMRKKE EQLKRREMAK AAKPMAALLA
            IKKKAAAHGR KQRKLAKKDV FPYKEQLLQQ LDAQKQAEVA EKERKKEEAR QARPMAALLA

            SARARAAEYE SRRAFDKVFK KVVEAADVIL YVLDARDPEG TRSKEVEREI MAAQKRLILI
            SAKAAAAQYE SRKAFDKVFK QVVDQADVVL YVLDARDPEG TRSKEVERMV MAAGKRLILI
            SARAAAAKYD SRKTYDKVFK NVVEQADVVL YVLDARDPES TRSREVERSV MAAGKRLILI
            SARAAAATYD SRKTYDRVFK QVVEQADVVL YVLDARDPEG TRSREVERQI MASDKRLILI
            SARAAAEKYD SRKAFDKVFK QVVEQADVVL YVLDARDPEG TRSRDVERSV MAAGKRLILV
            SAKARAAEYE SRKAFDKIFK QVVEAADVVL YVLDARDPEG TRSKEVERQV MSADKRLILI
            SARKAAEQYD SRKAFDKVFK QVVEQADVIL YVLDARDPEG TRSRDVERAV MAAGKRLILI
            SARAAASKYE SRKTYDKVFK SVIEQADVVL YVLDARDPEG TRSRDVERSI MAAGKRLILI
            SARARAQEYD SRRQFDKVFK TVTDAADVVL YVLDARDPEG TRSKEIEREI MAASKRLILI
            SAKARAAEFE SRKQFDKVYK QVVDSADVVL YVLDARDPMG TRSKEVEQAV MAASKRLIFI
            SAKAAAAQYE SRKAFDKVFK QVVDQADVVL YVLDARDPEG TRSKEVERMV MAAGKRLILI
            SARAAAAKYD SRKTFDKVFK QVVDEADVVL YVLDARDPEG TRSREVERSV MAAGKRLILI
            GAAATSNSHD SIKAYMRELR KVVDNADVLL QVLDARDPLG CRSLETERML LRAGKKIVLI
            TARKAAEKYE SRKAYDKIFK QVVEQADVIL YVLDARDPEG TRSRDVERAV MAAGKRLILV
            SARAAAEEYD SRKAFDKIFK TVVDQADVIL YVLDSRDPEG TRSRAVESAI LSNDKRLIFI

            LNKIDLVPPP VLKNWLIHLR RYFPTLPLKA SNGANAHSFD HKQLSIKGTS LFRALKTYAQ
            LNKIDLIPPP VLKAWLIHLR RYFPTLPLRA SGPANAHTFN HSQLTVKSTS LFKALKSFAA
            LNKVDLIPPK VLRDWLIYLR RYFPTLPLRA SNAANAHTFN HRDVTVQSTS LFKALKSFAA
            INKCDLIPPK VLRDWLVYLR RYFPTLPLRA SGAANAHTFN HRDLTVQSTS LFKALKSFAA
            LNKVDLIPPP VLRGWLTHLR RYFPTLPLRA SNAANAHTFN HRDVTVQSTS LFRALKSFAA
            LNKIDLVPPP VLKGWLTHLR RYFPTIPLRA SNPAAAKTFD HKQLTVKATS LFKALKSYAQ
            LNKVDLIPPP VLRGWLTHLR RYFPTLPLRA SNPANAHTFQ HRDITVQSTS LFRALKSYAV
            INKVDLIPPK VLRDWLIYLR RYFPTLPLRA SGAANAHTFN HRDITVQSTS LFKALKSYAA
            LNKIDLVPPP VLKAWLIHLR RYFPTLPLKA SNGANAHSFD HKELTVKGTS LFRALKSYAH
            LNKIDLVPPP VLRAWLVHLR RSFPTLPLRA SKPANARTFE HKDLTMKGTS LFKALKTFAE
            LNKIDLIPPP VLKAWLIHLR RYFPTLPLRA SGPANAHTFN HSQLTVKSTS LFKALKSFAA
            LNKVDLIPPK VLRDWLVYLR RYFPTLPVRA SHAANAHVFN HRDLTVQSTS LFKALKSYAA
            LNKIDLVPKS NVEAWLKYLR HDFPTLAFKA STQSQRTNLS QGALTVNSSA LLQLIKNYSR
            INKIDLIPAK TLKAWLTHLR RFFPTMPLRA SNPANAHTFN HKELTGQKTA LLRALKSYAA
            LNKVDLIPAE NLQNWVNTLR LTFPTLPLRA ANSGTGRQLC NKNVTQQSTS LLDALKKYAK

            NKGLKRAISV GVIGYPNVGK SSVINALACP TGAEAGVTTN LREVKLDSKL KLIDSPGIVF
            AKQLKRSVSV GVIGYPNVGK SSVINALACP VGAEAGVTTS LRSVKIDSKL TLLDSPGIVF
            SRQLKRAVSV GVIGYPNVGK SSVINALACP AGAEAGVTTS IRSVKIDSKL KLLDSPGVVF
            SRQLKRAVSV GVIGYPNVGK SSVINALACP AGAEAGVTTS IRSVKIDSKL TLLDSPGVVF
            GRNLKRAVSV GVIGYPNVGK SSVINALACP AGAEAGVTTA IRSVKIDSKL TLLDSPGIVF
            SKQLKRSISV GVIGYPNVGK SSVINALACP TGAEAGVTTS LREVKLDNKL KLLDSPGIVF
            SRNLKRSIQV GVIGYPNVGK SSVINALACP AGAEAGVTTS IRQVKIDSKL TLLDSPGIVF
            NRNLKRAVSV GVIGYPNVGK SSVINALACP AGAEAGVTTS IRSVKIDSKL TLLDSPGVVF
            SKQLKRSISV GVIGYPNVGK SSVINALACP TGAEAGVTTS LRSVKLDNKL KLIDSPGIVF
            SRQLKRSVKV GIIGYPNVGK SSVINALGCP TGAEAGVTTS LREVKLDNKL KLLDSPGIVF
            AKQLKRSVSV GVIGYPNVGK SSVINALACP VGAEAGVTTS LRTVKIDSKL TLLDSPGIVF
            SRNLKRAVSV GVIGYPNVGK SSVINALACP AGAEAGVTTS IRKVKIDSKL TLLDSPGVVF
            SLNLKTSIAV GVFGAPNVGK SSLINSLVCS VASTPGHTKV VQSVMLDKSV RLLDCPGIVF
            SKNLKRAVSV GVIGYPNVGK SSVINALACP AGAEAGVTKS IRNVKIDSKL TLLDSPGIVF
            DSQLKRSVIV GVIGYPNVGK SSIINALACP VGAQAGVTTA LREVKIDNKL KILDSPGIVF

            PNAIPPKHIE DPIPAVNLLL KRLSSSKLLQ VYGIPTLTND FLIQVARKRG RLGKRGVPNL
            PNAIPPKQIE DPVPAVALLL KRLSASKLMD VYGLPPLTSD FLIQVARKRG RLGKGGVPNI
            PNAVPPKQID DPIPAVSLLL KRLSTSKLTK VYDIAALTTD FLVQVARKRG RIGRGGIPNL
            PNAVPPKQID DPIPAVTLLL KRLSASKLTN VYDIPALTTD FLVQVARKRG RLGRGGIPNL
            PNAVPPKHIE DPVPAVTLLL KRLSASKLTD VYDLPPLTTD FLVQVARKRG RLGRGGVPNI
            PNAIPPKEID DPIPAVDLLI KRLSANKLLA VYELPALTQD FLIHVARKRG RLSRGGVPNL
            PNAIPPKQIE DPVPAVTLLL KRLSATKMMK VYDLPPLTMD FLVQVARKRG RLGRGGIPNI
            PNAVPPKQID DPVPAVNLLL RRLSASKLTN VYDIPALTTD FLVQVARKRG RLSRGGVPNI
            PNAIPPKQIE DPVAAVNLLI KRLSSSKMLE VYGITTLTTD FLVQVARKRG RLGKRGVPNV
            PNAVPPREID DPVPAVTLLL KRLSSSKLME VYDLPPLTTD FLVQVARKRG RLGKGGVPNM
            PNAIPPKQIE DPVPAVTLLL KRLSASKLMD VYGLPPLTSD FLIQVARKRG RLGKGGVPNI
            PNAVPPKQID DPVPAVSLLL RRLSATKLTD VYDIPALTTD FLVQVARKRG RLGRGGVPNI
            SNVVKVELVQ DPITPVEAIM ARVEPAHLMS VYGLEWFAQD LLMRIAVQRG RMGRGGKIDI
            PNAVPPRQIE DPVPAVTLLL KRLSSSKLTD VYNLPALTTD FLVQVARKRG RLGPGGVPNL
            PNAIPAKQMV DQVPAVQLLL KRLTNDQFME HYSIPPLTTN VLIHVARKTG RLGKGGIPNL

            EAAAMTVIND WRDGRIQGWA TPPVVSEWAA EFKIEGLWGK VPEPMHPLWP PSGLIHVRKP
            SSAATTVITD WRDGRIQGWM DAPIVKEWAE EFKLEGLWGK FPDAIEPAWP WSGMVHVRVP
            GSAAMTVVTD WRDGRIQGWV EPPIVTEWAA EFKLEGLWGR EPGALHPLWP AKDMSHIRIP
            PAAAMTVVTD WRDGRIQGWV EPPIVTEWAA EFKLEGLWGK VPGAMQPLWP AKGMAHVRIP
            ASAAMTVVTD WRDGRIQGWV DAPIVTEWAK EFKIEGLFGK IPGACLPPWP WKGAVRIRLP
            HSAALAVITD WRDGRIQGWM DAPIVKEWAA EFKLEGLWGK IIGGIEAPWP WKGIARVRFP
            QAAAMTVVTD WRDGRIQGWI DAPIVTEWAK EFKLDGLWGK FPGAQPPVWP WKDMVHVRLP
            NAAAMTVVND WRDGRIQGWV EPPIVTEWAA EFKLEGLWGK VPGSMYPLWP AQGMAHIRLP
            ESAAMTVIND WRDGRIQGWA NAPVVTEWAK EFKIEGLWGK LPSLVHPLWP PQGLVHVRLP
            HSAAQTVIND WRDGRIQGWT SPPIVKEWAA EFKLEGLWGK QSGLNEAVWP TGENAHVRLP
            SSAATTVITD WRDGRIQGWM DAPIVKEWAE EFKLEGLWGK FPGAIESAWP WSGMVHVRVP
            NAAAMTVVTD WRDGRIQGWV EAPIVTEWAA EFKLDGLWGK VPGATYPLWP AHDVPGIRVP
            QGTARSVLHD WNVGRIQYYT HPPILSGFSE AFDLAGLLGK PKKPRNAPWP TQQDMHVDPP
            HSAAMTVVTD WRDGRIQGWT EPPVVTEWAK EFKIEGLWGR VPGAAHPAWP AKGATHVRLP
            EAASKNIIND WRDGRILGWT QAPVVQEWAK EFDLGGLWTK EKKKLTTPFP NHTMFHVHLP

            SKQVISGERG DYEAQLWAHK YAPSTAKQVL CATKEALMLR DWLSGPSGCG KTASVYAVAK
            SKHIETGDKA ECENLSWTQK YAPKSAEEIL QTGREAFILK DWLSGPHGCG KSATVFAVAK
            KRHFESGDKS TCETQSWAQK YAPATASEVL QAGKEAFLLK EWLSGPHGSG KTAAVYAVAK
            SRHFESGDKS TCEPLAWTQK YAPATALEIL QGGKQALLLK DWLSGPHGSG KTATVYAIAK
            QKHCESGDRS QCESQAWAQK YAPASVSDVL QAERETTLLK EWLSGPHGCG KTAAVYAVAK
            KRLLTTGDRG LCESLPWVLK YAPKRAVDVL GSSIEVSALR KWLSGPHGSG KTAAVFAVAK
            TKHFESGDQC QCETSNWTQK YGPIHATEVL QPGNEAFLLR DWLSGPHGCG KTAAVYAVAK
            IRHFESGDQS SCESLSWAQK YAPLSAAQVL QPGKEAALLK TWLSGPHGSG KTAAVYAVAR
            ERRVASGDSG KYETHLWSHK YSPESAADVL QPGREVQMLR DWLSGASGCG KTASVYAAAK
            TRLLTTGDEG RCEVLPWTQK YAPKTASHVL QTGKDAIVLK DWLSGPHGSG KSATVHAVAK
            SKHIESGDKA ECENQSWTQK YAPNSAEEVL QTGPEAFILK EWLSGPHGCG KSATVFAVAK
            QRHFESGDRS QCEGTSWVQK YAPVTAAQVL QPGKEALLLS DWLSGPHGSG KTAAVYAVAK
            PTDFVTQESC RSSGQMWTDA FRPHLSCACV GNETAACYLL DWLTGPSGSG KTASVYACAV
            GKHFESGDRS ECEDLAWVQK YAPATAAEVL QVGRDAIWLR DWLSGPHGSG KTAAVYAIAK
            NRHVLSSDTA DRETQMWVDK YRPRSRHELV GSSKHVSNIV SWLSGPTSSG KKASLIAACA

            EMDFEVFEIN AGSRRSAKDI LDRIGDMTQN HLVKQSLILL EEADILFEED KQFWSGVLTL
            ELGFEVFEIN PNSKRSGKEV MDKVGDMTRN HLVQQSLILL EEVDVLFEED RGFWQTVLLL
            ELGFEIFEIN SSSRRSGRDL LERVGDMTRN HLVKQSLILL EEVDVLYEED KHFWATLMGM
            ELGFEIFEIH PGSRRSGKDI LEKVGDMTRN HLVKQSLILL EEVDILYEED KQFWATLTGM
            ELGFEVFEIS PGSRRNGKDI LEKIGDMTRN HLVKQSLILL EEVDILYEED KNFWTTVMGL
            ELDFEVFEIN AGSRRSGKDV LERIGDMTEN HLVKQSLILL EEVDVLFEED KNFWQTVEHL
            ELDFEVFEIN SSSRRSGKDV LEKIGDMTRN HLVRQSLILL EEVDILYEED KQFWTTIVTL
            ELGFEIFEIN AGSRRSGKDL LEKVGDMTRN HLVKQSLILL EEVDVLYEED KQFWATLMGM
            ELDFEVFEIN SGSRRSARDM LEKVGDMTQN HLVKQSLILF EEADILFEED RQFWSGVLTI
            ELGFEVFEIN AGMRRSGKDI QDKVGDMTAN HLVKQSLILV EEADILFDED QQFWAQIIKI
            ELGFEVFEIN PNSKRSGKEV MDKVGDMTRN HLVKQSLILL EEIDVLYEED RGFWQTVMLL
            ELDFEIFEIN AGSRRSGKDI LEKVGDMTRN HLVKQSLILL EEVDVLFEED KQFWATLTSL
            ELGYEVFELY PGGKRSGKEL LAAVGDLGRN HMVRQSLILI EEADVLFEED KGFWAAVVEL
            ELGFEVFEIN SSSRRSGKDV LDKVGDMTRN HLVKQSLILI EEADVLYEED KQFWTTMTTL
            ELDLFVFKLN ATTRRTQKEL MSALQGLGGS QLVKSCIILI EDVDVLYEDE KGFWSVLEKV

            INQSKRPIVI TCNDESLIPL DDISFHAILR DYLLLMAASE GHILQRTAVE RLYGDKLRML
            IAQSKRPIIM TCNDEAAVPI LALSLHAIIR DYMLLVAANE GHAIRREAVK ALYGRKYRVV
            IEQSKRPFIM TCNDESLVPL QSLSLHGIFR DLCILVAANE GHLLNRPTVD ALYGDVIRVI
            MAQSKRPFIM TCNDETMVPL QTLNLHGIFR DLCLLTAANE GHILRRTAVE ALYGDVIRVL
            MAQSKRPFIM TCNDESLVPL QSLDLHGIFR DRLLIMAAHE GHALRRGAVE SLYGDIVRVV
            AVHSKRPIVM TCTDESLVRL NESSLHAILR DYLLLLAAKE GHLLPRRSIA DLYGQTLRVA
            IAQAKRPFIM TCNDETLLPL HTLRLHGIFR DRLLLVAANE GHALTRQAVA SLYGDVVRVV
            IAQSKRPFIM TCNDETLVPL QNLSLHGIFR DLCLLIAANE GHALRRPAVE ALYGDVVRVI
            ISQSKRPIII TCNDESLIPV EEISFHAILR DYLLLVAAKE GHILQRDSVN RLYGERLRVL
            ASLSKRPIVI TCNDERQIPM HDLPLAAILR DYLLILAGKE GHILERQAVR DLYGRTLRVA
            IAQSKRPIIM TCNDETAVPI AALSLHAIIR DYMLLVAANE GHAIRREAVK ALYGDKYRVV
            IAQSKRPFIM TCNDESLLPI QSLNLHGIFR DLCLLIAANE GHALQRSAVE ALYGDVVRVI
            VAESKRPVVV VCNELDLVPV HDLPVQQVLE PWLQTVAAQM GRFVRADVIE AMVGEATADL
            IAQSKRPFIM TCNDESLIPI QTLNLHGIFR DVMLLIAANE GHALRRPAVQ ALLGHVVRVV
            LEKSKVPVVV TTSDVTIERE FPPSFEGHVV TYLSLLCLCE GYEVSTADIV QLLGQGKRVV

            SADTYLCSQS EYMESRSVLD LLAQCLYPVY FDKTRTRAEG RKVGTELAVE NPLARDIVDA
            SEDTYLAMYE DFAEAMSATD CFSQCIYPIY FDATRSRAEG RRVGMELAVK NPVAREIVAA
            SEGTYLAAYD DFCDAMSCAD LLSQCLYPVY FDAARSRAEG RRVPAELAVK DPLAREIANA
            SEETYLEATD EFYNSMGDAD LISQCLYPVY FDASRSRAEG RRVSAELAVK DPLAREIANA
            SEDTYLEAYD SFTDVMSIAD LSSQCLYPVY FDATRTRAEG RRVKRSEAVP NPLAREIAQA
            SDGTYLQDVE QYLELSSAAD VYCQCLYPVY FDASRTRAEG RRVGRELAVA SPLAREIAEA
            SQSTYLEAFE ELADALSAAD LCSQCLYPCY FDATRSRAEG RRVSKELAVP NPLATEIVNA
            SEDTYLTTLD DFCSAMSDAD LSSQCLYPVY FDANRSRAEG RRVSAGLAVK DPLAREIANA
            SMNTYLSREA DYLEMRSALD ILSQCLYPVY FDKSRSRAEG RKVGSELAVE NPLARDILDA
            SEGTYLKRLD AYADSLSAAD IFCQCLYPVY FDISRTRAEG RRVGKELAVE NPLAREMADA
            SEDTYLIMYD DFTEAMSATD CLSQCIYPIY FDATRSRAEG RRVGMELAVK NPVAREIVAA
            SQDTYLEAYD DFCSAMSSAD LCSQCLYPVY FDASRSRAEG RRVSAALAVK NPLAREIANA
            RQALTMKAVA SAAESSSLAD VLEVSIYPIY FDAKRHYGKG RRVSYEKSSA FPTQLWIAKA
            SQGTYLDIYE RFADTMSAAD LCSHCLYPVY FDAARTRAEG RRVSAARAVR NPLAREIVNA
            SGDMFIHSLL ETYDNASIYD IYSQIVYPVY FDKNKTVGEG RRVPLELAVE NPLGQTIAEA

            VQMLGLVGFE PEKLHPKDWA NPGRVRVQLK IKNKHHLYIL IAQYLKIGKI LPIHSAAYSG
            CSRLRITLFE PVKTHPKDWA NPGRVKVNIR IKNKHHLYTM IAKHLKMGEI LPYYSAALSG
            CSRLRLTLFE PEKVHPKDWA NPGRVKVGLK INNKHHLYRL VAEHLKMGEL VPYLSAAMTG
            CSRLRLTLFE PEKVHPKDWA NPGRVKVGLK VKNKHHLYRL VAEHLKMGEL VPYLSAAMTG
            CGNLQLALFE PTKTHPRDWA NPGRVKVKVK VKNKHHLYLL VAKHLKLGEL VPHYSPAVTG
            VNHLGLVLLD PGKTHPKDWS NPGRVRVELK IKNKHHLYNL VAAYLKINPI VPLHSPALSG
            CAQLRLVVLE AGKLHPKDWA NPGRVKVNLK LKNKHHLYIL VAEHLKMSEL LPYYSPAMTG
            CSRLRLTLLE PEKVHPKDWA NPGRVKVGLK VNNKHHLYRL VAEHLKMGEL VPYLSPAMTG
            VQMVGLAGLE ADKLHPKDWA NPGRVRVLLK IKNKHHLYIL VAQYLKIGKI LPIHSPAYSG
            AADLGLTVFE PDKTHPQDWS NPGRVRVLLK IKNKHHLYIL ISQYLKMNKI LPLHSPALTG
            CSRLRITLFE PVKTHPKDWA NPGRVKVNIK IKNKHHLYTL IAKHLKMGEI LPYYSAALSG
            CSRLRLTLLE PEKIHPKDWA NPGRVKVGLK IKNKHHLYVL VAKHLKMGEY LPYLSAAMTG
            VGRLELYVQE PFKTHPQDWE NPGRVKVQLF LASKKQLFDA VAETITLEAR LPAHSPAIEG
            CAALRITLFE PGKSHPKDWA NPGRVKVRLP VDGKHHLYLL VADHLKMGDL LPYISPAMTG
            CKMLTLSIYE AHKTHPKDWA NPGRVRVQLK VKNKRHLFRL IAQYMKMPEI LPILSPALSH

            GGVSDNPMSS LLNIQREIIS PRPRGVLLVV DRSMDLFAPL IHEFTYQSMV HDLLPIKEGD
            GGISENLGVS AIDEQRQAIS NRPQGVLLIT DRSMDTLAPI LHEFTYQAMA HDLLPIKDHE
            GGVSENLGLS VIQEQHDVIS QRPQANLIIT DRSMDLMAPL VHEFTYQAMA HDLLPIKDGE
            GGVSENLGLS IIQEQHDAIS QRPQATLVIT DRSMDLMAPL VHEFSYQAMA HDLLPIKDGD
            GGVTENFGVS VIQEQRDIIT SRPQGVLVVT DRSMDLMAPL VHEFTYQAMA HDLLNISDGE
            GGVSENLGVS IMDTQRDIIS NRPRGALYIV DRSMDLHSPL LHEFTYQAMA HDLLPIKEGD
            GGVSENFAAS IVKEHHDAIT TRPQGYLLIA DRSMDLMAPL VHEFTYQAMA HDLLPIKEGD
            GGVSENLGLS VIQEQHDAIS QRPQATLLVT DRSMDLMAPL VHEFTYQAMA HDLLPIKEGD
            GGVSDNPGSS IVDIQRDIIT NRPRGVLLVV DRSMDVFAPL LHEFTYGAMV FDLLPVNDGE
            GGVSENFMAS MIDIQRDIIS NRPRGALFIT DRSMDLMAPF LHEFTYQAMA MDLLPIQDSD
            GGVSENFGVS AIDEQRQAIS NRPQGVLLIT DRSMDILAPL LHEFTYQAMA HDLLPIKDHE
            GGVSENLGLS IIEEQHNAIS TRPQSTLLIT DRSMDLMAPL VHEFTYQAMA HDLLPIKDGD
            GLLNMNLPKS LVTTLRERYT SRPRSVLFIT DRSMDTVAPF LHEFSYQAMC NDLLAIQDGS
            GGVSENLGPS IIQEQRDLLT NRPASTLIIT DRSMDITAPL VHEFTYQAMA HDLLPIREGE
            GEANNDMSDN LLDRQKRVIE SRPRSVFLIT DRTMDVISPL VHEFTYQAMA YDLLNIVEGN

            KITYKMVVNK GLNDHDRIWV EYRHMHMKDV LGKLGEDFAR FRAANPQFIK DMLAGLREFQ
            KVTYTTVLNE GITEKDKIWV ENRHQHMSKT IQKLMSDFKK FIADNPHFIK DMLAGLPQFQ
            KVTFRTTINE GLAEKDKIWV DNRHRHMKDT IDKLMGDFQK FLDENPHFIR DMLAGLPQFQ
            KVTYRTIINE GLTDKDKIWV DNRHRHMKDT IDKLMGDFQK FLQQNPHFIR DMLAGLPQFQ
            KVTYHMTINE GLHEKDKVWI DNRHRHMKDT IDKLMGDFQK FLDKNPHFIK DMLAGLPQFQ
            KVTYKTVLNE GIGEKDKIWV ENRHRHMKDT IEKLMSDFQR FIDENPHFIK DMLAGLPQFQ
            KVTFHMTVNE GLSDKDKVWV ENRHRHMKDT IEKLMSDFQN FIKQNPNFIR DMLAGLPQFQ
            QITFHTTINE GLSDKDKIWV ENRHRHMKDT IDKLMGDFQR FIDENHHFIR DMLAGLPQFQ
            KITYKTLLNQ GIGEHDKVWV DYRHMHMKDV LEKLGDDFAK FRAANPQFIR DMLVGLNEFT
            KVTYRTIVNE EISDKDKIWV ENRHRHMKDT LDKLISDFQK FIADNPHFIK DMIAGLPQFQ
            KVTYTTILNE GIGEKDKIWV ENRHQHMSKT IEKLMSDFKK FIADNPHFIK DMLAGLPQFQ
            KVTFHTIINE GLAEKDKIWV ENRHRHMKDT IDKLMGDFRK FLDQNPHFIR DMMAGLPQFQ
            RYNYTFYTSD GLSDEDNVWT GIRHLHIAEA IDKLTRDFKQ HAGEQGAFMR DMLASLPHMQ
            KIMYHTVTDK GITDKDKVWT DYRHQHMKDT IGRMTVDFKK FLEANPAFLR DMLGGMKEFA
            VYKYERMEKG ELTDKDTEWV SLRHLHMQQA IELFTARLEK LKKDHPHLLQ DMVAGLPMFA

            EGRDAYTLHL NMAEECMKFF QDHKLIEVSS VEQCLATGLD ENYKKAKGLA SQLVQLLDDD
            EMKEAYSLHL NMAQECMNIF QHHELPEIAL AEQTLATGLD EDYRKPKEMG AQIVRLLDNP
            EMKEAYSLHL TMAQECMNIF QKHKLPDVAA VEQTMASGLD EDFRKPKNVL DSVVRLLDDE
            EMKEAYSLHL TMAQECMNIF QKHKLMDISS IEQTLASGLD EDFKRPKNVL EMVVPLLDDE
            EMKEAYSLHL TMAQECMNVF QKHKLPDIAS VEQTLATGLD EDFKKPKNIL DQVVRLLDDE
            EMKGAYSLHL SMAQECMNIF QRCKLPDVAS VEQSLATGLD EDYRKPKNMA DQLVRIIDEE
            EMKEAYSLHL TMAQESMNIF QRRKLPDVAS VEQTLATGLD EDYKKPKDIL EQMVRLLDDE
            ETKDAYSLHL TMAQECMNIF QNHKLPDIAS VEQTLATGLD EDFKRPKNVL DSVVRLLDDE
            EGKDAYTLHL NMAEECMKFF QERKLIEVSS IEQSFATGLD ENFKKAKNLA AQLVQLLDDE
            EMKEAYSLHL TMAQKCMEIF QKHKLPDLAS VEQCLATGLD EDYRKPKNMT DQMVRTLDDE
            EMKEAYSLHL NMAQECMNIF QHHELPDIAL AEQTLATGLD EDYRKPKEMG AQVIRLLDNP
            EMKEAYSLHL TMAQECMNIF QRHKLSDTAV TEQTLATGLD EDYKKPKNVL DSVVRLLDDD
            EMKEKLSLHL TMAQDCMNRF EKSKLPAQAM VEQNCATRLT PEGQKPKTLV EEMVPLLDDR
            AQKESFSLHM SMAQDAMNLF EQYKLPDVAS VEQSLATGMD EDNRRPKNIL ESVVRLLDDQ
            EMKERFSLHL SMAGQCMDLL QKSNLMDVAN IEQTCATGVT ADGRKPKTLT DEFVEMIASD

            TIIHTDRLRL LLFYIIYRNG LLPGDIRKLM AHAQLPPQDG NVISNLGLLG ARVDKPLKDD
            AVAPKERLRL IILYVIFRDG LITEDLERLL HHSGLPLSEM NEILNLELLG VHTTKKLTDE
            LVTPPDRLRL IIMYILYRDG VIQEDIMRLL AHSSLPQQDS SVINNMEHLG GRMTHALKDE
            AVSLPDRLRL IVLFILYRDG VIAEDIKRLL AHAGLPQSDA EVVANLEQLG GRMTHGLKDE
            AIPKPDRLRL ILAYLIYRDG VIPEDVSRLL HHSQLPPQDN EVVTNLELLG ARTTHALKDE
            SVSPPDRLRL IALYLLYKNG LLPSDLQLLL AHAQLPREDT QTLKNLDLLG ARVEKPLKDE
            AITWVERLRL IAIYVLYRDG VITDDIDRLL NHAALQPAEK VKITNLQHLG ARPTRKLKEE
            NVTPTDRLRL IIMFVLYRDG VILEDIRRLL AHASLRQQDS EILTNLEHLG GRTAHPLKDE
            AVIHPDRLRL ILLYIMYRGG LLGGDIRKLM AHAQLPGQNG QIIANLDLLG VRVEKPLKDE
            EVTPADRLRL IALYVLFKNG ILPADLQKLL FHAQLPPPDG EVIRNLDLLG ARVARQLKEE
            AVAPKERLRL IILYVIFRDG LIVEDIERLL HHSGLPLSEM NEILNLELLG VHTTKKLTDE
            AVTPGDRLRL VAMYALYRDG MILDDIKKLL AHSKLPPQDA ETILNLEHIG GRPIKQLKEE
            SVSNLDKVRI IALYIMYCDG VPDEDRKRLF QHARLGRYEM EAVDNLVHLG TQVVKDASSN
            AITPSDRLRL IILYILYREG VIENDIFLLL EHAKLPKDEA VVVKNLAHLG GRVLHNLKEE
            EVAQKDKVRL VLLYCLYRGG LVEGDLEKLE KHAGLKDIDL EVIRNLTLLE GRVTKPDLND

            EGILSRYELN VKMMLEDVIR GTLDPSIFPH TRRQRIIVFM AGGATYGESR ACYEISETFK
            ELALSRYETN LQRSLEEITK GTLDPNIFPY TRMQRIIVFM AGGATYSEAR ACYEVSKECN
            EYGLSRFEPV LKSMVDALAR GVLEQTHFPY VKRQRIIVFM AGGATYSESR ACYEVGAERS
            EYGLTRFEPA LKHMVDHLAR GLLDQTAFPY VKRQRLIVFM AGGATYSESR ACYEVGEARS
            EYALSRFEPA VKHMLEHICK GTLDQTVFPY VKRQRILVFA AGGATHSETR ACYEISAKYS
            EYALSRFETN VKRLLEDHVR GTLDQNVFPY TKRQRIIVFM AGGATYSESR SCYEVSQATS
            DNFLSRFEPA VKHMLEDLFS NCLDPAIFPF TRRQRVIVFM AGGATYSEAR ICYEESEKRN
            EYGLSRYEPT LKPLLGALTR GTLEQTTFPF VKRQRIIVFM AGGATYSESR ACYEVGQERS
            ELSLARYELN LKQMLEEQIK GTLDPTVFPF TRRQRIIVFM AGGATHSESR ACYEVSQAHN
            DYGLSRFNPA LQDMLEEHVR GTLPQDVFPF TKRQRVIVFV AGGATYSEAR ACYDVSNKTS
            ELALSRYETN LQRSLEEITK GTLDPSIFPY TKMQRIIVFI AGGATYSEAR ACYGISKDCN
            DYSLTRFEPV LKQVLDNLTK GTLDQTVFPY VKRQRLIVFM AGGATYSESR ACYEISNERS
            DFELSRYQPL VKLMVEDHFA GKLEQTTYPY VRRQRVLVFI AGGMTYSEMR SAYQLSQRLG
            EYALSRFEPA LQSVLEDVVR GTLSSDLFPY MKRQRVIVFL AGGATFSESR VCYDIGAARS
            VYETSRFVPG LKNVVDQLIQ GTLPASIFPY TKRQRIFVFV AGGFTMSEAR SVYELNEQYN

            KDVFLATSHM LTPGLFFSLV QAIAAAEAGV KSVQSIFNYY KKFGYKTIVM GASFRNVGEI
            RDVFLATSHM LNPNLFFSKS QAVACAEAGV ESVKAIFDYY KKFGYKTIVM GASFRNVGEI
            RDIILATSHM VSPQLFFSLV QAVAAAEAGV SSVKAIYNYY KKFGYKTIVM GASFRNTGEI
            RDIVLVTSHM LTPQLFFSLV QAIGAAEAGV LSVKQIFNYY KKFGYNTIVM GASFRNTGEI
            KDVFMTTSHM ISPSLFFSLV QAIAAAEAGV ESVKNIFNYY KKFGYKTIVM GASFRNTGEI
            RDVFLATSHM LTPGLFFSLV QAIAAAEAGV KSVQSIFNYY KKFGYKTIVM GASFRNVGEI
            RDIYLVTSHM LTPQLYFSLT QAIAAAEAGV ASVKTIFNYY KKFGYKTIVM GASFRNIGEI
            RDIMLVTSHM LTPQLFFSLV QAIAAAEAGV ASVVSIFNYY KKYGYKTIVM GASFRNTGEI
            RDVYLVSSHM LTPALFFSIV QAVAAAEAGV KSVQDIFNYY KKHGYKTIVM GASFRNVGEI
            RDVFLVTSHM MKPQLFFSQV QAIAAAEAGV KSVQQIFNYY KKHGYKTIVM GASFRSVGEV
            KDVFLATSHM LNPNLFFSKS QAVACAEAGV ESVKAIFDYY KKFGYKTIVM GASFRNIGEI
            RDVILATSHM LTPQLFFSLP QAIGAAEAGV ASVKSIFNYY KKFGYKTIVM GASFRNTGEI
            KDVYIGSSHT FTPESFFGFN QAVACAEAGV LSVQRIYTYY RQHGYKTIVM GASFRNIGEI
            RDIFLATSHM LSPNLFFSLV QAIAAAEAGV KSVQDIFNYY KKFGYKTIVM GASFRNIGEI
            KSIFLGGNDI VTPGSFFSFV QAVACAEAGV ISVKNIFDYY KKFDYKTIVM GASFRNTGEI

            TELAGCDYLT ISPGLLEELY NSKDAVPKKL DAASATTLDI TKRSYLNDEA LFRFDFNEEA
            TELAGCDYLT ISPNLLEDLM NSEEAVPKKL VAENASSLDI EKLTYIDDEA EFRFAFNEDA
            TELAGCDYLT ISPGLLEDLL NSTEDVPKKL DAAEASALDL EKKTYINNEA IFRFDFNEDQ
            TELAGCDYLT ISPNLLEDLL NSSDSVPKKL DASQASSLDI EKKSYIKDEA LFRFDFNEDQ
            TELAGCDYLT ISPNLLEELL NSSEAVPKKL DAQGAAALDI QKKTYISDEP LFRFDFNEDQ
            TELAGCDYLT ISPNLLEDLY NSQEPVPKKL DASNATSLNI EKKTYINDEA TFRFDFNEEQ
            TELAGCDYLT ISPNLLEELL NSDAPVPQKL NAADAASLSI EKKTYINSEP TFRFDFNEDQ
            TELAGCDYLT ISPNLLEDLL NSNEAVPKKL DASKASSLDI EKKTYISSEA AYRFDFNEDQ
            TELAGCDYLT ISPNLLEELF NSTADVPKKL DSASAANLDI PKRNYLKNEP AFRFDFNEEA
            TELAGCDYLT IAPNLLEELY NSQEEVPKKL IAEDAAKLEI EKKSYINNEA EFRFYFNEDQ
            TELAGCDYLT ISPNLLEELK NSTEAVPKKL VAENASSLDI EKLTYIDDEP EFRFAFNEDA
            TELAGCDYLT ISPNLLEELL NSTEPVPKKL DAAAAASLNI EKKSYINDES LFRFDFNEDQ
            LELAGCDFLT ISPKLLEELK NKEGPVEQKL SVEKAKSAEI AKVSYINDQA AFLLDLAKDP
            TELAGCDYLT ISPNLLDELL KSQEAVPKKL DAAAASSLDL EKKSYISDEA LFRFDFNEDQ
            KELAGCDFLT ISPGLLEELL NSTDPVPQKL FADKAKSLDI EKKAYLDEEP IFRRDFNEDQ

            MAVEKLREGI SKFAADAVTL KDILKQKGTY RGRRHALGLP VRGQRTRNNN KIAIRLNRID
            MAVEKLREGI SKFAADAVTL KDILKAKGSY RGRRHAMGLP VRGQNTKSQI STARKLNKVN
            MAVEKLREGI SKFAADAITL KDIIKQKGSY RGRRHAMGLP VRGQRTRTQT ATANKLNRVE
            MAVEKLREGI SKFAADAVTL KGILKEKGSY RGRRHAMGLP VRGQRTRTQT ASANRLNRVE
            MAVEKLREGI SKFAADADTL KGILKEKGTY RGRRHAMHLP VRGQQTKNQT ETARKLNQIE
            MAVEKLREGI SKFAADAVTL KDILREKGTY RGRRHAMGLP VRGQRTRTQI STARKLNQTE
            MAVEKLREGI SKFAADAVTL KEIIKQKGTY RGRRHAMGLP VRGQQTRNQI ANARKLNKIE
            MATEKLREGI SKFAADAVTL KSILREKGSY RGRRHAMGLP VRGQRTRTQT STANRLNRVE
            MAVEKLREGI SKFAADAETL KDLLKQKGTY RGRRHALGLP VRGQHTRTQI KTAVKLNRME
            MAVEKLREGI SKFAADAVTL KDILRKKGTY RGRRHAMGLP VRGQKTRTQI TTARRLNKVE
            MAVEKLREGI SKFAADAVTL KDILKAKGSY RGRRHAMGLP VRGQNTKGQI STARKLNKMN
            MAVEKLREGI SKFAADAVTL KDILRQKGSY RGRRHAMGLP VRGQRTRTQT ATANKLNRVD
            MANTKLAEGI AGFAKDGATM EQMIADKGSY RGRRHAAHLP VRGQRTSTNA RTAKKLNRLE
            MAVEKLREGI SKFAADAITL KDIIKQKGSY RGRRHAMNLP ARGQRTRTQI ETAKKLNRVD
            MATEKLSDGI RKFAADAVTL SKLIETKGSY VGRRHVMGMP VKGQKTRTNG KNARRFNRVP

            RGLVTDVPVC KAYGHCPLGP ACPDRHLVCK HFLKGLCKKG MKCEYLHEYN LRRMPECQSF
            RGISPDRPTC KAYGHCPLGT NCPDKHMVCK HWLRGLCKKG ETCEFLHEFN LRKMPECNFF
            RGLPPDRPIC KAFGHCPNGT RCSERHLVCK HWLRGLCKKG EHCEFLHEYN LRKMPECNFF
            RGLSPDRPVC KAFGHCPNGT RCPERHLVCK HWLRGLCKKG EHCEFLHEYN LRKMPECNFF
            RSLPSDRPIC KVYGNCPNGT RCLERHLVCK HWLRGLCKKG DGCEFLHEYN LRRMPECNFY
            RGLDPSRPVC NAFGHCPLGN ACPDKHLVCK HWLRGLCKKG EACEFLHEYN LRRMPECNHY
            RSLPADRPIC KAYGNCPLKS HCPERHLVCK HWLRGLCKKG ESCEFLHEYN LRKMPECNFF
            RGLPPDRPIC KAFGHCPNGT RCAERHLVCK HWLRGLCKKG EHCEFLHEYN LRKMPECNFF
            RGLASDVPVC KAYGHCPLGP ACPDRHLVCK HFLKGLCKKG LKCEYLHEYN LRRMPECQSF
            RGLNPDRPTC KAYGHCPDGN RCPNKHLVCK HWLRGLCKKG ETCEFLHEYN LRRMPECSYY
            RGISPDRPTC KAYGHCPLGS NCPDKHMVCK HWLRGLCKKG ETCEFLHEFN LRKMPECNFF
            RGLPADRPIC KAFGSCPNGT RCAERHLVCK HWLRGLCKKG EHCEFLHEYN LRKMPECNFF
            RKLDNDAQIC PDYLQCPRGA SCPRRHTVCK HWLRGLCKKD DQCDYLHEYD MRRIPECRFY
            RRPLPNAPAS RSQAPSTAGQ PGPEAHLVCK HWLRGLCKKG AHCEFLHEYN LRKMPECNFF
            RGLDPNRPLC RGFDGCPRGN SCPDKHIVCK HWLRGLCKKG LNCEFLHEYN LQKMPECQFY

            SRSGYCPNGD DCLYQHVREQ ARLPPCEHYD QGFCPLGPLC AKRHVRRLCP YYVAGFCPEG
            VKNGYCSNGD ECLYLHVDPA SKMGNCPHYD KGFCPLGPRC SKKHIRKLCE FYLAGFCPDG
            MRNGYCSNGD ECLYLHIDPQ SRLPPCPHYD MGFCPLGPNC SKKHVRRLCS FYLAGFCPDG
            MRNGYCSNGD ECLYLHIDPQ SRLPPCPHYD MGFCPLGPNC SKKHVRRLCV FYLAGFCPDG
            IRNGYCQNGE ECLYLHIDPQ SKLPPCPHYD QGFCPLGPRC SKKHVRRLCP YYLCGFCPDG
            SRHLTCSNGD DCLYLHIDPE SKRPPCPHYD RGFCPLGPRC AKKHVRKICR FYLAGFCPNG
            VRNGYCSNGD ECLYLHIDPL SRLPPCPHYE RGFCPLGPRC DKKHFRRLCL YYLAGFCPDG
            MRNGYCSNGD ECLYLHIDPQ SRLPPCPHYD MGFCPLGPNC SKKHVRRLCV FYLAGFCPDG
            SRSGYCPNGD DCLYQHVREE ARLPPCEHYD RGFCELGPLC AKRHVRRLCL FYLAGFCPEG
            ARTQTCSNGD DCLYLHIDPE AKRPSCPHYD RGFCPLGPHC SLKHNKKLCP FYLCGFCPEG
            VKNGYCSNGD ECLYLHVDPA SKVGNCPHYD KGFCPLGPRC SKKHIRKICE FYLAGFCPDG
            MRNGYCSNGE ECLYLHVDPL SKLPPCPHYD MGFCPLGPIC SKKHVRRLCV FYLAGFCPDG
            ATFGFCNSGD DCLYLHVDPA IKRRECERYN RGFCPKGPLC TKKHVRRACP LYLAGFCPEG
            TRNGYCSNGE ECLYLHIDPQ SKLPPCPHYD MGFCPLGPAC AKKHVRRLCL FYLAGFCPAG
            VKNGFCTQSP DCQYLHIDPA SKIPVCFNYE KGFCKMGPEC SRKHIRRPCE LYMTGFCPKG

            PNCAGEIVDL YVPRKCSATN RIIKANDHAS VQISIGKVDE NGRYGENQTY ALCGFIRARG
            PKCKGELVDL YVPRKCSATN RIIKAKDHGS VQISIAKVDE NGRAGENQVY ALCGFIRAMG
            PDCKGEIVDL YVPRKCSATN RIIKAKDHGS VQISIAKVDE NGRAGDNHVF ALCGFVRAMG
            PDCKGEIVDL YVPRKCSATN RIIKAKDHGS VQISIAKVDE NGRAGENHVY ALCGFVRAMG
            RLCKGEIVDL YVPRKCSATN RIIKAQDHAS VQISIAKVDE NGRAGENHVY ALCGFVRAMG
            KACTGELVDL YVPRKCSATN RIIKAKDHAS AQISIGKVDE NGRYGENQTY ALCGFVRAMG
            KGCKGEIVDL YVPRKCSATG RIIKSKDHGS CQITIAKVDE NGRAGENIIY ALSGFVRAMG
            LDCKGEIVDL YVPRKCSATN RIIKAKDHGS VQISIAKVDE NGRAGENHTF ALCGFIRAMG
            KDCAGEIVDL YVPRKCSATN RIIKANDHAS VQISVGKVDE NGRYGENQTY AMCGFIRARG
            KGCKGELVDL YIPRRCSATG RIIRAKDHAS VQLSVGKVDE NGRYGDNQVY AICGFVRAMG
            SKCKGELVDL YVPRKCSATN RIIKAKDHGS VQISIAKVDE NGRAGENQVY ALCGFIRAMG
            PECKGEIVDL YVPRKCSATN RIIKAKDHGS VQISIAKVDE NGRAGENHVY ALCGFIRAMG
            LDCPGDLVDL YVPRKCAATG RIIEAKDHAS VQIAVADVDA NGRMGQSTNF PLSGFVRQLG
            RDCRGEIVDL YVPRKCSATN RIIKAKDHAS VQISIAKVDE NGRAGENHVY ALSGFVRAMG
            RVCEGVLVEL YVPRKCSATN RIIKADDHSS VQINVAKVDE NGRAGDNITY ALSGYVRSRA

            ESDDSLNRDS LELASLASSS DFGRNLFPLS QTADKTLTYI NGLSLVVGLV IGSGIFSSPS
            ETSGAVNRDS LELASLASSS DFSSNLYPLS STAGKTLTYL NGLSLIVGLI IGSGIFSSPS
            ESDDAVNRDS LELASLASSS DFSANLFPLS STAGKTLTYL NGLSLIVGLI IGSGIFSSPG
            ESDDSLNRDS LELASLASSS EYSGNMFPLS STAGKNLTYL NGLSLIVGLI IGSGIFSSPG
            EGDDALNRDS LELASLASSS DLAANLFPLS STAGKTLTYL NGLSLIVGLI IGSGIFSSPS
            ESDDSINRDS LELASLASSS DFASNLFPLS TTAGKSLTYL NGLSLVVGLI IGSGIFSSPS
            ESDDSLNRDS LELASLASSD SFAANLFPLS STTGKTLTYL NGLSLIVGLI IGSGIFSSPS
            ESDDSLNRDS LELASLASSS DYTANMFPLS STAGKTLTYL NGLSLIVGLI IGSGIFSSPS
            ESDDSFNRDS LELASLASSS DFGRNLFPLS QTQTKTLTYL NGLSLIVGLI IGSGIFSSPS
            ESDDSFNRDS LELASLASSS DFAPNLFPLS STAQKSLTYL NGLSLVIGLI IGSGIFSSPS
            ESDDSLNRDS LELASLASSS DFSSNLFPLS STAGKTLTYL NGLSLIVGLI IGSGIFSSPS
            ESDDSLNRDS LELASLASSS DFAGNLFPLS STAGKTLTYL NGLSLIIGLI IGSGIFSSPS
            EGDDSLNRPS INLSHRGSLE GYRDHLLPLT LSGDRRVTLI DGIALTIGVQ IGSGIFSSPG
            ESDDAMNRDS LELASLASSS DFAPNLFPLS STAGKTLTYM NGLSLIVGLI IGSGIFSSPS
            EADDSLNRDS LELASLASSH DFGDDREPLH ERTEKSLTYF NCLALVMGLQ VGSGIFSSPG

            QVNANVGSPG GALIAWLVAG LLAWTGAASY AELGGAIPLN GGAQAYLSKI FGELAGFLFT
            QVNANAGSPG ASLIVWAIAG VLAWTGASSY AELGGAIPLN GGAQIYLSKI FGEIFGFLFT
            QVSSKIGSAG ASLIVWVIAG ILAWTGAASY AELGGAIPLN GGAQVYLAKT FGELSGFLFT
            AVSSKVGSPG AAVLVWIIAG ILAWTGAASY AELGGAMPLN GGAQVYLAKT FHEVFGFLFT
            QVNANVGSPG ASLIVWVLAG VLAWTGAASY AELGGAIPLN GGPQVYLAKI MGELSGFLFA
            QVNANAGSPG AALIIWVIAG ILAWTGAASY AELGGAIPLN GGAQVYLSKI FGEWAGFLFT
            QVNANAGSPG AAIIVWVVAG ILAWTGAASY AELGGAIPLN GGPQVYLSKI FGELAGFLFT
            QVSSRVGSPG ASLIVWVISG VLAWTGAASY AELGGAIPLN GGAQVYLAKT FGELFGFLFT
            QVNANAGSPG AALIVWAIAG LLAWTGAASY AELGGAIPLN GGSQVYLSKI FGELPGFLFT
            QVNKNAGSPG ASLLVWVVAG ILAWTGAASY AELGGAIPLN GGAQVYLSKI FGEWAGFLFT
            QVNANAGSPG ASLVIWAIAG ILAWTGASSY AELGGAIPLN GGAQIYLSKI FGEIFGFLFT
            QVSARLGSPG AALIVWVVAG ILAWTGGASY AELGGAIPLN GGSQVYLAKT FSELAGFLFS
            VVTLNTGSIG ASIVVWLLSG LLAWTGASSF AELGASIPLN GGSQAYLNYS FGPLSAFLYT
            QVSARVGSPG AALVVWVIAG VLAWTGAASY AELGGAIPLN GGSQVYLAKI MGEIAGFLFT
            TVDHNAGSIG SAIIVWAVAG VLAWTGACSY TELGSTIPLN GSSQAYLNYV FGSLAGFLFA

            WCAVLVLKPG SAAIISIIFG EYVVRAILGA WINKGVAFGG LLVVICLNCL STRLAARIGD
            WCAVIVLKPG STAIVSIIMG EYLVRAFIGA WINKSVALIG LFFITFLNCI STKLGTRMGD
            WVAMLVLKPG SAAIIAIIMG EYLVRAFIGP WITKAVALVG VAMVTFLNCV STRVGTRVND
            WVAMLVLKPG SAAIISIIMG EYFVRAFIGA WINKAVALVG LLIVTFLNCV STKLGTRVND
            WVAVLVLKPG SAAIVSIIMG EYLVRAFIGA WVNKSVALVG LFVVTFLNCV STRLGMRLND
            WCAVMVLKPG SAAIIAIIFG EYCVRAVIGP WLNKGVALAG LVLVTFLNCV STKLGTRSAA
            WVAVLVLKPG SAAIISIIMG EYLVRTFIGA WISKSVALVG LFLVTFLNSV STKLGTRMND
            WVAMLVLKPG SAAIIAIIMG EYLVRAFIGA WVSKGVAIVG LALVTFLNCV STRVGTRVND
[truncated: 7,186,839 more chars]
