# Supplementary material for: Genome analysis of the ubiquitous boxwood pathogen Pseudonectria foliicola
Source: PeerJ. 2018 Aug 24;6:e5401. doi: 10.7717/peerj.5401 (PMC6110257; doi:10.7717/peerj.5401)
Supplement: Data S1 [file peerj-06-5401-s003.zip › Pfoliicola_TimeTree.nwk]

(((((((((('DM':109.6991648,'FG':109.6991648):22.9518180,'PB':132.6509828):49.5640854,'TR':182.2150682):84.2715580,'VD':266.4866262):47.5133738,('MO':260.2108186,'NC':260.2108186):53.7891814):17.8605746,('BC':51.1649143,'SS':51.1649143):280.6956603):52.4777392,('PT':253.9612288,'MP':253.9612288):130.3770849):32.0657581,('PO':186.4156741,'AN':186.4156741):229.9883977):309.5959282,'YL':726.0000000):40.3883497,'UM':766.3883497);
