# Supplementary material for: Genome analysis of the ubiquitous boxwood pathogen Pseudonectria foliicola
Source: PeerJ. 2018 Aug 24;6:e5401. doi: 10.7717/peerj.5401 (PMC6110257; doi:10.7717/peerj.5401)
Supplement: Data S1 [file peerj-06-5401-s003.zip › Raxml_tree_Pfoliicola.nwk]

(((((((MO:0.15962053910306104,NC:0.12474907251382004):0.02917537312073464,(VD:0.14574111033197706,((PB:0.06536476984124057,(DM:0.061384334651511586,FG:0.07382957089742867):0.014107004562288477):0.02884639650860925,TR:0.10115868391408496):0.04936524604953607):0.0256171455521548):0.09367662594910588,(BC:0.021569699570298077,SS:0.024366207810762628):0.12531899407504177):0.10242831674189183,(PT:0.20747336929338553,MP:0.12650745666476643):0.0831565408833946):0.04372929486533958,(PO:0.10665770747929189,AN:0.1193673998936134):0.1388064570701781):0.3149538802137771,YL:0.8539880532845147):0.4848529648931412,UM:0.4848529648931412);
