# Supplementary material for: Genome analysis of the ubiquitous boxwood pathogen Pseudonectria foliicola
Source: PeerJ. 2018 Aug 24;6:e5401. doi: 10.7717/peerj.5401 (PMC6110257; doi:10.7717/peerj.5401)
Supplement: Table S3 [file peerj-06-5401-s006.xlsx]

## Sheet: Sheet1
Supplementary Table 3. Predicted secretome for Pseudonectria foliicola, Fusarium graminearum, and Dactylonectria macrodidyma
(A) Pseudonectria foliicola								(B) Fusarium graminearum								(C) Dactylonectria macrodidyma
Genome origin	target name	Pfam Annotation	accession	E-value	score	bias		Genome origin	target name	Query name	accession	E-value	score	bias		Genome origin	target name	Query name	accession	E-value	score	bias
P. foliicola	augustus_masked-AR2711_(orphans)_contig_75-processed-gene-0.63-mRNA-1 protein AED	3Beta_HSD	PF01073.14	1e-23	77.7	0		F. graminearum	chromosome:GCA_000240135.3:4:2859025:2859493:-1	2OG-FeII_Oxy_2	PF13532.1	0.00074	14.4	0		D. macrodidyma	snap_masked-JYGD01000081-processed-gene-3.108-mRNA-1	3Beta_HSD	PF01073.14	1.5e-06	22.6	0.1
P. foliicola	snap_masked-AR2711_(orphans)_contig_40-processed-gene-0.100-mRNA-1 protein AED	A2M_N	PF01835.14	0.0015	13.1	0		F. graminearum	chromosome:GCA_000240135.3:3:5377570:5378994:1	3HCDH_N	PF02737.13	0.0022	12.7	0.3		D. macrodidyma	maker-JYGD01000143-augustus-gene-2.21-mRNA-1	3HCDH_N	PF02737.13	0.00042	15.4	0
P. foliicola	snap_masked-AR2711_(orphans)_contig_11-processed-gene-1.21-mRNA-1 protein AED	AAA_22	PF13401.1	0.00011	16.7	0.1		F. graminearum	chromosome:GCA_000240135.3:2:2857393:2858622:1	3HCDH_N	PF02737.13	0.0028	12.4	0		D. macrodidyma	maker-JYGD01000185-augustus-gene-0.108-mRNA-1	3HCDH_N	PF02737.13	1.3e-05	20.4	0.3
P. foliicola	maker-AR2711_(orphans)_contig_125-augustus-gene-1.112-mRNA-1 protein AED	Abhydrolase_1	PF00561.15	0.00083	13.2	0.1		F. graminearum	chromosome:GCA_000240135.3:3:5387574:5389627:1	3HCDH_N	PF02737.13	0.012	10.3	1.6		D. macrodidyma	augustus_masked-JYGD01000554-processed-gene-0.35-mRNA-1	3HCDH_N	PF02737.13	0.00032	15.8	0.1
P. foliicola	snap_masked-AR2711_(orphans)_contig_136-processed-gene-0.81-mRNA-1 protein AED	Abhydrolase_1	PF00561.15	0.0012	12.7	0		F. graminearum	chromosome:GCA_000240135.3:2:7711239:7712504:1	AAA_13	PF13166.1	0.0089	9.5	0.1		D. macrodidyma	augustus_masked-JYGD01000269-processed-gene-0.83-mRNA-1	7tm_1	PF00001.16	0.0031	12.1	0
P. foliicola	snap_masked-AR2711_(orphans)_contig_49-processed-gene-1.80-mRNA-1 protein AED	Abhydrolase_2	PF02230.11	0.0028	11.4	0.3		F. graminearum	chromosome:GCA_000240135.3:1:2434009:2436671:1	AAA_16	PF13191.1	0.0035	12.4	0		D. macrodidyma	augustus_masked-JYGD01000798-processed-gene-0.3-mRNA-1	AAA_16	PF13191.1	9e-05	18	0.7
P. foliicola	maker-AR2711_(orphans)_contig_147-augustus-gene-0.118-mRNA-1 protein AED	Abhydrolase_3	PF07859.8	3.7e-07	24.2	0		F. graminearum	chromosome:GCA_000240135.3:1:235303:235863:-1	ABC_trans_N	PF14510.1	0.0029	12.8	0		D. macrodidyma	augustus_masked-JYGD01000798-processed-gene-0.3-mRNA-1	AAA_22	PF13401.1	1.6e-05	20.5	0
P. foliicola	snap_masked-AR2711_(orphans)_contig_136-processed-gene-0.81-mRNA-1 protein AED	Abhydrolase_5	PF12695.2	1.4e-15	51.6	0.3		F. graminearum	chromosome:GCA_000240135.3:2:5548410:5549031:1	ABC2_membrane_3	PF12698.2	0.00062	13.9	0.1		D. macrodidyma	snap_masked-JYGD01000312-processed-gene-1.141-mRNA-1	AbfB	PF05270.8	1.4e-63	208.3	5.7
P. foliicola	snap_masked-AR2711_(orphans)_contig_18-processed-gene-1.45-mRNA-1 protein AED	Abhydrolase_5	PF12695.2	5.4e-13	43.2	0.5		F. graminearum	chromosome:GCA_000240135.3:1:6915954:6917456:-1	Abhydrolase_1	PF00561.15	4.8e-20	67.1	0		D. macrodidyma	augustus_masked-JYGD01000046-processed-gene-0.31-mRNA-1	Abhydrolase_1	PF00561.15	9.2e-05	17.5	0.1
P. foliicola	augustus_masked-AR2711_(orphans)_contig_62-processed-gene-0.164-mRNA-1 protein AED	Abhydrolase_5	PF12695.2	1.8e-09	31.8	0		F. graminearum	chromosome:GCA_000240135.3:4:118800:119891:1	Abhydrolase_1	PF00561.15	2.5e-13	45.1	0.2		D. macrodidyma	maker-JYGD01000067-augustus-gene-1.132-mRNA-1	Abhydrolase_1	PF00561.15	3.3e-06	22.2	0.8
P. foliicola	maker-AR2711_(orphans)_contig_125-augustus-gene-1.112-mRNA-1 protein AED	Abhydrolase_5	PF12695.2	1.2e-08	29.1	0		F. graminearum	chromosome:GCA_000240135.3:3:7378867:7379883:-1	Abhydrolase_1	PF00561.15	2.5e-12	41.9	0.2		D. macrodidyma	snap_masked-JYGD01000118-processed-gene-12.144-mRNA-1	Abhydrolase_1	PF00561.15	1.1e-19	66.4	0.1
P. foliicola	snap_masked-AR2711_(orphans)_contig_150-processed-gene-0.31-mRNA-1 protein AED	Abhydrolase_5	PF12695.2	2.1e-06	21.8	0		F. graminearum	chromosome:GCA_000240135.3:2:5680367:5681461:1	Abhydrolase_1	PF00561.15	4.6e-12	41	0.1		D. macrodidyma	augustus_masked-JYGD01000123-processed-gene-9.41-mRNA-1	Abhydrolase_1	PF00561.15	5e-07	24.9	1.6
P. foliicola	augustus_masked-AR2711_(orphans)_contig_50-processed-gene-0.53-mRNA-1 protein AED	Abhydrolase_5	PF12695.2	6.1e-06	20.3	0		F. graminearum	chromosome:GCA_000240135.3:2:476521:477572:-1	Abhydrolase_1	PF00561.15	8.1e-06	20.6	0		D. macrodidyma	augustus_masked-JYGD01000144-processed-gene-1.66-mRNA-1	Abhydrolase_1	PF00561.15	0.0002	16.4	0
P. foliicola	augustus_masked-AR2711_(orphans)_contig_260-processed-gene-0.49-mRNA-1 protein AED	Abhydrolase_5	PF12695.2	2.5e-05	18.3	0.6		F. graminearum	chromosome:GCA_000240135.3:3:5865470:5866499:-1	Abhydrolase_1	PF00561.15	6.9e-05	17.5	0.4		D. macrodidyma	augustus_masked-JYGD01000176-processed-gene-0.26-mRNA-1	Abhydrolase_1	PF00561.15	3.1e-06	22.3	0
P. foliicola	maker-AR2711_(orphans)_contig_147-augustus-gene-0.118-mRNA-1 protein AED	Abhydrolase_5	PF12695.2	0.00019	15.5	0		F. graminearum	chromosome:GCA_000240135.3:3:360960:362042:1	Abhydrolase_1	PF00561.15	0.00032	15.4	0		D. macrodidyma	augustus_masked-JYGD01000201-processed-gene-0.80-mRNA-1	Abhydrolase_1	PF00561.15	3.3e-08	28.8	0.1
P. foliicola	augustus_masked-AR2711_(orphans)_contig_136-processed-gene-0.95-mRNA-1 protein AED	Abhydrolase_5	PF12695.2	0.00034	14.7	0.1		F. graminearum	chromosome:GCA_000240135.3:3:7303006:7304784:-1	Abhydrolase_1	PF00561.15	0.0012	13.4	0		D. macrodidyma	augustus_masked-JYGD01000353-processed-gene-1.58-mRNA-1	Abhydrolase_1	PF00561.15	0.0051	11.8	0
P. foliicola	snap_masked-AR2711_(orphans)_contig_49-processed-gene-1.80-mRNA-1 protein AED	Abhydrolase_5	PF12695.2	0.0019	12.2	0.1		F. graminearum	chromosome:GCA_000240135.3:3:360960:362042:1	Abhydrolase_2	PF02230.11	1.2e-05	19.9	0		D. macrodidyma	augustus_masked-JYGD01000416-processed-gene-0.21-mRNA-1	Abhydrolase_1	PF00561.15	8.6e-07	24.1	0.4
P. foliicola	maker-AR2711_(orphans)_contig_125-augustus-gene-1.112-mRNA-1 protein AED	Abhydrolase_6	PF12697.2	1.5e-18	61.8	0.1		F. graminearum	chromosome:GCA_000240135.3:3:5890617:5891510:1	Abhydrolase_2	PF02230.11	1.3e-05	19.8	0		D. macrodidyma	augustus_masked-JYGD01000679-processed-gene-0.55-mRNA-1	Abhydrolase_1	PF00561.15	0.00051	15.1	0
P. foliicola	augustus_masked-AR2711_(orphans)_contig_62-processed-gene-0.164-mRNA-1 protein AED	Abhydrolase_6	PF12697.2	2.3e-18	61.2	0		F. graminearum	chromosome:GCA_000240135.3:3:5865470:5866499:-1	Abhydrolase_2	PF02230.11	0.0022	12.5	0		D. macrodidyma	augustus_masked-JYGD01000046-processed-gene-0.31-mRNA-1	Abhydrolase_2	PF02230.11	3.6e-09	31.8	0
P. foliicola	snap_masked-AR2711_(orphans)_contig_136-processed-gene-0.81-mRNA-1 protein AED	Abhydrolase_6	PF12697.2	3.7e-17	57.2	2.9		F. graminearum	chromosome:GCA_000240135.3:2:6529005:6530612:-1	Abhydrolase_3	PF07859.8	3.1e-12	41.5	0.3		D. macrodidyma	maker-JYGD01000067-augustus-gene-1.132-mRNA-1	Abhydrolase_2	PF02230.11	0.0012	13.7	0.8
P. foliicola	snap_masked-AR2711_(orphans)_contig_18-processed-gene-1.45-mRNA-1 protein AED	Abhydrolase_6	PF12697.2	2.6e-12	41.3	3		F. graminearum	chromosome:GCA_000240135.3:4:7522085:7523708:-1	Abhydrolase_3	PF07859.8	6.7e-12	40.4	0		D. macrodidyma	augustus_masked-JYGD01000176-processed-gene-0.26-mRNA-1	Abhydrolase_2	PF02230.11	0.0011	13.9	0
P. foliicola	maker-AR2711_(orphans)_contig_61-snap-gene-2.74-mRNA-1 protein AED	Abhydrolase_6	PF12697.2	6.3e-08	27	1.2		F. graminearum	chromosome:GCA_000240135.3:2:7441844:7443705:-1	Abhydrolase_3	PF07859.8	2e-10	35.6	0.2		D. macrodidyma	maker-JYGD01000323-augustus-gene-0.0-mRNA-1	Abhydrolase_2	PF02230.11	0.0024	12.7	0
P. foliicola	augustus_masked-AR2711_(orphans)_contig_260-processed-gene-0.49-mRNA-1 protein AED	Abhydrolase_6	PF12697.2	2e-05	18.8	0.1		F. graminearum	chromosome:GCA_000240135.3:1:6648295:6649894:1	Abhydrolase_3	PF07859.8	6.2e-10	34	0		D. macrodidyma	augustus_masked-JYGD01000036-processed-gene-4.15-mRNA-1	Abhydrolase_3	PF07859.8	2e-06	22.9	0
P. foliicola	snap_masked-AR2711_(orphans)_contig_150-processed-gene-0.31-mRNA-1 protein AED	Abhydrolase_6	PF12697.2	4.2e-05	17.8	0.1		F. graminearum	chromosome:GCA_000240135.3:2:6482396:6484063:1	Abhydrolase_3	PF07859.8	1.2e-08	29.8	0.1		D. macrodidyma	snap_masked-JYGD01000046-processed-gene-10.57-mRNA-1	Abhydrolase_3	PF07859.8	4.1e-06	21.9	0.4
P. foliicola	augustus_masked-AR2711_(orphans)_contig_50-processed-gene-0.53-mRNA-1 protein AED	Abhydrolase_6	PF12697.2	0.00013	16.1	0		F. graminearum	chromosome:GCA_000240135.3:2:7557759:7559788:-1	Abhydrolase_3	PF07859.8	4.6e-08	27.9	0		D. macrodidyma	maker-JYGD01000067-augustus-gene-1.132-mRNA-1	Abhydrolase_3	PF07859.8	0.0006	14.9	1.4
P. foliicola	augustus_masked-AR2711_(orphans)_contig_136-processed-gene-0.95-mRNA-1 protein AED	Abhydrolase_6	PF12697.2	0.00038	14.7	0		F. graminearum	chromosome:GCA_000240135.3:4:35847:37610:1	Abhydrolase_3	PF07859.8	6.1e-08	27.5	0.3		D. macrodidyma	snap_masked-JYGD01000083-processed-gene-4.159-mRNA-1	Abhydrolase_3	PF07859.8	2.1e-06	22.9	0.1
P. foliicola	augustus_masked-AR2711_(orphans)_contig_260-processed-gene-0.49-mRNA-1 protein AED	Abhydrolase_8	PF06259.7	0.00044	14	0		F. graminearum	chromosome:GCA_000240135.3:4:5161558:5163285:1	Abhydrolase_3	PF07859.8	9.6e-08	26.9	0		D. macrodidyma	maker-JYGD01000084-augustus-gene-10.12-mRNA-1	Abhydrolase_3	PF07859.8	5.8e-10	34.5	1.2
P. foliicola	augustus_masked-AR2711_(orphans)_contig_50-processed-gene-0.53-mRNA-1 protein AED	Abhydrolase_8	PF06259.7	0.0018	12	0		F. graminearum	chromosome:GCA_000240135.3:1:8961121:8962913:1	Abhydrolase_3	PF07859.8	2.3e-07	25.6	0		D. macrodidyma	snap_masked-JYGD01000118-processed-gene-5.86-mRNA-1	Abhydrolase_3	PF07859.8	6.4e-06	21.3	0.3
P. foliicola	maker-AR2711_(orphans)_contig_120-augustus-gene-0.3-mRNA-1 protein AED	Acid_PPase	PF12689.2	0.0013	12.7	0		F. graminearum	chromosome:GCA_000240135.3:4:7305037:7306707:-1	Abhydrolase_3	PF07859.8	4.6e-06	21.4	0.2		D. macrodidyma	snap_masked-JYGD01000118-processed-gene-12.144-mRNA-1	Abhydrolase_3	PF07859.8	0.0041	12.1	0
P. foliicola	augustus_masked-AR2711_(orphans)_contig_138-processed-gene-0.157-mRNA-1 protein AED	Adeno_E3_CR2	PF02439.10	8e-05	16.5	0.5		F. graminearum	chromosome:GCA_000240135.3:3:7303006:7304784:-1	Abhydrolase_3	PF07859.8	6.7e-06	20.8	0.7		D. macrodidyma	augustus_masked-JYGD01000123-processed-gene-9.41-mRNA-1	Abhydrolase_3	PF07859.8	0.00035	15.6	0
P. foliicola	maker-AR2711_(orphans)_contig_42-augustus-gene-0.7-mRNA-1 protein AED	Adeno_E3_CR2	PF02439.10	0.0058	10.5	7.9		F. graminearum	chromosome:GCA_000240135.3:3:5865470:5866499:-1	Abhydrolase_3	PF07859.8	1.1e-05	20.1	0.1		D. macrodidyma	augustus_masked-JYGD01000148-processed-gene-0.1-mRNA-1	Abhydrolase_3	PF07859.8	0.0037	12.3	0
P. foliicola	augustus_masked-AR2711_(orphans)_contig_75-processed-gene-0.63-mRNA-1 protein AED	adh_short	PF00106.20	6.3e-07	23.7	2.5		F. graminearum	chromosome:GCA_000240135.3:1:5664157:5666029:1	Abhydrolase_3	PF07859.8	4.3e-05	18.2	0.1		D. macrodidyma	maker-JYGD01000158-augustus-gene-0.57-mRNA-1	Abhydrolase_3	PF07859.8	0.00022	16.3	1.1
P. foliicola	snap_masked-AR2711_(orphans)_contig_62-processed-gene-0.17-mRNA-1 protein AED	AF1Q	PF15017.1	0.0085	10.3	9		F. graminearum	chromosome:GCA_000240135.3:3:360960:362042:1	Abhydrolase_3	PF07859.8	0.0025	12.4	0		D. macrodidyma	maker-JYGD01000162-augustus-gene-0.177-mRNA-1	Abhydrolase_3	PF07859.8	2.4e-15	52.1	0
P. foliicola	snap_masked-AR2711_(orphans)_contig_67-processed-gene-0.21-mRNA-1 protein AED	AhpC-TSA	PF00578.16	2e-09	31.5	0.2		F. graminearum	chromosome:GCA_000240135.3:1:6915954:6917456:-1	Abhydrolase_4	PF08386.5	1.6e-14	48.7	0		D. macrodidyma	augustus_masked-JYGD01000217-processed-gene-0.3-mRNA-1	Abhydrolase_3	PF07859.8	1e-31	105.6	0
P. foliicola	maker-AR2711_(orphans)_contig_42-augustus-gene-0.7-mRNA-1 protein AED	AIF-MLS	PF14962.1	0.0018	12.2	0		F. graminearum	chromosome:GCA_000240135.3:4:55699:56839:1	Abhydrolase_5	PF12695.2	2e-13	45.3	0		D. macrodidyma	augustus_masked-JYGD01000269-processed-gene-0.54-mRNA-1	Abhydrolase_3	PF07859.8	2.6e-10	35.6	0.1
P. foliicola	augustus_masked-AR2711_(orphans)_contig_152-processed-gene-0.10-mRNA-1 protein AED	Aldo_ket_red	PF00248.16	6.3e-57	186.8	0		F. graminearum	chromosome:GCA_000240135.3:4:118800:119891:1	Abhydrolase_5	PF12695.2	4.9e-11	37.6	0		D. macrodidyma	maker-JYGD01000317-snap-gene-2.57-mRNA-1	Abhydrolase_3	PF07859.8	1.5e-05	20.1	0
P. foliicola	augustus_masked-AR2711_(orphans)_contig_26-processed-gene-2.19-mRNA-1 protein AED	Aldolase_2	PF10120.4	0.00034	14.3	0		F. graminearum	chromosome:GCA_000240135.3:2:476521:477572:-1	Abhydrolase_5	PF12695.2	5.7e-09	30.9	0		D. macrodidyma	augustus_masked-JYGD01000344-processed-gene-4.142-mRNA-1	Abhydrolase_3	PF07859.8	1.9e-09	32.8	0.1
P. foliicola	maker-AR2711_(orphans)_contig_130-snap-gene-0.38-mRNA-1 protein AED	Aldose_epim	PF01263.15	2.9e-53	175.2	0.1		F. graminearum	chromosome:GCA_000240135.3:3:7378867:7379883:-1	Abhydrolase_5	PF12695.2	6e-09	30.9	0.1		D. macrodidyma	augustus_masked-JYGD01000356-processed-gene-0.159-mRNA-1	Abhydrolase_3	PF07859.8	1.8e-11	39.5	0.1
P. foliicola	snap_masked-AR2711_(orphans)_contig_157-processed-gene-0.79-mRNA-1 protein AED	Alk_phosphatase	PF00245.15	1.8e-68	225.4	0		F. graminearum	chromosome:GCA_000240135.3:3:5865470:5866499:-1	Abhydrolase_5	PF12695.2	6.3e-09	30.8	0.1		D. macrodidyma	maker-JYGD01000393-snap-gene-0.99-mRNA-1	Abhydrolase_3	PF07859.8	8.1e-08	27.5	0.1
P. foliicola	maker-AR2711_(orphans)_contig_26-snap-gene-3.64-mRNA-1 protein AED	Alpha-amylase	PF00128.19	3e-67	221.5	0.5		F. graminearum	chromosome:GCA_000240135.3:3:5890617:5891510:1	Abhydrolase_5	PF12695.2	3e-07	25.3	0.1		D. macrodidyma	snap_masked-JYGD01000527-processed-gene-0.4-mRNA-1	Abhydrolase_3	PF07859.8	9.9e-08	27.2	0.1
P. foliicola	maker-AR2711_(orphans)_contig_30-snap-gene-0.27-mRNA-1 protein AED	Alpha-L-AF_C	PF06964.7	1.6e-29	97.2	0		F. graminearum	chromosome:GCA_000240135.3:3:360960:362042:1	Abhydrolase_5	PF12695.2	1.3e-05	20	0		D. macrodidyma	augustus_masked-JYGD01000046-processed-gene-0.31-mRNA-1	Abhydrolase_5	PF12695.2	5.4e-09	31.4	0
P. foliicola	maker-AR2711_(orphans)_contig_26-snap-gene-3.74-mRNA-1 protein AED	Amidohydro_1	PF01979.15	5.2e-14	46.8	0.1		F. graminearum	chromosome:GCA_000240135.3:2:6529005:6530612:-1	Abhydrolase_5	PF12695.2	2.1e-05	19.4	0.2		D. macrodidyma	snap_masked-JYGD01000065-processed-gene-0.37-mRNA-1	Abhydrolase_5	PF12695.2	0.0027	12.9	0.1
P. foliicola	maker-AR2711_(orphans)_contig_26-snap-gene-3.74-mRNA-1 protein AED	Amidohydro_3	PF07969.6	6.3e-48	158.2	0		F. graminearum	chromosome:GCA_000240135.3:3:3739695:3740962:-1	Abhydrolase_5	PF12695.2	2.7e-05	19	1.3		D. macrodidyma	maker-JYGD01000067-augustus-gene-1.132-mRNA-1	Abhydrolase_5	PF12695.2	2e-08	29.6	0.3
P. foliicola	maker-AR2711_(orphans)_contig_26-snap-gene-3.74-mRNA-1 protein AED	Amidohydro_4	PF13147.1	2e-12	41.9	0.1		F. graminearum	chromosome:GCA_000240135.3:2:7441844:7443705:-1	Abhydrolase_5	PF12695.2	0.00032	15.5	1.3		D. macrodidyma	augustus_masked-JYGD01000083-processed-gene-2.53-mRNA-1	Abhydrolase_5	PF12695.2	8.5e-12	40.5	0
P. foliicola	maker-AR2711_(orphans)_contig_26-snap-gene-3.74-mRNA-1 protein AED	Amidohydro_5	PF13594.1	7e-11	36.1	0.1		F. graminearum	chromosome:GCA_000240135.3:1:2530304:2531154:-1	Abhydrolase_5	PF12695.2	0.00059	14.7	0		D. macrodidyma	snap_masked-JYGD01000118-processed-gene-12.144-mRNA-1	Abhydrolase_5	PF12695.2	7.8e-15	50.3	0.1
P. foliicola	augustus_masked-AR2711_(orphans)_contig_43-processed-gene-0.97-mRNA-1 protein AED	Amino_oxidase	PF01593.19	1.3e-08	28.6	0		F. graminearum	chromosome:GCA_000240135.3:2:5123411:5125016:1	Abhydrolase_5	PF12695.2	0.00064	14.5	0		D. macrodidyma	augustus_masked-JYGD01000123-processed-gene-9.41-mRNA-1	Abhydrolase_5	PF12695.2	4.3e-12	41.5	0.2
P. foliicola	maker-AR2711_(orphans)_contig_26-snap-gene-3.64-mRNA-1 protein AED	Aminotran_5	PF00266.14	0.0021	11.1	0		F. graminearum	chromosome:GCA_000240135.3:1:6648295:6649894:1	Abhydrolase_5	PF12695.2	0.00071	14.4	0.1		D. macrodidyma	augustus_masked-JYGD01000148-processed-gene-0.1-mRNA-1	Abhydrolase_5	PF12695.2	6.6e-06	21.4	0.1
P. foliicola	maker-AR2711_(orphans)_contig_74-snap-gene-0.77-mRNA-1 protein AED	APC2	PF08672.6	5.2e-06	21	2.1		F. graminearum	chromosome:GCA_000240135.3:3:7303006:7304784:-1	Abhydrolase_5	PF12695.2	0.00098	13.9	0.1		D. macrodidyma	augustus_masked-JYGD01000156-processed-gene-2.86-mRNA-1	Abhydrolase_5	PF12695.2	0.00011	17.5	0
P. foliicola	snap_masked-AR2711_(orphans)_contig_11-processed-gene-1.21-mRNA-1 protein AED	Arf	PF00025.16	6.5e-08	26.3	0		F. graminearum	chromosome:GCA_000240135.3:1:8961121:8962913:1	Abhydrolase_5	PF12695.2	0.0018	13.1	0.1		D. macrodidyma	maker-JYGD01000158-augustus-gene-0.57-mRNA-1	Abhydrolase_5	PF12695.2	0.00014	17.1	0.3
P. foliicola	maker-AR2711_(orphans)_contig_48-snap-gene-0.67-mRNA-1 protein AED	Arylesterase	PF01731.15	1.7e-05	19	0		F. graminearum	chromosome:GCA_000240135.3:4:118800:119891:1	Abhydrolase_6	PF12697.2	1.8e-29	98.3	0		D. macrodidyma	maker-JYGD01000162-augustus-gene-0.177-mRNA-1	Abhydrolase_5	PF12695.2	0.00078	14.7	0.1
P. foliicola	maker-AR2711_(orphans)_contig_11-snap-gene-3.0-mRNA-1 protein AED	Arylsulfotran_2	PF14269.1	6.5e-56	183.9	1		F. graminearum	chromosome:GCA_000240135.3:3:7378867:7379883:-1	Abhydrolase_6	PF12697.2	2.1e-23	78.4	0.6		D. macrodidyma	augustus_masked-JYGD01000176-processed-gene-0.26-mRNA-1	Abhydrolase_5	PF12695.2	0.00031	16	0
P. foliicola	maker-AR2711_(orphans)_contig_11-snap-gene-3.0-mRNA-1 protein AED	Arylsulfotrans	PF05935.6	4.5e-16	52.6	0		F. graminearum	chromosome:GCA_000240135.3:2:5680367:5681461:1	Abhydrolase_6	PF12697.2	3.2e-12	41.8	0		D. macrodidyma	snap_masked-JYGD01000193-processed-gene-4.67-mRNA-1	Abhydrolase_5	PF12695.2	1.1e-06	23.9	0
P. foliicola	maker-AR2711_(orphans)_contig_92-augustus-gene-1.122-mRNA-1 protein AED	Asp	PF00026.18	6.3e-68	223.6	7		F. graminearum	chromosome:GCA_000240135.3:3:360960:362042:1	Abhydrolase_6	PF12697.2	5.5e-07	24.7	0		D. macrodidyma	augustus_masked-JYGD01000201-processed-gene-0.80-mRNA-1	Abhydrolase_5	PF12695.2	4.5e-09	31.7	0.4
P. foliicola	augustus_masked-AR2711_(orphans)_contig_84-processed-gene-0.214-mRNA-1 protein AED	Asp	PF00026.18	2.1e-41	136.4	2.3		F. graminearum	chromosome:GCA_000240135.3:4:55699:56839:1	Abhydrolase_6	PF12697.2	1.1e-05	20.5	0		D. macrodidyma	augustus_masked-JYGD01000217-processed-gene-0.3-mRNA-1	Abhydrolase_5	PF12695.2	7.7e-06	21.2	0
P. foliicola	augustus_masked-AR2711_(orphans)_contig_156-processed-gene-0.3-mRNA-1 protein AED	Asp	PF00026.18	6.5e-08	26.4	0.1		F. graminearum	chromosome:GCA_000240135.3:1:6915954:6917456:-1	Abhydrolase_6	PF12697.2	1.8e-05	19.8	0		D. macrodidyma	augustus_masked-JYGD01000269-processed-gene-0.54-mRNA-1	Abhydrolase_5	PF12695.2	0.0013	14	0.1
P. foliicola	augustus_masked-AR2711_(orphans)_contig_84-processed-gene-0.214-mRNA-1 protein AED	Asp_protease_2	PF13650.1	7.7e-07	23.9	0.1		F. graminearum	chromosome:GCA_000240135.3:3:5890617:5891510:1	Abhydrolase_6	PF12697.2	2.4e-05	19.3	0		D. macrodidyma	augustus_masked-JYGD01000344-processed-gene-4.142-mRNA-1	Abhydrolase_5	PF12695.2	0.0024	13.1	0
P. foliicola	maker-AR2711_(orphans)_contig_92-augustus-gene-1.122-mRNA-1 protein AED	Asp_protease_2	PF13650.1	0.0024	12.7	0.2		F. graminearum	chromosome:GCA_000240135.3:3:3739695:3740962:-1	Abhydrolase_6	PF12697.2	2.9e-05	19.1	0		D. macrodidyma	augustus_masked-JYGD01000356-processed-gene-0.159-mRNA-1	Abhydrolase_5	PF12695.2	0.003	12.8	0
P. foliicola	augustus_masked-AR2711_(orphans)_contig_61-processed-gene-2.97-mRNA-1 protein AED	Asparaginase_2	PF01112.13	1.1e-87	288	1.1		F. graminearum	chromosome:GCA_000240135.3:2:476521:477572:-1	Abhydrolase_6	PF12697.2	3.4e-05	18.8	0		D. macrodidyma	augustus_masked-JYGD01000403-processed-gene-1.95-mRNA-1	Abhydrolase_5	PF12695.2	3.6e-16	54.7	0.2
P. foliicola	maker-AR2711_(orphans)_contig_167-augustus-gene-1.169-mRNA-1 protein AED	ATG27	PF09451.5	0.00067	13.2	0		F. graminearum	chromosome:GCA_000240135.3:1:7169085:7170749:-1	Abhydrolase_6	PF12697.2	4.6e-05	18.4	0		D. macrodidyma	augustus_masked-JYGD01000416-processed-gene-0.21-mRNA-1	Abhydrolase_5	PF12695.2	1.3e-15	52.8	0.5
P. foliicola	snap_masked-AR2711_(orphans)_contig_11-processed-gene-1.21-mRNA-1 protein AED	ATP_bind_1	PF03029.12	0.0018	12.1	0		F. graminearum	chromosome:GCA_000240135.3:3:5865470:5866499:-1	Abhydrolase_6	PF12697.2	5.7e-05	18.1	0		D. macrodidyma	snap_masked-JYGD01000527-processed-gene-0.4-mRNA-1	Abhydrolase_5	PF12695.2	0.0039	12.4	0.2
P. foliicola	augustus_masked-AR2711_(orphans)_contig_46-processed-gene-0.30-mRNA-1 protein AED	ATX_III	PF08098.6	2e-05	18.7	0.3		F. graminearum	chromosome:GCA_000240135.3:3:7303006:7304784:-1	Abhydrolase_6	PF12697.2	0.00011	17.1	0		D. macrodidyma	augustus_masked-JYGD01000046-processed-gene-0.31-mRNA-1	Abhydrolase_6	PF12697.2	3.4e-06	22.5	0
P. foliicola	augustus_masked-AR2711_(orphans)_contig_99-processed-gene-0.66-mRNA-1 protein AED	BACON	PF13004.2	0.0088	10.6	6.6		F. graminearum	chromosome:GCA_000240135.3:1:11566888:11567691:1	Abhydrolase_6	PF12697.2	0.00071	14.5	0		D. macrodidyma	maker-JYGD01000067-augustus-gene-1.132-mRNA-1	Abhydrolase_6	PF12697.2	4.2e-06	22.2	0.1
P. foliicola	snap_masked-AR2711_(orphans)_contig_122-processed-gene-0.162-mRNA-1 protein AED	BBE	PF08031.7	2.1e-15	50.7	0		F. graminearum	chromosome:GCA_000240135.3:3:3739695:3740962:-1	Abhydrolase_8	PF06259.7	2e-05	19.2	0		D. macrodidyma	augustus_masked-JYGD01000083-processed-gene-2.53-mRNA-1	Abhydrolase_6	PF12697.2	3.6e-11	38.8	0.7
P. foliicola	maker-AR2711_(orphans)_contig_79-snap-gene-0.89-mRNA-1 protein AED	BBE	PF08031.7	1.1e-08	29.2	0.1		F. graminearum	chromosome:GCA_000240135.3:2:7163464:7166842:-1	AF1Q	PF15017.1	0.00073	14.5	0.1		D. macrodidyma	snap_masked-JYGD01000118-processed-gene-12.144-mRNA-1	Abhydrolase_6	PF12697.2	3.5e-35	117.3	0.1
P. foliicola	maker-AR2711_(orphans)_contig_282-snap-gene-0.1-mRNA-1 protein AED	BBE	PF08031.7	0.0006	14	0.1		F. graminearum	chromosome:GCA_000240135.3:4:2648728:2650175:-1	AhpC-TSA	PF00578.16	6.4e-10	33.9	0.1		D. macrodidyma	augustus_masked-JYGD01000123-processed-gene-9.41-mRNA-1	Abhydrolase_6	PF12697.2	1.7e-14	49.6	0.6
P. foliicola	maker-AR2711_(orphans)_contig_47-snap-gene-1.61-mRNA-1 protein AED	Beta_helix	PF13229.1	7.7e-07	23.3	9.1		F. graminearum	chromosome:GCA_000240135.3:3:5377570:5378994:1	AlaDh_PNT_C	PF01262.16	0.00043	14.9	0.2		D. macrodidyma	augustus_masked-JYGD01000144-processed-gene-1.66-mRNA-1	Abhydrolase_6	PF12697.2	9.7e-05	17.8	0
P. foliicola	snap_masked-AR2711_(orphans)_contig_43-processed-gene-3.41-mRNA-1 protein AED	Beta_helix	PF13229.1	0.00025	15.1	16.6		F. graminearum	chromosome:GCA_000240135.3:3:298647:300292:1	AlaDh_PNT_C	PF01262.16	0.00076	14.1	0.1		D. macrodidyma	augustus_masked-JYGD01000148-processed-gene-0.1-mRNA-1	Abhydrolase_6	PF12697.2	4.2e-05	19	0.2
P. foliicola	snap_masked-AR2711_(orphans)_contig_123-processed-gene-0.66-mRNA-1 protein AED	Beta_helix	PF13229.1	0.00048	14.2	21.4		F. graminearum	chromosome:GCA_000240135.3:2:4677546:4678368:1	Aldolase_2	PF10120.4	0.0021	12.5	0		D. macrodidyma	augustus_masked-JYGD01000156-processed-gene-2.86-mRNA-1	Abhydrolase_6	PF12697.2	0.00024	16.4	0
P. foliicola	snap_masked-AR2711_(orphans)_contig_13-processed-gene-0.85-mRNA-1 protein AED	Beta_helix	PF13229.1	0.019	9	21		F. graminearum	chromosome:GCA_000240135.3:2:6444925:6446458:1	Alginate_lyase	PF05426.7	4.9e-18	60.4	1.2		D. macrodidyma	augustus_masked-JYGD01000176-processed-gene-0.26-mRNA-1	Abhydrolase_6	PF12697.2	0.00015	17.1	0
P. foliicola	maker-AR2711_(orphans)_contig_105-snap-gene-1.121-mRNA-1 protein AED	Beta_helix	PF13229.1	0.083	6.9	13.7		F. graminearum	chromosome:GCA_000240135.3:4:3339260:3341494:1	Alk_phosphatase	PF00245.15	6.4e-69	227.6	0.1		D. macrodidyma	snap_masked-JYGD01000193-processed-gene-4.67-mRNA-1	Abhydrolase_6	PF12697.2	6.6e-06	21.6	0
P. foliicola	augustus_masked-AR2711_(orphans)_contig_122-processed-gene-0.41-mRNA-1 protein AED	Beta-lactamase	PF00144.19	1.7e-34	113.5	0.2		F. graminearum	chromosome:GCA_000240135.3:4:6619045:6620345:1	Alpha_GJ	PF03229.8	0.0087	11.5	7.1		D. macrodidyma	augustus_masked-JYGD01000201-processed-gene-0.80-mRNA-1	Abhydrolase_6	PF12697.2	2.9e-22	75.1	0.2
P. foliicola	maker-AR2711_(orphans)_contig_70-augustus-gene-0.17-mRNA-1 protein AED	BetaGal_dom2	PF10435.4	1.3e-59	194.9	2.5		F. graminearum	chromosome:GCA_000240135.3:3:2838228:2839856:-1	Alpha_GJ	PF03229.8	0.01	11.2	5.1		D. macrodidyma	augustus_masked-JYGD01000269-processed-gene-0.94-mRNA-1	Abhydrolase_6	PF12697.2	1.5e-07	26.9	0
P. foliicola	maker-AR2711_(orphans)_contig_70-augustus-gene-0.17-mRNA-1 protein AED	BetaGal_dom3	PF13363.1	6.2e-25	80.7	0		F. graminearum	chromosome:GCA_000240135.3:2:8318351:8319256:1	Alpha_GJ	PF03229.8	0.17	7.3	9.6		D. macrodidyma	maker-JYGD01000323-augustus-gene-0.0-mRNA-1	Abhydrolase_6	PF12697.2	0.00014	17.3	0
P. foliicola	maker-AR2711_(orphans)_contig_70-augustus-gene-0.17-mRNA-1 protein AED	BetaGal_dom4_5	PF13364.1	8.6e-40	129.8	11.5		F. graminearum	chromosome:GCA_000240135.3:3:7650583:7652412:-1	Alpha_L_fucos	PF01120.12	8.2e-91	299.5	6.6		D. macrodidyma	augustus_masked-JYGD01000403-processed-gene-1.95-mRNA-1	Abhydrolase_6	PF12697.2	3.2e-08	29.2	0.3
P. foliicola	snap_masked-AR2711_(orphans)_contig_169-processed-gene-0.43-mRNA-1 protein AED	BSP_II	PF05432.6	0.0017	11.9	6.2		F. graminearum	chromosome:GCA_000240135.3:2:5848809:5850295:-1	Alpha-amylase	PF00128.19	1.8e-69	229.5	2.9		D. macrodidyma	augustus_masked-JYGD01000416-processed-gene-0.21-mRNA-1	Abhydrolase_6	PF12697.2	1.6e-16	56.3	3.3
P. foliicola	maker-AR2711_(orphans)_contig_45-snap-gene-0.95-mRNA-1 protein AED	BTAD	PF03704.12	0.00086	13.9	0.3		F. graminearum	chromosome:GCA_000240135.3:4:110892:112923:-1	Alpha-L-AF_C	PF06964.7	5.2e-30	99.6	0		D. macrodidyma	augustus_masked-JYGD01000679-processed-gene-0.55-mRNA-1	Abhydrolase_6	PF12697.2	0.00012	17.4	0
P. foliicola	snap_masked-AR2711_(orphans)_contig_43-processed-gene-2.43-mRNA-1 protein AED	BUD22	PF09073.5	0.0046	10.3	12.3		F. graminearum	chromosome:GCA_000240135.3:4:7659154:7662092:1	Amidase	PF01425.16	4e-42	139.6	0		D. macrodidyma	augustus_masked-JYGD01000156-processed-gene-2.86-mRNA-1	Abhydrolase_8	PF06259.7	0.0025	12.8	0
P. foliicola	snap_masked-AR2711_(orphans)_contig_180-processed-gene-0.7-mRNA-1 protein AED	But2	PF09792.4	1.4e-53	174.8	0.4		F. graminearum	chromosome:GCA_000240135.3:1:7222073:7224252:-1	Amidase	PF01425.16	7.2e-39	128.8	0.3		D. macrodidyma	augustus_masked-JYGD01000176-processed-gene-0.26-mRNA-1	Abhydrolase_9	PF10081.4	0.0045	11.1	0
P. foliicola	snap_masked-AR2711_(orphans)_contig_18-processed-gene-1.45-mRNA-1 protein AED	C_tripleX	PF02363.14	0.026	9	6.1		F. graminearum	chromosome:GCA_000240135.3:1:6580631:6582645:1	Amidohydro_1	PF01979.15	4.2e-13	44.6	0.4		D. macrodidyma	augustus_masked-JYGD01000123-processed-gene-3.42-mRNA-1	Acetone_carb_G	PF08882.6	0.0017	13.8	0
P. foliicola	snap_masked-AR2711_(orphans)_contig_16-processed-gene-0.56-mRNA-1 protein AED	C5-epim_C	PF06662.8	0.00034	14.2	0.2		F. graminearum	chromosome:GCA_000240135.3:1:9724361:9726244:-1	Amidohydro_1	PF01979.15	0.0057	11.3	0.4		D. macrodidyma	maker-JYGD01000124-augustus-gene-0.106-mRNA-1	AcetylCoA_hyd_C	PF13336.1	1.6	3.8	9.3
P. foliicola	maker-AR2711_(orphans)_contig_140-snap-gene-0.75-mRNA-1 protein AED	CAP	PF00188.21	1.2e-22	75	4		F. graminearum	chromosome:GCA_000240135.3:1:9724361:9726244:-1	Amidohydro_3	PF07969.6	7.4e-58	191.7	0.2		D. macrodidyma	augustus_masked-JYGD01000151-processed-gene-0.64-mRNA-1	Adeno_E3_CR2	PF02439.10	0.063	8.3	6.5
P. foliicola	maker-AR2711_(orphans)_contig_54-augustus-gene-0.70-mRNA-1 protein AED	CAP	PF00188.21	9.7e-17	55.9	1.2		F. graminearum	chromosome:GCA_000240135.3:1:6580631:6582645:1	Amidohydro_3	PF07969.6	1.6e-48	160.9	0		D. macrodidyma	snap_masked-JYGD01000081-processed-gene-3.108-mRNA-1	adh_short	PF00106.20	7.9e-27	89.6	0.2
P. foliicola	augustus_masked-AR2711_(orphans)_contig_136-processed-gene-0.100-mRNA-1 protein AED	CAP59_mtransfer	PF11735.3	3.3e-67	220.5	0		F. graminearum	chromosome:GCA_000240135.3:1:6580631:6582645:1	Amidohydro_4	PF13147.1	4.3e-10	35.1	0.5		D. macrodidyma	augustus_masked-JYGD01000554-processed-gene-0.35-mRNA-1	adh_short	PF00106.20	5e-10	35	3.2
P. foliicola	augustus_masked-AR2711_(orphans)_contig_103-processed-gene-0.139-mRNA-1 protein AED	CAP59_mtransfer	PF11735.3	5e-61	200.2	0		F. graminearum	chromosome:GCA_000240135.3:1:6580631:6582645:1	Amidohydro_5	PF13594.1	1.4e-12	42.4	0.4		D. macrodidyma	snap_masked-JYGD01000081-processed-gene-3.108-mRNA-1	adh_short_C2	PF13561.1	4.4e-10	35.1	0
P. foliicola	maker-AR2711_(orphans)_contig_98-snap-gene-0.22-mRNA-1 protein AED	Carb_anhydrase	PF00194.16	1.6e-21	70.7	0		F. graminearum	chromosome:GCA_000240135.3:1:9724361:9726244:-1	Amidohydro_5	PF13594.1	2.1e-05	19.3	0.1		D. macrodidyma	augustus_masked-JYGD01000554-processed-gene-0.35-mRNA-1	adh_short_C2	PF13561.1	7.7e-12	40.9	0.5
P. foliicola	snap_masked-AR2711_(orphans)_contig_30-processed-gene-0.88-mRNA-1 protein AED	Cas_csx3	PF09620.5	0.00063	13.8	0		F. graminearum	chromosome:GCA_000240135.3:3:5377570:5378994:1	Amino_oxidase	PF01593.19	3.3e-11	37.9	0		D. macrodidyma	maker-JYGD01000080-augustus-gene-1.24-mRNA-1	AF-4	PF05110.8	5.2	0.1	20.5
P. foliicola	snap_masked-AR2711_(orphans)_contig_266-processed-gene-0.29-mRNA-1 protein AED	Cas_GSU0054	PF09609.5	0.012	8.6	2.2		F. graminearum	chromosome:GCA_000240135.3:3:298647:300292:1	Amino_oxidase	PF01593.19	2.1e-08	28.6	0		D. macrodidyma	augustus_masked-JYGD01000180-processed-gene-3.162-mRNA-1	AF-4	PF05110.8	0.0071	9.6	11.6
P. foliicola	snap_masked-AR2711_(orphans)_contig_36-processed-gene-0.18-mRNA-1 protein AED	Catalase	PF00199.14	1.5e-159	525	0.1		F. graminearum	chromosome:GCA_000240135.3:4:3812276:3814262:-1	AMP-binding	PF00501.23	1.6e-71	235.8	0		D. macrodidyma	maker-JYGD01000271-augustus-gene-1.68-mRNA-1	AhpC-TSA	PF00578.16	8.7e-10	33.8	0.1
P. foliicola	snap_masked-AR2711_(orphans)_contig_36-processed-gene-0.18-mRNA-1 protein AED	Catalase-rel	PF06628.7	3e-21	69.4	0.2		F. graminearum	chromosome:GCA_000240135.3:4:3812276:3814262:-1	AMP-binding_C	PF13193.1	6e-10	35	0		D. macrodidyma	augustus_masked-JYGD01000335-processed-gene-0.54-mRNA-1	AIRS	PF00586.19	0.0027	13.4	0
P. foliicola	maker-AR2711_(orphans)_contig_267-snap-gene-0.1-mRNA-1 protein AED	CBM_1	PF00734.13	2e-16	53.7	9.3		F. graminearum	chromosome:GCA_000240135.3:3:184065:184449:-1	Antifungal_prot	PF11402.3	4.6e-20	66.7	11.4		D. macrodidyma	augustus_masked-JYGD01000351-processed-gene-1.31-mRNA-1	AJAP1_PANP_C	PF15298.1	0.0015	13.8	8.8
P. foliicola	maker-AR2711_(orphans)_contig_180-snap-gene-0.100-mRNA-1 protein AED	CBM_1	PF00734.13	3.1e-14	46.7	7.5		F. graminearum	chromosome:GCA_000240135.3:3:5987753:5989678:-1	ApbA	PF02558.11	0.0047	11.4	0.2		D. macrodidyma	augustus_masked-JYGD01000269-processed-gene-0.83-mRNA-1	Aldo_ket_red	PF00248.16	1.1e-48	160.9	0
P. foliicola	snap_masked-AR2711_(orphans)_contig_13-processed-gene-0.79-mRNA-1 protein AED	CBM_1	PF00734.13	0.62	4.1	15.9		F. graminearum	chromosome:GCA_000240135.3:1:8954981:8957128:1	APC2	PF08672.6	2.3e-05	19.7	4.2		D. macrodidyma	augustus_masked-JYGD01000497-processed-gene-0.34-mRNA-1	Alginate_lyase	PF05426.7	1.3e-06	23.4	5
P. foliicola	maker-AR2711_(orphans)_contig_203-snap-gene-0.86-mRNA-1 protein AED	CBM-like	PF14683.1	2.5e-52	171.2	0		F. graminearum	chromosome:GCA_000240135.3:4:6914532:6916333:1	Apolipoprotein	PF01442.13	0.00017	16.2	7.2		D. macrodidyma	augustus_masked-JYGD01000612-processed-gene-0.9-mRNA-1	Alginate_lyase	PF05426.7	6.5e-05	17.8	0
P. foliicola	snap_masked-AR2711_(orphans)_contig_280-processed-gene-0.13-mRNA-1 protein AED	CcmD	PF04995.9	0.14	6.3	7.3		F. graminearum	chromosome:GCA_000240135.3:4:2855141:2857174:1	Apt1	PF10351.4	7	0.4	13.7		D. macrodidyma	maker-JYGD01000204-augustus-gene-2.223-mRNA-1	Alk_phosphatase	PF00245.15	9.8e-70	230.7	0
P. foliicola	augustus_masked-AR2711_(orphans)_contig_26-processed-gene-1.1-mRNA-1 protein AED	CD99L2	PF12301.3	0.00085	13.3	1.3		F. graminearum	chromosome:GCA_000240135.3:4:4860378:4861923:1	Arylesterase	PF01731.15	2.1e-07	25.9	0.3		D. macrodidyma	maker-JYGD01000413-snap-gene-2.7-mRNA-1	Alpha_GJ	PF03229.8	0.00094	15	0.9
P. foliicola	snap_masked-AR2711_(orphans)_contig_15-processed-gene-0.105-mRNA-1 protein AED	CDC27	PF09507.5	0.011	9.2	33.3		F. graminearum	chromosome:GCA_000240135.3:3:6852506:6853237:1	Arylsulfotran_2	PF14269.1	9.9e-13	42.9	0.1		D. macrodidyma	augustus_masked-JYGD01000416-processed-gene-0.30-mRNA-1	Alpha_GJ	PF03229.8	0.099	8.4	14.9
P. foliicola	snap_masked-AR2711_(orphans)_contig_169-processed-gene-0.43-mRNA-1 protein AED	CDC45	PF02724.9	0.063	5.5	8.4		F. graminearum	chromosome:GCA_000240135.3:4:4461900:4463157:-1	Asp	PF00026.18	1.2e-78	259.6	9.3		D. macrodidyma	augustus_masked-JYGD01000401-processed-gene-1.132-mRNA-1	Alpha-amylase	PF00128.19	2e-17	58.9	0
P. foliicola	maker-AR2711_(orphans)_contig_37-snap-gene-1.91-mRNA-1 protein AED	Cellulase	PF00150.13	7.3e-25	81.9	2.7		F. graminearum	chromosome:GCA_000240135.3:1:4589788:4592012:1	Asp	PF00026.18	9.1e-62	204.1	1		D. macrodidyma	augustus_masked-JYGD01000289-processed-gene-0.63-mRNA-1	Alpha-L-AF_C	PF06964.7	9.9e-32	105.6	0
P. foliicola	maker-AR2711_(orphans)_contig_19-snap-gene-0.76-mRNA-1 protein AED	Cellulase	PF00150.13	1.6e-20	67.7	1.3		F. graminearum	chromosome:GCA_000240135.3:2:8301146:8302360:-1	Asp	PF00026.18	3.3e-44	146.4	0.2		D. macrodidyma	augustus_masked-JYGD01000480-processed-gene-1.42-mRNA-1	Amidase	PF01425.16	5.4e-32	106.6	1.7
P. foliicola	maker-AR2711_(orphans)_contig_180-snap-gene-0.100-mRNA-1 protein AED	Cellulase	PF00150.13	7.1e-18	59	0		F. graminearum	chromosome:GCA_000240135.3:2:4325134:4326604:1	Asp	PF00026.18	9.5e-38	125.2	0		D. macrodidyma	maker-JYGD01000242-augustus-gene-1.47-mRNA-1	Amidohydro_1	PF01979.15	0.00081	14.5	0.1
P. foliicola	maker-AR2711_(orphans)_contig_133-snap-gene-0.70-mRNA-1 protein AED	Cellulase	PF00150.13	2.4e-10	34.3	2.2		F. graminearum	chromosome:GCA_000240135.3:3:6154745:6156430:-1	Asp	PF00026.18	5.9e-12	40.5	0		D. macrodidyma	maker-JYGD01000317-augustus-gene-2.110-mRNA-1	Amidohydro_1	PF01979.15	3.5e-12	42	0.1
P. foliicola	maker-AR2711_(orphans)_contig_70-augustus-gene-0.17-mRNA-1 protein AED	Cellulase	PF00150.13	8.2e-07	22.7	0		F. graminearum	chromosome:GCA_000240135.3:4:4461900:4463157:-1	Asp_protease_2	PF13650.1	1.7e-08	29.9	0.9		D. macrodidyma	augustus_masked-JYGD01000060-processed-gene-0.15-mRNA-1	Amidohydro_2	PF04909.9	2.5e-32	107.9	0
P. foliicola	maker-AR2711_(orphans)_contig_19-snap-gene-0.76-mRNA-1 protein AED	Cellulase-like	PF12876.2	2.2e-09	32	0		F. graminearum	chromosome:GCA_000240135.3:2:4325134:4326604:1	Asp_protease_2	PF13650.1	5.5e-06	21.9	0.1		D. macrodidyma	augustus_masked-JYGD01000354-processed-gene-1.56-mRNA-1	Amidohydro_2	PF04909.9	2.6e-29	98	0
P. foliicola	maker-AR2711_(orphans)_contig_180-snap-gene-0.100-mRNA-1 protein AED	Cellulase-like	PF12876.2	0.00064	14.5	0		F. graminearum	chromosome:GCA_000240135.3:2:8301146:8302360:-1	Asp_protease_2	PF13650.1	8.9e-05	18	0.1		D. macrodidyma	maker-JYGD01000242-augustus-gene-1.47-mRNA-1	Amidohydro_3	PF07969.6	4.3e-62	206	3.8
P. foliicola	snap_masked-AR2711_(orphans)_contig_55-processed-gene-0.43-mRNA-1 protein AED	CENP-H	PF05837.7	0.0025	12.3	0.3		F. graminearum	chromosome:GCA_000240135.3:1:7131981:7133239:1	Asparaginase_2	PF01112.13	9.1e-82	269.3	0.4		D. macrodidyma	maker-JYGD01000317-augustus-gene-2.110-mRNA-1	Amidohydro_3	PF07969.6	4.6e-46	153.2	0
P. foliicola	augustus_masked-AR2711_(orphans)_contig_171-processed-gene-0.3-mRNA-1 protein AED	CENP-T	PF15511.1	1.5	2.2	27		F. graminearum	chromosome:GCA_000240135.3:2:2359107:2360770:-1	Aspzincin_M35	PF14521.1	1.6e-08	30.3	0.8		D. macrodidyma	maker-JYGD01000317-augustus-gene-2.110-mRNA-1	Amidohydro_4	PF13147.1	1.6e-09	33.6	2.2
P. foliicola	snap_masked-AR2711_(orphans)_contig_158-processed-gene-0.151-mRNA-1 protein AED	Cerato-platanin	PF07249.7	1.7e-54	177.2	1.2		F. graminearum	chromosome:GCA_000240135.3:3:5890617:5891510:1	AXE1	PF05448.7	0.0058	10.1	0		D. macrodidyma	maker-JYGD01000242-augustus-gene-1.47-mRNA-1	Amidohydro_5	PF13594.1	2.8e-05	19.3	0
P. foliicola	augustus_masked-AR2711_(orphans)_contig_48-processed-gene-0.91-mRNA-1 protein AED	Cerato-platanin	PF07249.7	7e-06	20.4	0.1		F. graminearum	chromosome:GCA_000240135.3:3:5865470:5866499:-1	BAAT_C	PF08840.6	0.0011	13.7	0.1		D. macrodidyma	maker-JYGD01000317-augustus-gene-2.110-mRNA-1	Amidohydro_5	PF13594.1	6.9e-10	34.1	0
P. foliicola	augustus_masked-AR2711_(orphans)_contig_110-processed-gene-0.22-mRNA-1 protein AED	CFEM	PF05730.6	1.2e-13	45.1	6.7		F. graminearum	chromosome:GCA_000240135.3:3:178015:180460:-1	Bac_rhamnosid	PF05592.6	9.1e-27	88.4	0.1		D. macrodidyma	augustus_masked-JYGD01000046-processed-gene-4.78-mRNA-1	Amino_oxidase	PF01593.19	3.7e-06	21.7	0
P. foliicola	snap_masked-AR2711_(orphans)_contig_154-processed-gene-0.18-mRNA-1 protein AED	CFEM	PF05730.6	1.5e-10	35.1	7.1		F. graminearum	chromosome:GCA_000240135.3:3:5555079:5557604:1	Bac_rhamnosid	PF05592.6	2.2e-20	67.3	0.1		D. macrodidyma	maker-JYGD01000143-augustus-gene-2.21-mRNA-1	Amino_oxidase	PF01593.19	0.0052	11.3	0
P. foliicola	augustus_masked-AR2711_(orphans)_contig_24-processed-gene-0.13-mRNA-1 protein AED	CFEM	PF05730.6	0.00014	15.9	0.2		F. graminearum	chromosome:GCA_000240135.3:4:4224814:4227282:-1	Bac_rhamnosid	PF05592.6	4.5e-07	23.4	3.9		D. macrodidyma	maker-JYGD01000441-augustus-gene-2.132-mRNA-1	Amino_oxidase	PF01593.19	0.00068	14.2	1.7
P. foliicola	maker-AR2711_(orphans)_contig_11-snap-gene-1.52-mRNA-1 protein AED	Chitin_bind_1	PF00187.14	4.3e-15	49.8	73.3		F. graminearum	chromosome:GCA_000240135.3:2:5461373:5462970:-1	BACON	PF13004.2	0.047	9	8.5		D. macrodidyma	augustus_masked-JYGD01000317-processed-gene-0.51-mRNA-1	Amnionless	PF14828.1	2.3e-05	18.5	0
P. foliicola	augustus_masked-AR2711_(orphans)_contig_147-processed-gene-0.20-mRNA-1 protein AED	Chitin_bind_1	PF00187.14	3.1e-12	40.6	46.9		F. graminearum	chromosome:GCA_000240135.3:2:5694118:5695044:-1	Baculo_PEP_C	PF04513.7	0.0039	12.1	8.7		D. macrodidyma	maker-JYGD01000196-snap-gene-1.5-mRNA-1	AMP-binding	PF00501.23	1.7e-74	246.1	0
P. foliicola	snap_masked-AR2711_(orphans)_contig_19-processed-gene-0.123-mRNA-1 protein AED	Chitin_bind_3	PF03067.10	7e-05	17.4	0		F. graminearum	chromosome:GCA_000240135.3:1:5837023:5837970:-1	BatD	PF13584.1	0.0034	11	0		D. macrodidyma	maker-JYGD01000196-snap-gene-1.5-mRNA-1	AMP-binding_C	PF13193.1	1.3e-12	44	0
P. foliicola	snap_masked-AR2711_(orphans)_contig_14-processed-gene-0.208-mRNA-1 protein AED	Cna_B	PF05738.8	0.00013	16.1	0.3		F. graminearum	chromosome:GCA_000240135.3:3:5498398:5500200:-1	BBE	PF08031.7	2.8e-15	51	0.8		D. macrodidyma	augustus_masked-JYGD01000401-processed-gene-1.99-mRNA-1	Ank	PF00023.25	2.8e-29	95	2.4
P. foliicola	augustus_masked-AR2711_(orphans)_contig_26-processed-gene-1.1-mRNA-1 protein AED	CoatB	PF10389.4	0.0065	10.7	3		F. graminearum	chromosome:GCA_000240135.3:4:4648997:4650852:-1	BBE	PF08031.7	3.7e-14	47.5	2.9		D. macrodidyma	augustus_masked-JYGD01000401-processed-gene-1.99-mRNA-1	Ank_2	PF12796.2	5.2e-31	102.3	0.1
P. foliicola	maker-AR2711_(orphans)_contig_147-augustus-gene-0.118-mRNA-1 protein AED	COesterase	PF00135.23	6.9e-88	289.9	1		F. graminearum	chromosome:GCA_000240135.3:2:7277502:7279645:1	BBE	PF08031.7	7.8e-11	36.8	0		D. macrodidyma	augustus_masked-JYGD01000401-processed-gene-1.99-mRNA-1	Ank_3	PF13606.1	3.6e-23	75	1
P. foliicola	augustus_masked-AR2711_(orphans)_contig_110-processed-gene-0.22-mRNA-1 protein AED	Collagen	PF01391.13	1.9e-05	18.4	4.2		F. graminearum	chromosome:GCA_000240135.3:2:6436028:6439822:-1	BBE	PF08031.7	2.1e-08	29.1	0		D. macrodidyma	augustus_masked-JYGD01000401-processed-gene-1.99-mRNA-1	Ank_4	PF13637.1	6.2e-28	92.2	5.8
P. foliicola	maker-AR2711_(orphans)_contig_43-snap-gene-3.115-mRNA-1 protein AED	CorA	PF01544.13	0.0017	11.6	0.2		F. graminearum	chromosome:GCA_000240135.3:3:147266:149126:1	BBE	PF08031.7	8.6e-06	20.7	0.2		D. macrodidyma	augustus_masked-JYGD01000401-processed-gene-1.99-mRNA-1	Ank_5	PF13857.1	2.5e-15	51.7	3.3
P. foliicola	augustus_masked-AR2711_(orphans)_contig_138-processed-gene-0.157-mRNA-1 protein AED	Ctr	PF04145.10	0.0018	12.6	0.4		F. graminearum	chromosome:GCA_000240135.3:1:5923316:5925182:-1	BBE	PF08031.7	1e-05	20.4	0.1		D. macrodidyma	snap_masked-JYGD01000005-processed-gene-0.58-mRNA-1	ApbA	PF02558.11	0.0029	12.5	0
P. foliicola	maker-AR2711_(orphans)_contig_136-snap-gene-0.34-mRNA-1 protein AED	Cu-oxidase	PF00394.17	6.4e-41	134.2	0.5		F. graminearum	chromosome:GCA_000240135.3:4:4125856:4127410:1	BBE	PF08031.7	0.00085	14.3	0		D. macrodidyma	maker-JYGD01000185-augustus-gene-0.108-mRNA-1	ApbA	PF02558.11	0.0026	12.6	0
P. foliicola	maker-AR2711_(orphans)_contig_136-snap-gene-0.34-mRNA-1 protein AED	Cu-oxidase_2	PF07731.9	4.9e-41	133.8	12.2		F. graminearum	chromosome:GCA_000240135.3:1:350845:352408:-1	BBE	PF08031.7	0.0014	13.6	0.1		D. macrodidyma	maker-JYGD01000441-augustus-gene-2.132-mRNA-1	ApbA	PF02558.11	0.00017	16.5	0.5
P. foliicola	maker-AR2711_(orphans)_contig_136-snap-gene-0.34-mRNA-1 protein AED	Cu-oxidase_3	PF07732.10	7.8e-44	142.5	6.4		F. graminearum	chromosome:GCA_000240135.3:2:8725727:8729908:-1	BBS2_Mid	PF14783.1	0.00092	14.1	0.7		D. macrodidyma	augustus_masked-JYGD01000442-processed-gene-0.78-mRNA-1	API5	PF05918.6	0.097	6.5	11.6
P. foliicola	maker-AR2711_(orphans)_contig_110-snap-gene-0.108-mRNA-1 protein AED	Cupin_2	PF07883.6	3.4e-09	30.4	2		F. graminearum	chromosome:GCA_000240135.3:2:7746834:7748132:-1	Beta_helix	PF13229.1	6e-14	47.1	14.7		D. macrodidyma	augustus_masked-JYGD01000147-processed-gene-8.65-mRNA-1	Apt1	PF10351.4	0.62	4.2	9.8
P. foliicola	maker-AR2711_(orphans)_contig_136-snap-gene-0.34-mRNA-1 protein AED	Cupredoxin_1	PF13473.1	0.00056	14.1	0		F. graminearum	chromosome:GCA_000240135.3:2:8846211:8848358:-1	Beta_helix	PF13229.1	4.4e-11	37.8	29.2		D. macrodidyma	snap_masked-JYGD01000312-processed-gene-1.141-mRNA-1	ArabFuran-catal	PF09206.6	5.3e-164	540.2	22.5
P. foliicola	maker-AR2711_(orphans)_contig_102-snap-gene-1.135-mRNA-1 protein AED	Cutinase	PF01083.17	2e-53	175	0		F. graminearum	chromosome:GCA_000240135.3:3:5446829:5449129:-1	Beta_helix	PF13229.1	1.5e-07	26.3	5.9		D. macrodidyma	maker-JYGD01000084-augustus-gene-1.66-mRNA-1	Arginase	PF00491.16	3e-91	300.9	0
P. foliicola	augustus_masked-AR2711_(orphans)_contig_260-processed-gene-0.49-mRNA-1 protein AED	Cutinase	PF01083.17	0.00012	16.1	0.1		F. graminearum	chromosome:GCA_000240135.3:2:7775698:7776971:-1	Beta_helix	PF13229.1	1.7e-07	26.2	15.4		D. macrodidyma	snap_masked-JYGD01000428-processed-gene-0.28-mRNA-1	Arteri_nucleo	PF01481.11	0.0011	14.6	0
P. foliicola	snap_masked-AR2711_(orphans)_contig_169-processed-gene-0.43-mRNA-1 protein AED	Cwf_Cwc_15	PF04889.7	0.051	7.5	10.5		F. graminearum	chromosome:GCA_000240135.3:4:4509844:4511091:1	Beta_helix	PF13229.1	3.6e-07	25.1	8.7		D. macrodidyma	snap_masked-JYGD01000070-processed-gene-0.72-mRNA-1	Arylsulfotran_2	PF14269.1	3.4e-63	209	0.1
P. foliicola	snap_masked-AR2711_(orphans)_contig_122-processed-gene-0.162-mRNA-1 protein AED	Cytokin-bind	PF09265.5	0.00091	12.7	0		F. graminearum	chromosome:GCA_000240135.3:2:5253358:5254283:-1	Beta-APP	PF03494.8	0.027	9	4		D. macrodidyma	snap_masked-JYGD01000083-processed-gene-2.29-mRNA-1	Arylsulfotran_2	PF14269.1	1.7e-41	137.7	0.8
P. foliicola	snap_masked-AR2711_(orphans)_contig_61-processed-gene-3.72-mRNA-1 protein AED	DAO	PF01266.19	3.7e-11	36.7	1.5		F. graminearum	chromosome:GCA_000240135.3:2:7163464:7166842:-1	BetaGal_dom2	PF10435.4	2.9e-57	188	3.5		D. macrodidyma	maker-JYGD01000147-snap-gene-2.27-mRNA-1	Arylsulfotran_2	PF14269.1	1.9e-45	150.7	0.1
P. foliicola	augustus_masked-AR2711_(orphans)_contig_43-processed-gene-0.97-mRNA-1 protein AED	DAO	PF01266.19	4e-09	30.1	0.3		F. graminearum	chromosome:GCA_000240135.3:2:7163464:7166842:-1	BetaGal_dom3	PF13363.1	4e-24	78.9	0.1		D. macrodidyma	augustus_masked-JYGD01000181-processed-gene-1.38-mRNA-1	Arylsulfotran_2	PF14269.1	1.8e-54	180.3	0.2
P. foliicola	snap_masked-AR2711_(orphans)_contig_55-processed-gene-0.43-mRNA-1 protein AED	DAP10	PF07213.6	0.00022	15.3	0		F. graminearum	chromosome:GCA_000240135.3:2:7163464:7166842:-1	BetaGal_dom4_5	PF13364.1	3.9e-41	134.9	11.9		D. macrodidyma	augustus_masked-JYGD01000306-processed-gene-6.13-mRNA-1	Arylsulfotran_2	PF14269.1	3e-56	186.2	1.6
P. foliicola	snap_masked-AR2711_(orphans)_contig_169-processed-gene-0.43-mRNA-1 protein AED	Daxx	PF03344.10	0.077	5.6	6.7		F. graminearum	chromosome:GCA_000240135.3:2:3370766:3372673:-1	Beta-lactamase	PF00144.19	5.2e-33	109.4	0		D. macrodidyma	augustus_masked-JYGD01000441-processed-gene-1.77-mRNA-1	Arylsulfotran_2	PF14269.1	5.2e-68	224.8	0.1
P. foliicola	maker-AR2711_(orphans)_contig_61-snap-gene-3.87-mRNA-1 protein AED	DDHD	PF02862.12	7	0.6	15.9		F. graminearum	chromosome:GCA_000240135.3:2:7967204:7968971:1	Beta-lactamase	PF00144.19	4.2e-16	53.9	0		D. macrodidyma	snap_masked-JYGD01000070-processed-gene-0.72-mRNA-1	Arylsulfotrans	PF05935.6	7e-20	66.4	0.6
P. foliicola	maker-AR2711_(orphans)_contig_218-snap-gene-0.72-mRNA-1 protein AED	DDOST_48kD	PF03345.9	1.2e-160	528.9	0		F. graminearum	chromosome:GCA_000240135.3:1:5851984:5852712:1	Binary_toxB	PF03495.9	0.00025	14.8	1.2		D. macrodidyma	snap_masked-JYGD01000083-processed-gene-2.29-mRNA-1	Arylsulfotrans	PF05935.6	2.4e-13	44.8	1.4
P. foliicola	maker-AR2711_(orphans)_contig_61-snap-gene-3.87-mRNA-1 protein AED	DHHW	PF14286.1	2.6	1.5	15.8		F. graminearum	chromosome:GCA_000240135.3:2:6491653:6492825:-1	BNR	PF02012.15	1.5e-06	22.5	6.1		D. macrodidyma	maker-JYGD01000147-snap-gene-2.27-mRNA-1	Arylsulfotrans	PF05935.6	9.2e-18	59.4	0.3
P. foliicola	augustus_masked-AR2711_(orphans)_contig_48-processed-gene-1.214-mRNA-1 protein AED	Dickkopf_N	PF04706.7	0.098	7.2	7.7		F. graminearum	chromosome:GCA_000240135.3:2:7957809:7959004:1	BNR	PF02012.15	2.6e-06	21.8	2.9		D. macrodidyma	augustus_masked-JYGD01000181-processed-gene-1.38-mRNA-1	Arylsulfotrans	PF05935.6	6.7e-15	49.9	0.4
P. foliicola	augustus_masked-AR2711_(orphans)_contig_70-processed-gene-0.10-mRNA-1 protein AED	Dicty_CAD	PF05720.7	0.0013	12.7	0		F. graminearum	chromosome:GCA_000240135.3:3:7001674:7002519:1	BNR	PF02012.15	3.6	3.2	10.6		D. macrodidyma	augustus_masked-JYGD01000306-processed-gene-6.13-mRNA-1	Arylsulfotrans	PF05935.6	8.2e-18	59.5	0
P. foliicola	augustus_masked-AR2711_(orphans)_contig_138-processed-gene-0.157-mRNA-1 protein AED	Dicty_REP	PF05086.7	0.0061	8.5	2.8		F. graminearum	chromosome:GCA_000240135.3:2:7957809:7959004:1	BNR_2	PF13088.1	8.4e-08	26.8	1		D. macrodidyma	augustus_masked-JYGD01000441-processed-gene-1.77-mRNA-1	Arylsulfotrans	PF05935.6	4.8e-16	53.7	0.1
P. foliicola	maker-AR2711_(orphans)_contig_203-snap-gene-0.101-mRNA-1 protein AED	Dioxygenase_C	PF00775.16	0.00016	15.2	0		F. graminearum	chromosome:GCA_000240135.3:2:6491653:6492825:-1	BNR_2	PF13088.1	1.6e-07	25.9	0.2		D. macrodidyma	maker-JYGD01000036-augustus-gene-5.50-mRNA-1	Ashwin	PF15323.1	0.17	7.3	9.8
P. foliicola	augustus_masked-AR2711_(orphans)_contig_16-processed-gene-0.173-mRNA-1 protein AED	Disintegrin	PF00200.18	2.3e-20	66.9	29.5		F. graminearum	chromosome:GCA_000240135.3:2:6070896:6073259:-1	Bowman-Birk_leg	PF00228.15	0.074	8	10.3		D. macrodidyma	augustus_masked-JYGD01000069-processed-gene-2.24-mRNA-1	Asp	PF00026.18	0.00025	15.8	0
P. foliicola	snap_masked-AR2711_(orphans)_contig_136-processed-gene-0.81-mRNA-1 protein AED	DLH	PF01738.13	0.00013	15.6	0.4		F. graminearum	chromosome:GCA_000240135.3:4:5740477:5742290:-1	BsuPI	PF12690.2	0.0035	12.1	0		D. macrodidyma	snap_masked-JYGD01000111-processed-gene-1.57-mRNA-1	Asp	PF00026.18	1.5e-78	259.7	11
P. foliicola	snap_masked-AR2711_(orphans)_contig_169-processed-gene-0.43-mRNA-1 protein AED	DNA_pol_phi	PF04931.8	9.1	-1.9	14		F. graminearum	chromosome:GCA_000240135.3:3:4068515:4069507:1	BUD22	PF09073.5	3	1.8	12.5		D. macrodidyma	augustus_masked-JYGD01000171-processed-gene-0.167-mRNA-1	Asp	PF00026.18	5.8e-65	215	3.8
P. foliicola	maker-AR2711_(orphans)_contig_45-snap-gene-0.95-mRNA-1 protein AED	DnaJ	PF00226.26	1.4e-24	79.9	2.2		F. graminearum	chromosome:GCA_000240135.3:1:11576881:11580053:-1	Candida_ALS	PF05792.8	1.1e-33	110.1	321.3		D. macrodidyma	augustus_masked-JYGD01000181-processed-gene-2.58-mRNA-1	Asp	PF00026.18	9.6e-65	214.3	5.9
P. foliicola	augustus_masked-AR2711_(orphans)_contig_147-processed-gene-0.20-mRNA-1 protein AED	DNase_NucA_NucB	PF14040.1	6.7e-08	27	0.1		F. graminearum	chromosome:GCA_000240135.3:2:7807501:7808409:1	CAP	PF00188.21	7.4e-22	73.2	3.4		D. macrodidyma	augustus_masked-JYGD01000334-processed-gene-0.77-mRNA-1	Asp	PF00026.18	2e-06	22.7	0
P. foliicola	augustus_masked-AR2711_(orphans)_contig_283-processed-gene-0.24-mRNA-1 protein AED	DPBB_1	PF03330.13	1e-09	32.6	0.1		F. graminearum	chromosome:GCA_000240135.3:1:5809643:5810468:-1	CAP_N	PF01213.14	0.009	10.3	2.4		D. macrodidyma	augustus_masked-JYGD01000340-processed-gene-1.45-mRNA-1	Asp	PF00026.18	1.5e-15	52.7	0
P. foliicola	snap_masked-AR2711_(orphans)_contig_150-processed-gene-0.31-mRNA-1 protein AED	DPPIV_N	PF00930.16	3.6e-112	368.7	1.8		F. graminearum	chromosome:GCA_000240135.3:1:235303:235863:-1	Cap_synth_GfcB	PF11102.3	0.001	13.7	0.2		D. macrodidyma	snap_masked-JYGD01000111-processed-gene-1.57-mRNA-1	Asp_protease_2	PF13650.1	1.6e-08	30.4	1.5
P. foliicola	snap_masked-AR2711_(orphans)_contig_67-processed-gene-0.21-mRNA-1 protein AED	DSBA	PF01323.15	0.068	7	5.9		F. graminearum	chromosome:GCA_000240135.3:3:5757057:5758172:1	Carb_anhydrase	PF00194.16	4e-19	63.6	0		D. macrodidyma	augustus_masked-JYGD01000171-processed-gene-0.167-mRNA-1	Asp_protease_2	PF13650.1	0.002	14.1	1
P. foliicola	augustus_masked-AR2711_(orphans)_contig_147-processed-gene-0.13-mRNA-1 protein AED	DSL	PF01414.14	0.0068	10.7	10.5		F. graminearum	chromosome:GCA_000240135.3:3:5630472:5632460:-1	CarboxypepD_reg	PF13620.1	5.8e-05	18.2	0		D. macrodidyma	augustus_masked-JYGD01000181-processed-gene-2.58-mRNA-1	Asp_protease_2	PF13650.1	0.00035	16.5	1.5
P. foliicola	augustus_masked-AR2711_(orphans)_contig_18-processed-gene-1.122-mRNA-1 protein AED	DUF1049	PF06305.6	0.0021	11.9	0		F. graminearum	chromosome:GCA_000240135.3:3:4346161:4348381:1	CarboxypepD_reg	PF13620.1	6.7e-05	18	0.1		D. macrodidyma	augustus_masked-JYGD01000147-processed-gene-8.70-mRNA-1	Aspzincin_M35	PF14521.1	0.0002	17.3	0
P. foliicola	augustus_masked-AR2711_(orphans)_contig_68-processed-gene-0.15-mRNA-1 protein AED	DUF1183	PF06682.7	3e-85	280.8	6.1		F. graminearum	chromosome:GCA_000240135.3:1:3264100:3265778:1	CarboxypepD_reg	PF13620.1	0.00046	15.3	1.1		D. macrodidyma	augustus_masked-JYGD01000368-processed-gene-0.5-mRNA-1	Astacin	PF01400.19	3.5e-22	74.1	0
P. foliicola	maker-AR2711_(orphans)_contig_45-snap-gene-0.95-mRNA-1 protein AED	DUF1217	PF06748.7	0.00025	15.5	0.2		F. graminearum	chromosome:GCA_000240135.3:2:6563431:6566253:1	CARDB	PF07705.6	0.00078	14.6	0.1		D. macrodidyma	augustus_masked-JYGD01000709-processed-gene-0.0-mRNA-1	Astacin	PF01400.19	3.8e-17	57.7	0
P. foliicola	augustus_masked-AR2711_(orphans)_contig_147-processed-gene-0.1-mRNA-1 protein AED	DUF1418	PF07214.7	0.00053	13.9	0.1		F. graminearum	chromosome:GCA_000240135.3:4:1005116:1007457:-1	Catalase	PF00199.14	1.1e-156	516.4	1		D. macrodidyma	augustus_masked-JYGD01000153-processed-gene-2.78-mRNA-1	ATG27	PF09451.5	4.2e-06	21.6	0.1
P. foliicola	snap_masked-AR2711_(orphans)_contig_37-processed-gene-1.223-mRNA-1 protein AED	DUF1524	PF07510.6	6.7e-16	52.7	0.1		F. graminearum	chromosome:GCA_000240135.3:4:1005116:1007457:-1	Catalase-rel	PF06628.7	9e-20	65.4	0.1		D. macrodidyma	augustus_masked-JYGD01000542-processed-gene-0.68-mRNA-1	Atrophin-1	PF03154.10	0.16	5.4	6.5
P. foliicola	maker-AR2711_(orphans)_contig_133-snap-gene-1.18-mRNA-1 protein AED	DUF1583	PF07622.6	0.00062	12.5	0.1		F. graminearum	chromosome:GCA_000240135.3:3:7516714:7517963:-1	CBM_1	PF00734.13	7.7e-16	52.6	7.1		D. macrodidyma	snap_masked-JYGD01000309-processed-gene-0.15-mRNA-1	Auxin_BP	PF02041.11	0.00035	15.5	0
P. foliicola	snap_masked-AR2711_(orphans)_contig_16-processed-gene-0.56-mRNA-1 protein AED	DUF1680	PF07944.7	8.5e-141	463.9	1.4		F. graminearum	chromosome:GCA_000240135.3:2:5975167:5976363:-1	CBM_1	PF00734.13	2.3e-14	47.8	9.7		D. macrodidyma	augustus_masked-JYGD01000046-processed-gene-0.31-mRNA-1	AXE1	PF05448.7	2.1e-05	18.5	0
P. foliicola	maker-AR2711_(orphans)_contig_1-snap-gene-1.116-mRNA-1 protein AED	DUF1680	PF07944.7	0.00099	11.7	0.1		F. graminearum	chromosome:GCA_000240135.3:3:5828665:5830095:-1	CBM_1	PF00734.13	5e-14	46.8	10.6		D. macrodidyma	augustus_masked-JYGD01000083-processed-gene-2.53-mRNA-1	AXE1	PF05448.7	0.0023	11.9	0
P. foliicola	augustus_masked-AR2711_(orphans)_contig_174-processed-gene-0.16-mRNA-1 protein AED	DUF1682	PF07946.9	0.052	6.6	5.7		F. graminearum	chromosome:GCA_000240135.3:3:5446829:5449129:-1	CBM_1	PF00734.13	6.4e-13	43.2	6.7		D. macrodidyma	augustus_masked-JYGD01000123-processed-gene-9.41-mRNA-1	AXE1	PF05448.7	9.8e-05	16.4	0
P. foliicola	maker-AR2711_(orphans)_contig_63-snap-gene-0.130-mRNA-1 protein AED	DUF187	PF02638.10	1.1e-07	25.3	0		F. graminearum	chromosome:GCA_000240135.3:2:6404974:6406559:-1	CBM_1	PF00734.13	1e-12	42.6	10.4		D. macrodidyma	maker-JYGD01000067-augustus-gene-1.132-mRNA-1	BAAT_C	PF08840.6	0.00098	14.3	0.2
P. foliicola	maker-AR2711_(orphans)_contig_26-snap-gene-3.64-mRNA-1 protein AED	DUF1966	PF09260.6	2.5e-26	85.9	0.1		F. graminearum	chromosome:GCA_000240135.3:4:4844248:4845646:1	CBM_1	PF00734.13	1.6e-11	38.8	9.9		D. macrodidyma	augustus_masked-JYGD01000083-processed-gene-2.53-mRNA-1	BAAT_C	PF08840.6	0.00012	17.2	0
P. foliicola	maker-AR2711_(orphans)_contig_74-snap-gene-0.62-mRNA-1 protein AED	DUF2012	PF09430.5	3e-23	76.3	0		F. graminearum	chromosome:GCA_000240135.3:2:5516629:5518466:1	CBM_20	PF00686.14	0.36	5.6	20.2		D. macrodidyma	augustus_masked-JYGD01000123-processed-gene-9.41-mRNA-1	BAAT_C	PF08840.6	0.0019	13.3	0
P. foliicola	maker-AR2711_(orphans)_contig_133-snap-gene-1.18-mRNA-1 protein AED	DUF2183	PF09949.4	7.4e-21	68.3	0		F. graminearum	chromosome:GCA_000240135.3:1:347287:348175:-1	CBM_4_9	PF02018.12	0.0002	16.4	0.1		D. macrodidyma	augustus_masked-JYGD01000151-processed-gene-0.63-mRNA-1	Bac_rhamnosid	PF05592.6	7.2e-26	85.8	1.3
P. foliicola	augustus_masked-AR2711_(orphans)_contig_171-processed-gene-0.3-mRNA-1 protein AED	DUF2201_N	PF13203.1	0.011	9.1	3		F. graminearum	chromosome:GCA_000240135.3:4:110892:112923:-1	CBM_4_9	PF02018.12	0.0015	13.6	2.5		D. macrodidyma	snap_masked-JYGD01000226-processed-gene-0.35-mRNA-1	Bac_rhamnosid	PF05592.6	1.1e-112	372.3	0
P. foliicola	snap_masked-AR2711_(orphans)_contig_157-processed-gene-0.79-mRNA-1 protein AED	DUF229	PF02995.12	0.00025	13.8	0.9		F. graminearum	chromosome:GCA_000240135.3:4:4214801:4216165:1	CBM_6	PF03422.10	3.1e-41	135.5	2.7		D. macrodidyma	augustus_masked-JYGD01000358-processed-gene-0.6-mRNA-1	Bac_rhamnosid	PF05592.6	5.3e-28	92.9	0
P. foliicola	augustus_masked-AR2711_(orphans)_contig_24-processed-gene-0.30-mRNA-1 protein AED	DUF2315	PF10231.4	0.0019	12.4	0		F. graminearum	chromosome:GCA_000240135.3:1:3264100:3265778:1	CBM-like	PF14683.1	1.2e-56	186	0.1		D. macrodidyma	snap_masked-JYGD01000226-processed-gene-0.35-mRNA-1	Bac_rhamnosid_N	PF08531.5	4e-41	135.8	4
P. foliicola	augustus_masked-AR2711_(orphans)_contig_70-processed-gene-0.10-mRNA-1 protein AED	DUF2318	PF10080.4	4.6	1.4	26.9		F. graminearum	chromosome:GCA_000240135.3:3:4346161:4348381:1	CBM-like	PF14683.1	1.2e-12	42.8	0.1		D. macrodidyma	augustus_masked-JYGD01000181-processed-gene-3.29-mRNA-1	BACON	PF13004.2	3.5	3.4	12.7
P. foliicola	augustus_masked-AR2711_(orphans)_contig_163-processed-gene-0.15-mRNA-1 protein AED	DUF2359	PF10151.4	0.002	10.9	0.2		F. graminearum	chromosome:GCA_000240135.3:3:5630472:5632460:-1	CBM-like	PF14683.1	1.8e-12	42.3	0.5		D. macrodidyma	augustus_masked-JYGD01000450-processed-gene-1.96-mRNA-1	BACON	PF13004.2	0.26	7.1	8.9
P. foliicola	snap_masked-AR2711_(orphans)_contig_13-processed-gene-0.85-mRNA-1 protein AED	DUF2360	PF10152.4	0.11	7.1	6.6		F. graminearum	chromosome:GCA_000240135.3:1:7861188:7863181:-1	CD99L2	PF12301.3	0.00022	16	2.1		D. macrodidyma	augustus_masked-JYGD01000510-processed-gene-0.32-mRNA-1	Barwin	PF00967.12	0.0005	15.2	0.1
P. foliicola	maker-AR2711_(orphans)_contig_45-snap-gene-0.95-mRNA-1 protein AED	DUF2383	PF09537.5	0.00054	14.5	0.5		F. graminearum	chromosome:GCA_000240135.3:2:5975167:5976363:-1	Cellulase	PF00150.13	1e-52	174.1	4.4		D. macrodidyma	maker-JYGD01000289-augustus-gene-0.125-mRNA-1	BBE	PF08031.7	5.5e-12	40.9	1.4
P. foliicola	snap_masked-AR2711_(orphans)_contig_169-processed-gene-0.43-mRNA-1 protein AED	DUF2457	PF10446.4	3.9	0.3	15.7		F. graminearum	chromosome:GCA_000240135.3:3:5828665:5830095:-1	Cellulase	PF00150.13	1e-23	79	3.1		D. macrodidyma	augustus_masked-JYGD01000300-processed-gene-0.5-mRNA-1	BBE	PF08031.7	0.0002	16.7	0
P. foliicola	snap_masked-AR2711_(orphans)_contig_134-processed-gene-0.107-mRNA-1 protein AED	DUF2668	PF10873.3	0.022	9.2	3.9		F. graminearum	chromosome:GCA_000240135.3:3:5519188:5520548:-1	Cellulase	PF00150.13	8.9e-19	62.7	4.9		D. macrodidyma	maker-JYGD01000312-augustus-gene-1.0-mRNA-1	BBE	PF08031.7	1e-14	49.7	0.6
P. foliicola	maker-AR2711_(orphans)_contig_42-augustus-gene-0.7-mRNA-1 protein AED	DUF2668	PF10873.3	0.94	3.9	14.7		F. graminearum	chromosome:GCA_000240135.3:2:7163464:7166842:-1	Cellulase	PF00150.13	7.9e-09	30.1	0.1		D. macrodidyma	maker-JYGD01000347-augustus-gene-0.5-mRNA-1	BBE	PF08031.7	2e-06	23.1	0.1
P. foliicola	augustus_masked-AR2711_(orphans)_contig_103-processed-gene-0.139-mRNA-1 protein AED	DUF2798	PF11391.3	0.28	5.3	7.5		F. graminearum	chromosome:GCA_000240135.3:3:5828665:5830095:-1	Cellulase-like	PF12876.2	3.8e-08	28.8	0		D. macrodidyma	augustus_masked-JYGD01000351-processed-gene-1.52-mRNA-1	BBE	PF08031.7	0.0027	13.1	0
P. foliicola	maker-AR2711_(orphans)_contig_61-snap-gene-2.74-mRNA-1 protein AED	DUF2920	PF11144.3	0.0042	10.4	0		F. graminearum	chromosome:GCA_000240135.3:3:7516714:7517963:-1	Cellulase-like	PF12876.2	0.001	14.6	0		D. macrodidyma	augustus_masked-JYGD01000354-processed-gene-1.91-mRNA-1	BBE	PF08031.7	0.0009	14.6	0.5
P. foliicola	snap_masked-AR2711_(orphans)_contig_124-processed-gene-0.36-mRNA-1 protein AED	DUF2946	PF11162.3	0.0016	12.9	2.5		F. graminearum	chromosome:GCA_000240135.3:3:164023:166269:-1	Ceramidase_alk	PF04734.8	2.5e-261	863.3	0.1		D. macrodidyma	snap_masked-JYGD01000450-processed-gene-1.159-mRNA-1	BBE	PF08031.7	3.4e-15	51.2	0.1
P. foliicola	augustus_masked-AR2711_(orphans)_contig_50-processed-gene-0.53-mRNA-1 protein AED	DUF2974	PF11187.3	0.00054	13.6	0		F. graminearum	chromosome:GCA_000240135.3:3:5463858:5464462:1	Cerato-platanin	PF07249.7	1.2e-58	191.4	1.6		D. macrodidyma	maker-JYGD01000480-augustus-gene-0.41-mRNA-1	BBE	PF08031.7	2.5e-13	45.2	0.1
P. foliicola	augustus_masked-AR2711_(orphans)_contig_60-processed-gene-1.69-mRNA-1 protein AED	DUF3060	PF11259.3	3.5e-07	24.1	16.4		F. graminearum	chromosome:GCA_000240135.3:1:10160261:10161192:1	Cerato-platanin	PF07249.7	5.8e-51	166.6	1.7		D. macrodidyma	maker-JYGD01000602-augustus-gene-0.34-mRNA-1	BBS2_Mid	PF14783.1	1.1e-05	20.6	0.2
P. foliicola	snap_masked-AR2711_(orphans)_contig_102-processed-gene-1.102-mRNA-1 protein AED	DUF3237	PF11578.3	2.9e-34	111.8	0.1		F. graminearum	chromosome:GCA_000240135.3:3:7001674:7002519:1	Cerato-platanin	PF07249.7	5.1e-06	21.6	0.5		D. macrodidyma	snap_masked-JYGD01000005-processed-gene-1.30-mRNA-1	Beta_helix	PF13229.1	0.00017	16.8	8.9
P. foliicola	snap_masked-AR2711_(orphans)_contig_61-processed-gene-3.60-mRNA-1 protein AED	DUF3245	PF11595.3	0.052	8.1	6.7		F. graminearum	chromosome:GCA_000240135.3:1:1873603:1875315:1	CFEM	PF05730.6	1.5e-16	55.1	11.8		D. macrodidyma	maker-JYGD01000124-augustus-gene-0.106-mRNA-1	Beta_helix	PF13229.1	2.5e-05	19.5	40.4
P. foliicola	snap_masked-AR2711_(orphans)_contig_109-processed-gene-1.118-mRNA-1 protein AED	DUF3430	PF11912.3	7.3e-05	16.9	0		F. graminearum	chromosome:GCA_000240135.3:2:6489744:6490204:1	CFEM	PF05730.6	1.7e-10	35.6	14.3		D. macrodidyma	augustus_masked-JYGD01000160-processed-gene-0.2-mRNA-1	Beta_helix	PF13229.1	0.14	7.4	9.7
P. foliicola	maker-AR2711_(orphans)_contig_48-snap-gene-1.64-mRNA-1 protein AED	DUF3446	PF11928.3	0.03	8.8	6.2		F. graminearum	chromosome:GCA_000240135.3:1:9030141:9031547:1	CFEM	PF05730.6	1.1e-05	20.2	11.9		D. macrodidyma	maker-JYGD01000193-augustus-gene-7.113-mRNA-1	Beta_helix	PF13229.1	2.8e-10	35.6	23.6
P. foliicola	augustus_masked-AR2711_(orphans)_contig_283-processed-gene-0.24-mRNA-1 protein AED	DUF3473	PF11959.3	0.0022	11.7	0		F. graminearum	chromosome:GCA_000240135.3:3:3161547:3162264:-1	CFEM	PF05730.6	2.2e-05	19.3	1		D. macrodidyma	maker-JYGD01000193-snap-gene-5.91-mRNA-1	Beta_helix	PF13229.1	0.031	9.5	16.8
P. foliicola	augustus_masked-AR2711_(orphans)_contig_147-processed-gene-0.18-mRNA-1 protein AED	DUF3529	PF12046.3	0.0027	11	0		F. graminearum	chromosome:GCA_000240135.3:2:7949481:7950173:1	CFEM	PF05730.6	0.00061	14.7	12		D. macrodidyma	maker-JYGD01000229-snap-gene-0.1-mRNA-1	Beta_helix	PF13229.1	0.0028	12.9	1.8
P. foliicola	snap_masked-AR2711_(orphans)_contig_122-processed-gene-0.120-mRNA-1 protein AED	DUF3764	PF12594.3	0.00067	13.7	0		F. graminearum	chromosome:GCA_000240135.3:1:9277712:9278581:-1	CFEM	PF05730.6	0.009	10.9	9.7		D. macrodidyma	snap_masked-JYGD01000306-processed-gene-2.16-mRNA-1	Beta_helix	PF13229.1	3.1e-05	19.2	8.4
P. foliicola	snap_masked-AR2711_(orphans)_contig_43-processed-gene-2.43-mRNA-1 protein AED	DUF3827	PF12877.2	0.12	4.6	12.9		F. graminearum	chromosome:GCA_000240135.3:2:3376120:3377362:-1	Chitin_bind_1	PF00187.14	1.5e-16	55.2	81.7		D. macrodidyma	snap_masked-JYGD01000344-processed-gene-3.52-mRNA-1	Beta_helix	PF13229.1	0.001	14.3	27.7
P. foliicola	snap_masked-AR2711_(orphans)_contig_30-processed-gene-0.88-mRNA-1 protein AED	DUF3918	PF13056.1	0.0018	11.9	0		F. graminearum	chromosome:GCA_000240135.3:4:380557:382281:1	Chitin_bind_1	PF00187.14	8.7e-15	49.5	78.9		D. macrodidyma	augustus_masked-JYGD01000451-processed-gene-0.81-mRNA-1	Beta_helix	PF13229.1	1.9e-05	19.9	11.7
P. foliicola	snap_masked-AR2711_(orphans)_contig_154-processed-gene-0.18-mRNA-1 protein AED	DUF3947	PF13135.1	1	4	10.4		F. graminearum	chromosome:GCA_000240135.3:2:4947966:4949642:-1	Chitin_bind_1	PF00187.14	1e-13	46.1	79.1		D. macrodidyma	maker-JYGD01000715-augustus-gene-0.34-mRNA-1	Beta_helix	PF13229.1	0.00011	17.4	10.3
P. foliicola	maker-AR2711_(orphans)_contig_239-snap-gene-0.28-mRNA-1 protein AED	DUF4237	PF14021.1	5e-32	104.4	0.2		F. graminearum	chromosome:GCA_000240135.3:4:7472699:7476327:1	Chitin_bind_1	PF00187.14	1.2e-09	33.1	7.3		D. macrodidyma	augustus_masked-JYGD01000270-processed-gene-1.51-mRNA-1	BetaGal_dom2	PF10435.4	1.4e-56	186.2	0.1
P. foliicola	maker-AR2711_(orphans)_contig_180-snap-gene-0.100-mRNA-1 protein AED	DUF4266	PF14086.1	0.017	10	8.2		F. graminearum	chromosome:GCA_000240135.3:4:3900062:3902762:-1	Chitin_bind_1	PF00187.14	3.2e-08	28.5	6.7		D. macrodidyma	augustus_masked-JYGD01000270-processed-gene-1.51-mRNA-1	BetaGal_dom3	PF13363.1	4.4e-23	76	0.2
P. foliicola	augustus_masked-AR2711_(orphans)_contig_84-processed-gene-0.171-mRNA-1 protein AED	DUF4419	PF14388.1	4.3e-87	286.3	0		F. graminearum	chromosome:GCA_000240135.3:1:11254393:11259002:-1	Chitin_bind_1	PF00187.14	4.4e-06	21.7	3.2		D. macrodidyma	augustus_masked-JYGD01000067-processed-gene-1.78-mRNA-1	BetaGal_dom4_5	PF13364.1	0.001	14.8	0
P. foliicola	maker-AR2711_(orphans)_contig_85-snap-gene-3.12-mRNA-1 protein AED	DUF4448	PF14610.1	1.5e-35	116.7	0.2		F. graminearum	chromosome:GCA_000240135.3:4:4482809:4483688:-1	Chitin_bind_1	PF00187.14	9.1e-06	20.7	22.7		D. macrodidyma	augustus_masked-JYGD01000270-processed-gene-1.51-mRNA-1	BetaGal_dom4_5	PF13364.1	7e-38	124.8	7.7
P. foliicola	snap_masked-AR2711_(orphans)_contig_75-processed-gene-0.25-mRNA-1 protein AED	DUF4448	PF14610.1	3.7e-07	24.1	0.2		F. graminearum	chromosome:GCA_000240135.3:2:476521:477572:-1	Chlorophyllase	PF07224.6	3e-05	17.9	0		D. macrodidyma	augustus_masked-JYGD01000348-processed-gene-0.15-mRNA-1	Beta-lactamase	PF00144.19	4.3e-14	47.6	0
P. foliicola	augustus_masked-AR2711_(orphans)_contig_61-processed-gene-3.140-mRNA-1 protein AED	DUF4448	PF14610.1	0.0013	12.5	0		F. graminearum	chromosome:GCA_000240135.3:2:476521:477572:-1	Chlorophyllase2	PF12740.2	0.00018	15.5	0		D. macrodidyma	augustus_masked-JYGD01000353-processed-gene-0.40-mRNA-1	Big_1	PF02369.11	0.00044	15.6	1.7
P. foliicola	maker-AR2711_(orphans)_contig_11-snap-gene-2.8-mRNA-1 protein AED	DUF4463	PF14703.1	0.0015	13.4	0.2		F. graminearum	chromosome:GCA_000240135.3:4:55699:56839:1	Chlorophyllase2	PF12740.2	0.0023	11.8	0		D. macrodidyma	augustus_masked-JYGD01000413-processed-gene-1.67-mRNA-1	Big_3_4	PF13754.1	0.0015	14.3	0.1
P. foliicola	maker-AR2711_(orphans)_contig_70-augustus-gene-0.17-mRNA-1 protein AED	DUF4480	PF13715.1	0.0026	12.1	0.1		F. graminearum	chromosome:GCA_000240135.3:2:7746834:7748132:-1	Chondroitinas_B	PF14592.1	1.9e-06	21.9	0.5		D. macrodidyma	augustus_masked-JYGD01000069-processed-gene-2.10-mRNA-1	Binary_toxB	PF03495.9	0.00043	14.4	5.6
P. foliicola	snap_masked-AR2711_(orphans)_contig_43-processed-gene-2.43-mRNA-1 protein AED	DUF4551	PF15087.1	0.12	4.9	10.2		F. graminearum	chromosome:GCA_000240135.3:4:35847:37610:1	COesterase	PF00135.23	3.6e-109	360.9	0		D. macrodidyma	augustus_masked-JYGD01000207-processed-gene-0.47-mRNA-1	BMC	PF00936.14	0.00033	15.8	0
P. foliicola	maker-AR2711_(orphans)_contig_1-augustus-gene-0.4-mRNA-1 protein AED	DUF460	PF04312.8	0.00038	14.3	0.1		F. graminearum	chromosome:GCA_000240135.3:4:7305037:7306707:-1	COesterase	PF00135.23	2.3e-105	348.3	0		D. macrodidyma	snap_masked-JYGD01000060-processed-gene-0.33-mRNA-1	BNR	PF02012.15	0.16	7.7	9.1
P. foliicola	snap_masked-AR2711_(orphans)_contig_13-processed-gene-0.85-mRNA-1 protein AED	DUF605	PF04652.11	0.0022	11.7	14.4		F. graminearum	chromosome:GCA_000240135.3:2:7441844:7443705:-1	COesterase	PF00135.23	2.4e-105	348.2	0		D. macrodidyma	maker-JYGD01000070-augustus-gene-0.80-mRNA-1	BNR	PF02012.15	2.3e-05	19.3	5.3
P. foliicola	augustus_masked-AR2711_(orphans)_contig_260-processed-gene-0.49-mRNA-1 protein AED	DUF676	PF05057.9	0.0017	11.9	0		F. graminearum	chromosome:GCA_000240135.3:4:5161558:5163285:1	COesterase	PF00135.23	7.5e-99	326.8	0		D. macrodidyma	maker-JYGD01000114-augustus-gene-4.66-mRNA-1	BNR	PF02012.15	0.0013	13.9	0.3
P. foliicola	augustus_masked-AR2711_(orphans)_contig_138-processed-gene-0.157-mRNA-1 protein AED	DUF912	PF06024.7	5.1e-05	17.6	0		F. graminearum	chromosome:GCA_000240135.3:2:6482396:6484063:1	COesterase	PF00135.23	8.3e-94	310.2	0		D. macrodidyma	snap_masked-JYGD01000147-processed-gene-7.96-mRNA-1	BNR	PF02012.15	0.00038	15.6	1.7
P. foliicola	snap_masked-AR2711_(orphans)_contig_49-processed-gene-1.80-mRNA-1 protein AED	DUF915	PF06028.6	2.6e-05	17.7	0		F. graminearum	chromosome:GCA_000240135.3:4:7522085:7523708:-1	COesterase	PF00135.23	3.7e-93	308	0.8		D. macrodidyma	maker-JYGD01000217-snap-gene-3.33-mRNA-1	BNR	PF02012.15	6.1e-07	24.1	37.5
P. foliicola	snap_masked-AR2711_(orphans)_contig_11-processed-gene-1.21-mRNA-1 protein AED	Dynamin_N	PF00350.18	0.00042	14.4	0		F. graminearum	chromosome:GCA_000240135.3:1:5664157:5666029:1	COesterase	PF00135.23	8.5e-91	300.2	0		D. macrodidyma	augustus_masked-JYGD01000311-processed-gene-2.53-mRNA-1	BNR	PF02012.15	9.4e-05	17.4	7.4
P. foliicola	maker-AR2711_(orphans)_contig_117-snap-gene-0.173-mRNA-1 protein AED	E1_DerP2_DerF2	PF02221.10	1.3e-25	84.5	0.4		F. graminearum	chromosome:GCA_000240135.3:1:6648295:6649894:1	COesterase	PF00135.23	1.5e-87	289.5	0.1		D. macrodidyma	snap_masked-JYGD01000060-processed-gene-0.33-mRNA-1	BNR_2	PF13088.1	5.8e-37	122.9	0.9
P. foliicola	augustus_masked-AR2711_(orphans)_contig_147-processed-gene-0.13-mRNA-1 protein AED	EB	PF01683.13	0.0015	12.9	7.8		F. graminearum	chromosome:GCA_000240135.3:2:6529005:6530612:-1	COesterase	PF00135.23	5.8e-83	274.4	0		D. macrodidyma	maker-JYGD01000070-augustus-gene-0.80-mRNA-1	BNR_2	PF13088.1	2.3e-06	22.5	0.4
P. foliicola	augustus_masked-AR2711_(orphans)_contig_165-processed-gene-1.242-mRNA-1 protein AED	Ecm33	PF12454.3	2.6e-05	18.4	0		F. graminearum	chromosome:GCA_000240135.3:3:7303006:7304784:-1	COesterase	PF00135.23	2.4e-74	245.9	0.1		D. macrodidyma	augustus_masked-JYGD01000311-processed-gene-2.53-mRNA-1	BNR_2	PF13088.1	1.4e-06	23.2	0.9
P. foliicola	maker-AR2711_(orphans)_contig_1-augustus-gene-0.4-mRNA-1 protein AED	EGF_2	PF07974.8	1.5e-06	22.6	36		F. graminearum	chromosome:GCA_000240135.3:1:8961121:8962913:1	COesterase	PF00135.23	4.9e-72	238.3	0.1		D. macrodidyma	snap_masked-JYGD01000060-processed-gene-0.33-mRNA-1	BNR_3	PF13859.1	3.7e-10	34.8	0
P. foliicola	augustus_masked-AR2711_(orphans)_contig_147-processed-gene-0.13-mRNA-1 protein AED	EGF_2	PF07974.8	5.4e-05	17.6	13.1		F. graminearum	chromosome:GCA_000240135.3:2:7557759:7559788:-1	COesterase	PF00135.23	1.2e-54	180.9	0		D. macrodidyma	augustus_masked-JYGD01000148-processed-gene-0.2-mRNA-1	BNR_assoc_N	PF14873.1	0.00043	15.5	0
P. foliicola	maker-AR2711_(orphans)_contig_203-snap-gene-0.101-mRNA-1 protein AED	EMP24_GP25L	PF01105.19	1e-44	146.7	0		F. graminearum	chromosome:GCA_000240135.3:3:5865470:5866499:-1	COesterase	PF00135.23	1.3e-05	19.1	0.3		D. macrodidyma	maker-JYGD01000340-snap-gene-2.139-mRNA-1	Brevenin	PF03032.10	0.25	6.7	5
P. foliicola	snap_masked-AR2711_(orphans)_contig_13-processed-gene-0.85-mRNA-1 protein AED	End_N_terminal	PF12218.3	5.2e-08	26.6	3.6		F. graminearum	chromosome:GCA_000240135.3:4:20332:22052:1	Como_LCP	PF02247.11	0.7	3.2	15.4		D. macrodidyma	snap_masked-JYGD01000082-processed-gene-1.5-mRNA-1	BTV_NS2	PF04514.7	0.03	8.6	7
P. foliicola	augustus_masked-AR2711_(orphans)_contig_154-processed-gene-0.1-mRNA-1 protein AED	Enterotoxin_a	PF01375.12	4.1e-40	131.9	1.3		F. graminearum	chromosome:GCA_000240135.3:1:3764337:3765611:1	Conotoxin	PF02950.12	1.3	5	13.2		D. macrodidyma	augustus_masked-JYGD01000123-processed-gene-6.92-mRNA-1	BUD22	PF09073.5	0.99	3.8	18.8
P. foliicola	augustus_masked-AR2711_(orphans)_contig_138-processed-gene-0.157-mRNA-1 protein AED	EphA2_TM	PF14575.1	2.2e-05	19.1	0		F. graminearum	chromosome:GCA_000240135.3:4:5427993:5428691:-1	Copper-bind	PF00127.15	9.8e-06	20.8	0.7		D. macrodidyma	augustus_masked-JYGD01000147-processed-gene-8.65-mRNA-1	BUD22	PF09073.5	2.3	2.6	16.3
P. foliicola	augustus_masked-AR2711_(orphans)_contig_16-processed-gene-0.173-mRNA-1 protein AED	EphA2_TM	PF14575.1	2.6e-05	18.9	0.1		F. graminearum	chromosome:GCA_000240135.3:3:164023:166269:-1	COX16	PF14138.1	0.0037	12.5	0		D. macrodidyma	snap_masked-JYGD01000306-processed-gene-6.59-mRNA-1	BUD22	PF09073.5	0.74	4.2	12.7
P. foliicola	maker-AR2711_(orphans)_contig_42-augustus-gene-0.7-mRNA-1 protein AED	EphA2_TM	PF14575.1	0.0013	13.4	0		F. graminearum	chromosome:GCA_000240135.3:3:7650583:7652412:-1	Crystall	PF00030.14	0.0028	12.6	0		D. macrodidyma	augustus_masked-JYGD01000005-processed-gene-0.22-mRNA-1	But2	PF09792.4	1.7e-05	20.1	0.6
P. foliicola	augustus_masked-AR2711_(orphans)_contig_75-processed-gene-0.63-mRNA-1 protein AED	Epimerase	PF01370.16	3.9e-15	50.1	0.1		F. graminearum	chromosome:GCA_000240135.3:1:11345710:11348646:-1	Cu_amine_oxid	PF01179.15	2.8e-107	354	4.8		D. macrodidyma	augustus_masked-JYGD01000764-processed-gene-0.4-mRNA-1	But2	PF09792.4	5.1e-08	28.2	0
P. foliicola	snap_masked-AR2711_(orphans)_contig_67-processed-gene-0.21-mRNA-1 protein AED	ERp29	PF07749.7	1.3e-25	84.1	1.4		F. graminearum	chromosome:GCA_000240135.3:4:5427993:5428691:-1	Cu_bind_like	PF02298.12	4.7e-06	21.4	0.6		D. macrodidyma	maker-JYGD01000206-augustus-gene-3.103-mRNA-1	C1q	PF00386.16	0.0012	14.3	0.8
P. foliicola	snap_masked-AR2711_(orphans)_contig_67-processed-gene-0.21-mRNA-1 protein AED	ERp29_N	PF07912.8	3.4e-06	21.3	0		F. graminearum	chromosome:GCA_000240135.3:3:1339324:1341541:-1	Cu-oxidase	PF00394.17	1e-40	134.3	0.8		D. macrodidyma	augustus_masked-JYGD01000497-processed-gene-1.41-mRNA-1	C8	PF08742.6	0.00014	17.5	0.7
P. foliicola	maker-AR2711_(orphans)_contig_83-snap-gene-0.54-mRNA-1 protein AED	Exo_endo_phos	PF03372.18	5.1e-15	50.3	0		F. graminearum	chromosome:GCA_000240135.3:4:5740477:5742290:-1	Cu-oxidase	PF00394.17	4.7e-36	119.1	0.4		D. macrodidyma	augustus_masked-JYGD01000102-processed-gene-4.27-mRNA-1	Calpain_inhib	PF00748.14	0.32	6.8	11.2
P. foliicola	maker-AR2711_(orphans)_contig_83-snap-gene-0.54-mRNA-1 protein AED	Exo_endo_phos_2	PF14529.1	3.9e-05	17.6	0.6		F. graminearum	chromosome:GCA_000240135.3:1:7535340:7537245:-1	Cu-oxidase	PF00394.17	3.1e-32	106.7	0		D. macrodidyma	augustus_masked-JYGD01000045-processed-gene-1.149-mRNA-1	CAP	PF00188.21	3.7e-19	64.9	0.7
P. foliicola	augustus_masked-AR2711_(orphans)_contig_43-processed-gene-0.97-mRNA-1 protein AED	FAD_binding_2	PF00890.19	5e-08	26.4	0.2		F. graminearum	chromosome:GCA_000240135.3:3:7183879:7186145:-1	Cu-oxidase	PF00394.17	6e-29	96	0		D. macrodidyma	snap_masked-JYGD01000424-processed-gene-1.104-mRNA-1	CAP	PF00188.21	1.6e-19	66.1	2
P. foliicola	snap_masked-AR2711_(orphans)_contig_61-processed-gene-3.72-mRNA-1 protein AED	FAD_binding_2	PF00890.19	3.4e-07	23.6	0		F. graminearum	chromosome:GCA_000240135.3:1:7531187:7533451:-1	Cu-oxidase	PF00394.17	1.2e-20	69	0		D. macrodidyma	augustus_masked-JYGD01000206-processed-gene-4.80-mRNA-1	CAP59_mtransfer	PF11735.3	1.7e-62	206.3	0
P. foliicola	snap_masked-AR2711_(orphans)_contig_61-processed-gene-3.72-mRNA-1 protein AED	FAD_binding_3	PF01494.14	0.00039	13.8	0		F. graminearum	chromosome:GCA_000240135.3:2:6723011:6724947:-1	Cu-oxidase	PF00394.17	7.9e-17	56.7	0		D. macrodidyma	maker-JYGD01000001-augustus-gene-3.105-mRNA-1	CarboxypepD_reg	PF13620.1	4.1e-06	22.3	0.1
P. foliicola	augustus_masked-AR2711_(orphans)_contig_43-processed-gene-0.97-mRNA-1 protein AED	FAD_binding_3	PF01494.14	0.00044	13.6	0		F. graminearum	chromosome:GCA_000240135.3:1:10711023:10712937:-1	Cu-oxidase	PF00394.17	7.8e-16	53.4	0.1		D. macrodidyma	augustus_masked-JYGD01000118-processed-gene-12.242-mRNA-1	CarboxypepD_reg	PF13620.1	0.0022	13.5	7.4
P. foliicola	maker-AR2711_(orphans)_contig_282-snap-gene-0.1-mRNA-1 protein AED	FAD_binding_4	PF01565.18	2.6e-25	82.8	2.7		F. graminearum	chromosome:GCA_000240135.3:3:1339324:1341541:-1	Cu-oxidase_2	PF07731.9	8.4e-43	140.2	5.3		D. macrodidyma	snap_masked-JYGD01000193-processed-gene-5.0-mRNA-1	CarboxypepD_reg	PF13620.1	5.6e-05	18.6	0
P. foliicola	snap_masked-AR2711_(orphans)_contig_122-processed-gene-0.162-mRNA-1 protein AED	FAD_binding_4	PF01565.18	5e-22	72.2	0.8		F. graminearum	chromosome:GCA_000240135.3:4:5740477:5742290:-1	Cu-oxidase_2	PF07731.9	1.2e-34	113.8	0.8		D. macrodidyma	maker-JYGD01000193-augustus-gene-7.104-mRNA-1	CarboxypepD_reg	PF13620.1	8.2e-05	18.1	2.2
P. foliicola	maker-AR2711_(orphans)_contig_79-snap-gene-0.89-mRNA-1 protein AED	FAD_binding_4	PF01565.18	1.1e-21	71.1	2.7		F. graminearum	chromosome:GCA_000240135.3:1:10711023:10712937:-1	Cu-oxidase_2	PF07731.9	2.1e-32	106.5	7.3		D. macrodidyma	maker-JYGD01000277-augustus-gene-0.47-mRNA-1	CarboxypepD_reg	PF13620.1	9.9e-06	21	0.7
P. foliicola	augustus_masked-AR2711_(orphans)_contig_43-processed-gene-0.97-mRNA-1 protein AED	FAD_oxidored	PF12831.2	9.9e-07	22.4	0.3		F. graminearum	chromosome:GCA_000240135.3:1:7531187:7533451:-1	Cu-oxidase_2	PF07731.9	4.8e-28	92.5	7.1		D. macrodidyma	augustus_masked-JYGD01000353-processed-gene-0.40-mRNA-1	CarboxypepD_reg	PF13620.1	8.8e-07	24.4	2.5
P. foliicola	snap_masked-AR2711_(orphans)_contig_61-processed-gene-3.72-mRNA-1 protein AED	FAD_oxidored	PF12831.2	6.5e-06	19.7	0		F. graminearum	chromosome:GCA_000240135.3:1:7535340:7537245:-1	Cu-oxidase_2	PF07731.9	3.7e-23	76.6	10.1		D. macrodidyma	snap_masked-JYGD01000005-processed-gene-1.30-mRNA-1	CBM_1	PF00734.13	3.3e-13	44.6	9.8
P. foliicola	augustus_masked-AR2711_(orphans)_contig_147-processed-gene-0.13-mRNA-1 protein AED	FAM101	PF15068.1	0.0012	12.6	0		F. graminearum	chromosome:GCA_000240135.3:2:6723011:6724947:-1	Cu-oxidase_2	PF07731.9	1.1e-22	75.1	8.9		D. macrodidyma	maker-JYGD01000046-augustus-gene-7.94-mRNA-1	CBM_1	PF00734.13	4.4e-14	47.3	3.9
P. foliicola	snap_masked-AR2711_(orphans)_contig_43-processed-gene-2.43-mRNA-1 protein AED	FAM176	PF14851.1	1.5	2.8	12.4		F. graminearum	chromosome:GCA_000240135.3:3:1339324:1341541:-1	Cu-oxidase_3	PF07732.10	1.5e-45	148.8	6.6		D. macrodidyma	augustus_masked-JYGD01000069-processed-gene-2.79-mRNA-1	CBM_1	PF00734.13	9.1e-14	46.3	8.9
P. foliicola	snap_masked-AR2711_(orphans)_contig_15-processed-gene-0.105-mRNA-1 protein AED	FAM196	PF15265.1	0.71	3.2	30.6		F. graminearum	chromosome:GCA_000240135.3:3:7183879:7186145:-1	Cu-oxidase_3	PF07732.10	1.7e-41	135.7	2.5		D. macrodidyma	maker-JYGD01000083-augustus-gene-1.79-mRNA-1	CBM_1	PF00734.13	3.4e-13	44.5	14.9
P. foliicola	maker-AR2711_(orphans)_contig_113-snap-gene-0.8-mRNA-1 protein AED	Fasciclin	PF02469.17	1e-42	139.4	0		F. graminearum	chromosome:GCA_000240135.3:2:6723011:6724947:-1	Cu-oxidase_3	PF07732.10	3.3e-39	128.3	2.6		D. macrodidyma	maker-JYGD01000340-snap-gene-2.139-mRNA-1	CBM_1	PF00734.13	1.4e-12	42.5	1
P. foliicola	augustus_masked-AR2711_(orphans)_contig_47-processed-gene-0.43-mRNA-1 protein AED	Fasciclin	PF02469.17	5.2e-37	121	0		F. graminearum	chromosome:GCA_000240135.3:1:10711023:10712937:-1	Cu-oxidase_3	PF07732.10	5.3e-39	127.7	0.4		D. macrodidyma	augustus_masked-JYGD01000679-processed-gene-0.49-mRNA-1	CBM_1	PF00734.13	2.7e-13	44.8	17.1
P. foliicola	snap_masked-AR2711_(orphans)_contig_134-processed-gene-0.107-mRNA-1 protein AED	Ferritin_2	PF13668.1	1.1e-18	61.8	0		F. graminearum	chromosome:GCA_000240135.3:1:7531187:7533451:-1	Cu-oxidase_3	PF07732.10	1.4e-37	123.1	0.6		D. macrodidyma	augustus_masked-JYGD01000114-processed-gene-3.69-mRNA-1	CBM_19	PF03427.8	0.069	8.4	10.2
P. foliicola	augustus_masked-AR2711_(orphans)_contig_239-processed-gene-0.3-mRNA-1 protein AED	FGF-BP1	PF06473.7	0.0014	12.5	0.4		F. graminearum	chromosome:GCA_000240135.3:4:5740477:5742290:-1	Cu-oxidase_3	PF07732.10	2.6e-36	119	4.4		D. macrodidyma	maker-JYGD01000812-augustus-gene-0.59-mRNA-1	CBM_20	PF00686.14	1.9e-26	87	0.1
P. foliicola	maker-AR2711_(orphans)_contig_83-snap-gene-0.54-mRNA-1 protein AED	Fibritin_C	PF07921.7	0.00055	14.2	0.1		F. graminearum	chromosome:GCA_000240135.3:1:7535340:7537245:-1	Cu-oxidase_3	PF07732.10	5.4e-33	108.3	6.9		D. macrodidyma	augustus_masked-JYGD01000401-processed-gene-1.132-mRNA-1	CBM_21	PF03370.8	1.4e-14	49.5	0.4
P. foliicola	augustus_masked-AR2711_(orphans)_contig_72-processed-gene-0.3-mRNA-1 protein AED	FKBP_C	PF00254.23	1.4e-34	112.3	0		F. graminearum	chromosome:GCA_000240135.3:1:114966:115757:1	Cupin_1	PF00190.17	1e-11	39.5	0.3		D. macrodidyma	augustus_masked-JYGD01000036-processed-gene-4.27-mRNA-1	CBM_4_9	PF02018.12	9e-09	30.9	0.1
P. foliicola	maker-AR2711_(orphans)_contig_203-snap-gene-0.86-mRNA-1 protein AED	fn3_3	PF14686.1	3.7e-18	59.8	1.3		F. graminearum	chromosome:GCA_000240135.3:1:114966:115757:1	Cupin_2	PF07883.6	3.3e-05	18.4	0		D. macrodidyma	augustus_masked-JYGD01000118-processed-gene-9.58-mRNA-1	CBM_4_9	PF02018.12	1.7e-05	20.3	0.8
P. foliicola	snap_masked-AR2711_(orphans)_contig_172-processed-gene-0.142-mRNA-1 protein AED	Gal_mutarotas_2	PF13802.1	8e-16	52	0.5		F. graminearum	chromosome:GCA_000240135.3:3:1339324:1341541:-1	Cupredoxin_1	PF13473.1	2.9e-05	19	0		D. macrodidyma	maker-JYGD01000361-augustus-gene-0.47-mRNA-1	CBM_4_9	PF02018.12	8.2e-06	21.3	0.2
P. foliicola	maker-AR2711_(orphans)_contig_109-snap-gene-0.15-mRNA-1 protein AED	GDE_C	PF06202.9	7e-06	19.2	0		F. graminearum	chromosome:GCA_000240135.3:1:11566888:11567691:1	Cutinase	PF01083.17	2.1e-52	172.5	5.5		D. macrodidyma	maker-JYGD01000001-augustus-gene-3.105-mRNA-1	CBM-like	PF14683.1	4.3e-14	47.9	0
P. foliicola	augustus_masked-AR2711_(orphans)_contig_85-processed-gene-2.7-mRNA-1 protein AED	GDE_C	PF06202.9	0.00035	13.6	0.2		F. graminearum	chromosome:GCA_000240135.3:1:2530304:2531154:-1	Cutinase	PF01083.17	1.4e-39	130.7	0		D. macrodidyma	augustus_masked-JYGD01000118-processed-gene-12.242-mRNA-1	CBM-like	PF14683.1	7.8e-58	190.2	0.4
P. foliicola	augustus_masked-AR2711_(orphans)_contig_43-processed-gene-0.97-mRNA-1 protein AED	GIDA	PF01134.17	0.00033	13.8	0.3		F. graminearum	chromosome:GCA_000240135.3:2:8808349:8809185:-1	Cutinase	PF01083.17	2.4e-31	103.9	1		D. macrodidyma	maker-JYGD01000193-augustus-gene-7.104-mRNA-1	CBM-like	PF14683.1	9.1e-51	167.2	6.9
P. foliicola	snap_masked-AR2711_(orphans)_contig_67-processed-gene-0.21-mRNA-1 protein AED	Glutaredoxin	PF00462.19	0.00042	14.6	0.1		F. graminearum	chromosome:GCA_000240135.3:1:8575225:8576347:-1	Cutinase	PF01083.17	8.3e-29	95.6	0.6		D. macrodidyma	snap_masked-JYGD01000193-processed-gene-5.0-mRNA-1	CBM-like	PF14683.1	2.9e-14	48.5	0.5
P. foliicola	augustus_masked-AR2711_(orphans)_contig_60-processed-gene-1.21-mRNA-1 protein AED	Glyco_hyd_65N_2	PF14498.1	2.1e-05	18.6	0.1		F. graminearum	chromosome:GCA_000240135.3:3:360960:362042:1	Cutinase	PF01083.17	3.3e-07	25.3	0		D. macrodidyma	maker-JYGD01000277-augustus-gene-0.47-mRNA-1	CBM-like	PF14683.1	1.8e-50	166.3	1.4
P. foliicola	augustus_masked-AR2711_(orphans)_contig_37-processed-gene-1.30-mRNA-1 protein AED	Glyco_hydro_1	PF00232.13	9.2e-76	249	4.4		F. graminearum	chromosome:GCA_000240135.3:3:3739695:3740962:-1	Cutinase	PF01083.17	6.9e-05	17.7	0.8		D. macrodidyma	snap_masked-JYGD01000607-processed-gene-0.33-mRNA-1	CCD	PF07860.6	0.003	12.5	0.1
P. foliicola	maker-AR2711_(orphans)_contig_267-snap-gene-0.1-mRNA-1 protein AED	Glyco_hydro_10	PF00331.15	2.1e-100	330.1	0		F. graminearum	chromosome:GCA_000240135.3:1:11442091:11442610:-1	CVNH	PF08881.5	2.3e-15	51.8	0.4		D. macrodidyma	maker-JYGD01000344-augustus-gene-3.98-mRNA-1	CCDC84	PF14968.1	0.2	6.5	8.9
P. foliicola	maker-AR2711_(orphans)_contig_19-snap-gene-0.76-mRNA-1 protein AED	Glyco_hydro_10	PF00331.15	0.00021	14.6	0		F. graminearum	chromosome:GCA_000240135.3:1:5600868:5601834:-1	CVNH	PF08881.5	6.2e-15	50.4	0.4		D. macrodidyma	augustus_masked-JYGD01000604-processed-gene-0.8-mRNA-1	CcmD	PF04995.9	0.0043	12.3	0.3
P. foliicola	maker-AR2711_(orphans)_contig_61-snap-gene-2.64-mRNA-1 protein AED	Glyco_hydro_11	PF00457.12	1.2e-78	256.9	16		F. graminearum	chromosome:GCA_000240135.3:4:5762772:5763266:1	Cyclin_N	PF00134.18	3e-05	18.6	0		D. macrodidyma	augustus_masked-JYGD01000604-processed-gene-0.8-mRNA-1	CDC27	PF09507.5	0.0016	13.1	10.8
P. foliicola	augustus_masked-AR2711_(orphans)_contig_62-processed-gene-0.149-mRNA-1 protein AED	Glyco_hydro_12	PF01670.11	1.3e-16	55.1	0.5		F. graminearum	chromosome:GCA_000240135.3:3:5498398:5500200:-1	Cytokin-bind	PF09265.5	7.1e-06	20.4	0		D. macrodidyma	augustus_masked-JYGD01000147-processed-gene-8.65-mRNA-1	CDC45	PF02724.9	0.25	4.7	10
P. foliicola	augustus_masked-AR2711_(orphans)_contig_99-processed-gene-0.66-mRNA-1 protein AED	Glyco_hydro_16	PF00722.16	1.3e-47	155.7	1.7		F. graminearum	chromosome:GCA_000240135.3:4:4648997:4650852:-1	Cytokin-bind	PF09265.5	0.0021	12.2	0		D. macrodidyma	snap_masked-JYGD01000306-processed-gene-6.59-mRNA-1	CDC45	PF02724.9	0.63	3.4	10.2
P. foliicola	maker-AR2711_(orphans)_contig_43-snap-gene-3.122-mRNA-1 protein AED	Glyco_hydro_16	PF00722.16	1.4e-43	142.5	1.3		F. graminearum	chromosome:GCA_000240135.3:3:5377570:5378994:1	DAO	PF01266.19	1.5e-09	32.3	1		D. macrodidyma	maker-JYGD01000046-augustus-gene-1.104-mRNA-1	Cellulase	PF00150.13	1.1e-06	23.5	0.3
P. foliicola	snap_masked-AR2711_(orphans)_contig_280-processed-gene-0.13-mRNA-1 protein AED	Glyco_hydro_16	PF00722.16	6.9e-40	130.6	5.4		F. graminearum	chromosome:GCA_000240135.3:2:8303642:8305300:1	DAO	PF01266.19	2.6e-09	31.4	0.1		D. macrodidyma	augustus_masked-JYGD01000228-processed-gene-2.237-mRNA-1	Cellulase	PF00150.13	2.8e-45	150.1	0
P. foliicola	maker-AR2711_(orphans)_contig_103-snap-gene-0.77-mRNA-1 protein AED	Glyco_hydro_16	PF00722.16	3.4e-22	72.9	0		F. graminearum	chromosome:GCA_000240135.3:2:6099673:6102087:-1	DAO	PF01266.19	1.4e-08	29	0.4		D. macrodidyma	augustus_masked-JYGD01000679-processed-gene-0.49-mRNA-1	Cellulase	PF00150.13	2.3e-55	183.2	6.8
P. foliicola	maker-AR2711_(orphans)_contig_230-augustus-gene-0.14-mRNA-1 protein AED	Glyco_hydro_16	PF00722.16	1.8e-18	60.8	0		F. graminearum	chromosome:GCA_000240135.3:2:6802658:6804617:1	DAO	PF01266.19	2.5e-08	28.2	0.5		D. macrodidyma	snap_masked-JYGD01000306-processed-gene-6.59-mRNA-1	CENP-T	PF15511.1	0.011	10.4	11.7
P. foliicola	maker-AR2711_(orphans)_contig_78-snap-gene-0.31-mRNA-1 protein AED	Glyco_hydro_16	PF00722.16	1.1e-17	58.1	0.1		F. graminearum	chromosome:GCA_000240135.3:2:2857393:2858622:1	DAO	PF01266.19	4.7e-08	27.3	0.1		D. macrodidyma	snap_masked-JYGD01000070-processed-gene-0.70-mRNA-1	Cerato-platanin	PF07249.7	1.5e-05	20.5	0.7
P. foliicola	snap_masked-AR2711_(orphans)_contig_218-processed-gene-0.67-mRNA-1 protein AED	Glyco_hydro_16	PF00722.16	6.4e-11	36.1	5.5		F. graminearum	chromosome:GCA_000240135.3:3:298647:300292:1	DAO	PF01266.19	2.2e-07	25.1	0		D. macrodidyma	augustus_masked-JYGD01000180-processed-gene-3.165-mRNA-1	Cerato-platanin	PF07249.7	1.9e-07	26.6	0.4
P. foliicola	snap_masked-AR2711_(orphans)_contig_68-processed-gene-3.73-mRNA-1 protein AED	Glyco_hydro_16	PF00722.16	7e-11	36	0		F. graminearum	chromosome:GCA_000240135.3:3:5387574:5389627:1	DAO	PF01266.19	4e-07	24.3	2		D. macrodidyma	snap_masked-JYGD01000304-processed-gene-2.94-mRNA-1	Cerato-platanin	PF07249.7	7.7e-53	173	0.2
P. foliicola	snap_masked-AR2711_(orphans)_contig_150-processed-gene-0.31-mRNA-1 protein AED	Glyco_hydro_16	PF00722.16	0.00032	14.3	0.2		F. graminearum	chromosome:GCA_000240135.3:4:3867767:3869076:1	DAO	PF01266.19	1.7e-05	18.9	0.8		D. macrodidyma	snap_masked-JYGD01000490-processed-gene-0.83-mRNA-1	Cerato-platanin	PF07249.7	2.7e-53	174.5	0.1
P. foliicola	snap_masked-AR2711_(orphans)_contig_46-processed-gene-0.45-mRNA-1 protein AED	Glyco_hydro_17	PF00332.13	4.7e-08	26.6	0.2		F. graminearum	chromosome:GCA_000240135.3:2:2380100:2382211:-1	DAO	PF01266.19	2.5e-05	18.3	0		D. macrodidyma	augustus_masked-JYGD01000046-processed-gene-3.79-mRNA-1	CFEM	PF05730.6	6.7e-12	40.6	10.2
P. foliicola	augustus_masked-AR2711_(orphans)_contig_147-processed-gene-0.20-mRNA-1 protein AED	Glyco_hydro_18	PF00704.23	3.2e-68	224.9	0.6		F. graminearum	chromosome:GCA_000240135.3:3:5987753:5989678:-1	DAO	PF01266.19	0.00091	13.2	0.2		D. macrodidyma	augustus_masked-JYGD01000206-processed-gene-3.54-mRNA-1	CFEM	PF05730.6	4.1e-15	50.9	8.4
P. foliicola	maker-AR2711_(orphans)_contig_19-snap-gene-0.76-mRNA-1 protein AED	Glyco_hydro_2_C	PF02836.12	1.2e-11	38.4	0		F. graminearum	chromosome:GCA_000240135.3:4:6652118:6653410:-1	Daxx	PF03344.10	0.069	6.6	8.3		D. macrodidyma	augustus_masked-JYGD01000242-processed-gene-1.25-mRNA-1	CFEM	PF05730.6	0.031	9.6	16.3
P. foliicola	snap_masked-AR2711_(orphans)_contig_193-processed-gene-0.26-mRNA-1 protein AED	Glyco_hydro_2_C	PF02836.12	5.7e-07	22.9	0.6		F. graminearum	chromosome:GCA_000240135.3:4:6337675:6340236:-1	DDR	PF08841.5	8.2e-05	16.6	1.6		D. macrodidyma	augustus_masked-JYGD01000306-processed-gene-5.27-mRNA-1	CFEM	PF05730.6	8.6e-73	235.6	160.5
P. foliicola	maker-AR2711_(orphans)_contig_180-snap-gene-0.100-mRNA-1 protein AED	Glyco_hydro_2_C	PF02836.12	2.8e-06	20.7	0		F. graminearum	chromosome:GCA_000240135.3:1:11442091:11442610:-1	DHBP_synthase	PF00926.14	0.0029	11.9	0		D. macrodidyma	augustus_masked-JYGD01000451-processed-gene-0.53-mRNA-1	CFEM	PF05730.6	4.4e-11	37.9	8.6
P. foliicola	maker-AR2711_(orphans)_contig_119-snap-gene-0.165-mRNA-1 protein AED	Glyco_hydro_20	PF00728.17	3.8e-95	313.2	0.1		F. graminearum	chromosome:GCA_000240135.3:3:3161547:3162264:-1	DJ-1_PfpI	PF01965.19	0.0029	12.1	0.9		D. macrodidyma	augustus_masked-JYGD01000604-processed-gene-0.8-mRNA-1	CFEM	PF05730.6	9.3e-08	27.3	9.1
P. foliicola	maker-AR2711_(orphans)_contig_119-snap-gene-0.165-mRNA-1 protein AED	Glyco_hydro_20b	PF02838.10	8.8e-11	36.7	0		F. graminearum	chromosome:GCA_000240135.3:2:476521:477572:-1	DLH	PF01738.13	1.5e-28	94.6	0		D. macrodidyma	snap_masked-JYGD01000060-processed-gene-0.28-mRNA-1	CHAP	PF05257.11	7.1e-24	79.3	9.8
P. foliicola	maker-AR2711_(orphans)_contig_92-snap-gene-0.46-mRNA-1 protein AED	Glyco_hydro_28	PF00295.12	1.7e-46	152.9	2.7		F. graminearum	chromosome:GCA_000240135.3:4:4844248:4845646:1	DNA_pol_viral_N	PF00242.12	2	2.4	12.7		D. macrodidyma	maker-JYGD01000083-augustus-gene-0.8-mRNA-1	Chitin_bind_1	PF00187.14	0.00026	16.4	4.3
P. foliicola	maker-AR2711_(orphans)_contig_105-snap-gene-1.121-mRNA-1 protein AED	Glyco_hydro_28	PF00295.12	1.3e-45	150.1	4.5		F. graminearum	chromosome:GCA_000240135.3:3:576764:577300:-1	DPBB_1	PF03330.13	9.9e-09	30.2	0		D. macrodidyma	augustus_masked-JYGD01000162-processed-gene-0.114-mRNA-1	Chitin_bind_1	PF00187.14	0.015	10.7	13
P. foliicola	snap_masked-AR2711_(orphans)_contig_172-processed-gene-0.142-mRNA-1 protein AED	Glyco_hydro_31	PF01055.21	1.1e-173	572.4	0.1		F. graminearum	chromosome:GCA_000240135.3:3:7001674:7002519:1	DPBB_1	PF03330.13	1.5e-07	26.5	0.2		D. macrodidyma	maker-JYGD01000306-snap-gene-5.94-mRNA-1	Chitin_bind_1	PF00187.14	1.5e-13	46	82.1
P. foliicola	maker-AR2711_(orphans)_contig_70-augustus-gene-0.17-mRNA-1 protein AED	Glyco_hydro_35	PF01301.14	1.1e-73	242.6	0.1		F. graminearum	chromosome:GCA_000240135.3:1:6676032:6678116:-1	Dppa2_A	PF14049.1	0.00067	14.6	0.5		D. macrodidyma	maker-JYGD01000424-augustus-gene-1.65-mRNA-1	Chitin_bind_1	PF00187.14	0.041	9.4	16.5
P. foliicola	maker-AR2711_(orphans)_contig_70-augustus-gene-0.17-mRNA-1 protein AED	Glyco_hydro_42	PF02449.10	2.2e-09	31.1	0.1		F. graminearum	chromosome:GCA_000240135.3:3:6092488:6094827:-1	DPPIV_N	PF00930.16	1.7e-112	370.5	1.8		D. macrodidyma	augustus_masked-JYGD01000634-processed-gene-0.0-mRNA-1	Chitin_bind_1	PF00187.14	8.2e-15	50	53.2
P. foliicola	maker-AR2711_(orphans)_contig_19-snap-gene-0.76-mRNA-1 protein AED	Glyco_hydro_42	PF02449.10	3.6e-06	20.6	0		F. graminearum	chromosome:GCA_000240135.3:4:460873:463610:-1	DUF1034	PF06280.7	2.3e-16	55.2	0.1		D. macrodidyma	snap_masked-JYGD01000306-processed-gene-6.59-mRNA-1	Chitin_bind_3	PF03067.10	1.8e-14	49.8	0.2
P. foliicola	maker-AR2711_(orphans)_contig_180-snap-gene-0.100-mRNA-1 protein AED	Glyco_hydro_42	PF02449.10	6.7e-05	16.4	0.1		F. graminearum	chromosome:GCA_000240135.3:3:7071186:7073866:1	DUF1034	PF06280.7	1.8e-12	42.7	0		D. macrodidyma	snap_masked-JYGD01000118-processed-gene-12.144-mRNA-1	Chlorophyllase2	PF12740.2	2e-05	19	0
P. foliicola	augustus_masked-AR2711_(orphans)_contig_103-processed-gene-0.120-mRNA-1 protein AED	Glyco_hydro_43	PF04616.9	9.4e-56	183.2	4.6		F. graminearum	chromosome:GCA_000240135.3:3:178015:180460:-1	DUF1080	PF06439.6	0.0025	12.7	0		D. macrodidyma	augustus_masked-JYGD01000403-processed-gene-1.95-mRNA-1	Chlorophyllase2	PF12740.2	1.1e-06	23.1	0
P. foliicola	maker-AR2711_(orphans)_contig_207-snap-gene-0.131-mRNA-1 protein AED	Glyco_hydro_43	PF04616.9	7.5e-44	144.2	2.1		F. graminearum	chromosome:GCA_000240135.3:2:5848809:5850295:-1	DUF1108	PF06531.6	0.0013	13.9	0.1		D. macrodidyma	maker-JYGD01000193-augustus-gene-7.113-mRNA-1	Chondroitinas_B	PF14592.1	0.00018	15.8	0.1
P. foliicola	augustus_masked-AR2711_(orphans)_contig_70-processed-gene-0.9-mRNA-1 protein AED	Glyco_hydro_43	PF04616.9	2.2e-37	122.9	0.7		F. graminearum	chromosome:GCA_000240135.3:3:3161547:3162264:-1	DUF1180	PF06679.7	0.0013	13.6	1.9		D. macrodidyma	maker-JYGD01000193-augustus-gene-7.104-mRNA-1	Chordopox_G2	PF05796.7	0.0043	11.6	0.2
P. foliicola	snap_masked-AR2711_(orphans)_contig_121-processed-gene-0.89-mRNA-1 protein AED	Glyco_hydro_43	PF04616.9	3.3e-34	112.5	8.8		F. graminearum	chromosome:GCA_000240135.3:2:3376120:3377362:-1	DUF1191	PF06697.7	0.001	12.9	0		D. macrodidyma	snap_masked-JYGD01000875-processed-gene-0.4-mRNA-1	ChW	PF07538.6	0.0054	11.7	1.1
P. foliicola	augustus_masked-AR2711_(orphans)_contig_147-processed-gene-0.45-mRNA-1 protein AED	Glyco_hydro_43	PF04616.9	6.7e-30	98.4	0.2		F. graminearum	chromosome:GCA_000240135.3:1:5837023:5837970:-1	DUF1191	PF06697.7	0.0011	12.8	0		D. macrodidyma	augustus_masked-JYGD01000055-processed-gene-0.68-mRNA-1	CM_2	PF01817.16	5.9e-07	25	0
P. foliicola	maker-AR2711_(orphans)_contig_103-snap-gene-0.78-mRNA-1 protein AED	Glyco_hydro_43	PF04616.9	2.3e-17	57.2	1.3		F. graminearum	chromosome:GCA_000240135.3:3:6084702:6085945:-1	DUF1199	PF06712.6	0.013	10.5	5.7		D. macrodidyma	augustus_masked-JYGD01000118-processed-gene-5.44-mRNA-1	CobT	PF06213.7	0.008	10.7	8.9
P. foliicola	maker-AR2711_(orphans)_contig_78-augustus-gene-0.17-mRNA-1 protein AED	Glyco_hydro_43	PF04616.9	1.3e-13	44.9	8.9		F. graminearum	chromosome:GCA_000240135.3:4:6914532:6916333:1	DUF1216	PF06746.6	0.00089	14.1	1.1		D. macrodidyma	augustus_masked-JYGD01000147-processed-gene-8.65-mRNA-1	CobT	PF06213.7	1.1	3.7	12.3
P. foliicola	augustus_masked-AR2711_(orphans)_contig_1-processed-gene-1.187-mRNA-1 protein AED	Glyco_hydro_57	PF03065.10	4.2e-08	26.7	0		F. graminearum	chromosome:GCA_000240135.3:2:4636977:4638717:-1	DUF1237	PF06824.6	3e-181	597.6	0		D. macrodidyma	augustus_masked-JYGD01000036-processed-gene-4.15-mRNA-1	COesterase	PF00135.23	3.1e-59	196.5	0.1
P. foliicola	snap_masked-AR2711_(orphans)_contig_61-processed-gene-2.33-mRNA-1 protein AED	Glyco_hydro_61	PF03443.9	2.3e-81	267	0.4		F. graminearum	chromosome:GCA_000240135.3:4:4216573:4218120:-1	DUF1349	PF07081.6	0.0017	12.7	0		D. macrodidyma	snap_masked-JYGD01000046-processed-gene-10.57-mRNA-1	COesterase	PF00135.23	1.6e-102	339.3	0
P. foliicola	snap_masked-AR2711_(orphans)_contig_134-processed-gene-0.139-mRNA-1 protein AED	Glyco_hydro_61	PF03443.9	1.4e-71	235.1	0		F. graminearum	chromosome:GCA_000240135.3:2:3178412:3180759:-1	DUF1349	PF07081.6	0.0018	12.7	0.5		D. macrodidyma	maker-JYGD01000067-augustus-gene-1.132-mRNA-1	COesterase	PF00135.23	0.00031	15	1.1
P. foliicola	augustus_masked-AR2711_(orphans)_contig_53-processed-gene-0.104-mRNA-1 protein AED	Glyco_hydro_61	PF03443.9	7.3e-64	209.8	0		F. graminearum	chromosome:GCA_000240135.3:2:6415870:6416846:-1	DUF1406	PF07190.6	0.0039	12	0		D. macrodidyma	snap_masked-JYGD01000083-processed-gene-4.159-mRNA-1	COesterase	PF00135.23	1.4e-93	309.8	0
P. foliicola	augustus_masked-AR2711_(orphans)_contig_140-processed-gene-0.111-mRNA-1 protein AED	Glyco_hydro_61	PF03443.9	1.1e-58	192.9	1.6		F. graminearum	chromosome:GCA_000240135.3:4:1958786:1959735:1	DUF1524	PF07510.6	2.7e-16	54.7	0.1		D. macrodidyma	maker-JYGD01000084-augustus-gene-10.12-mRNA-1	COesterase	PF00135.23	1.7e-105	349.1	0.1
P. foliicola	snap_masked-AR2711_(orphans)_contig_40-processed-gene-0.100-mRNA-1 protein AED	Glyco_hydro_61	PF03443.9	4.7e-52	171.2	0.1		F. graminearum	chromosome:GCA_000240135.3:2:7746834:7748132:-1	DUF1565	PF07602.6	0.00016	15.9	0.3		D. macrodidyma	snap_masked-JYGD01000118-processed-gene-5.86-mRNA-1	COesterase	PF00135.23	1.9e-64	213.7	6.7
P. foliicola	snap_masked-AR2711_(orphans)_contig_19-processed-gene-0.123-mRNA-1 protein AED	Glyco_hydro_61	PF03443.9	0.0025	11.9	0		F. graminearum	chromosome:GCA_000240135.3:2:8846211:8848358:-1	DUF1565	PF07602.6	0.035	8.3	8.1		D. macrodidyma	maker-JYGD01000158-augustus-gene-0.57-mRNA-1	COesterase	PF00135.23	1e-71	237.6	0.1
P. foliicola	maker-AR2711_(orphans)_contig_109-snap-gene-0.15-mRNA-1 protein AED	Glyco_hydro_63	PF03200.11	2.6e-235	777.2	0.1		F. graminearum	chromosome:GCA_000240135.3:1:812420:815520:-1	DUF1620	PF07774.8	9.1e-64	209.7	0		D. macrodidyma	maker-JYGD01000162-augustus-gene-0.177-mRNA-1	COesterase	PF00135.23	4.6e-93	308.1	0.3
P. foliicola	augustus_masked-AR2711_(orphans)_contig_60-processed-gene-1.21-mRNA-1 protein AED	Glyco_hydro_65m	PF03632.10	0.00017	14.6	0		F. graminearum	chromosome:GCA_000240135.3:4:7407594:7408658:-1	DUF1668	PF07893.8	0.0049	11	0		D. macrodidyma	augustus_masked-JYGD01000269-processed-gene-0.54-mRNA-1	COesterase	PF00135.23	7.6e-89	294.2	1.6
P. foliicola	snap_masked-AR2711_(orphans)_contig_122-processed-gene-0.120-mRNA-1 protein AED	Glyco_hydro_7	PF00840.15	9.4e-186	611.6	13.6		F. graminearum	chromosome:GCA_000240135.3:2:8244689:8246560:1	DUF1680	PF07944.7	4.9e-142	468.8	0.7		D. macrodidyma	maker-JYGD01000317-snap-gene-2.57-mRNA-1	COesterase	PF00135.23	8.5e-96	317.1	0.1
P. foliicola	maker-AR2711_(orphans)_contig_207-snap-gene-0.144-mRNA-1 protein AED	Glyco_hydro_7	PF00840.15	1.1e-154	509.2	5.5		F. graminearum	chromosome:GCA_000240135.3:1:5918881:5921209:-1	DUF187	PF02638.10	1.2e-06	22.6	0.1		D. macrodidyma	augustus_masked-JYGD01000344-processed-gene-4.142-mRNA-1	COesterase	PF00135.23	7.7e-100	330.5	0
P. foliicola	snap_masked-AR2711_(orphans)_contig_193-processed-gene-0.26-mRNA-1 protein AED	Glyco_hydro_72	PF03198.9	3.4e-110	362.2	1.6		F. graminearum	chromosome:GCA_000240135.3:2:5848809:5850295:-1	DUF187	PF02638.10	0.00058	13.8	0.2		D. macrodidyma	augustus_masked-JYGD01000356-processed-gene-0.159-mRNA-1	COesterase	PF00135.23	4.4e-86	285.1	0
P. foliicola	maker-AR2711_(orphans)_contig_26-snap-gene-2.45-mRNA-1 protein AED	Glyco_hydro_75	PF07335.6	1.1e-37	123.6	0.2		F. graminearum	chromosome:GCA_000240135.3:1:11345710:11348646:-1	DUF1965	PF09248.5	6.7e-27	88.3	0		D. macrodidyma	maker-JYGD01000393-snap-gene-0.99-mRNA-1	COesterase	PF00135.23	7.4e-64	211.7	0
P. foliicola	maker-AR2711_(orphans)_contig_98-snap-gene-0.12-mRNA-1 protein AED	Glyco_hydro_76	PF03663.9	3.4e-139	458.6	8.9		F. graminearum	chromosome:GCA_000240135.3:2:5848809:5850295:-1	DUF1966	PF09260.6	5.6e-06	21.5	0.1		D. macrodidyma	snap_masked-JYGD01000527-processed-gene-0.4-mRNA-1	COesterase	PF00135.23	4.9e-101	334.4	0
P. foliicola	maker-AR2711_(orphans)_contig_1-snap-gene-1.116-mRNA-1 protein AED	Glyco_hydro_88	PF07470.8	2.6e-64	211.6	4.6		F. graminearum	chromosome:GCA_000240135.3:3:3309669:3312525:-1	DUF1996	PF09362.5	1.8e-69	229	0.7		D. macrodidyma	augustus_masked-JYGD01000497-processed-gene-1.81-mRNA-1	Colipase	PF01114.13	1.5	3.9	17.5
P. foliicola	snap_masked-AR2711_(orphans)_contig_1-processed-gene-1.69-mRNA-1 protein AED	Glyco_transf_64	PF09258.5	5.3e-54	177.2	0		F. graminearum	chromosome:GCA_000240135.3:3:5890617:5891510:1	DUF2048	PF09752.4	0.0041	11	0		D. macrodidyma	augustus_masked-JYGD01000497-processed-gene-1.81-mRNA-1	Colipase-like	PF15083.1	0.0031	12.9	7.3
P. foliicola	maker-AR2711_(orphans)_contig_119-snap-gene-0.165-mRNA-1 protein AED	Glycohydro_20b2	PF14845.1	3.1e-26	86.8	0		F. graminearum	chromosome:GCA_000240135.3:3:164023:166269:-1	DUF2070	PF09843.4	0.00092	13.8	0		D. macrodidyma	snap_masked-JYGD01000306-processed-gene-6.59-mRNA-1	COPI_C	PF06957.6	7.2	0.4	15.5
P. foliicola	snap_masked-AR2711_(orphans)_contig_1-processed-gene-1.69-mRNA-1 protein AED	Glycos_transf_2	PF00535.21	0.00028	14.9	1.4		F. graminearum	chromosome:GCA_000240135.3:2:3464786:3465559:-1	DUF2089	PF09862.4	0.0034	12.2	0		D. macrodidyma	snap_masked-JYGD01000306-processed-gene-0.39-mRNA-1	CPSase_sm_chain	PF00988.17	0.0026	12.7	0
P. foliicola	maker-AR2711_(orphans)_contig_136-snap-gene-0.34-mRNA-1 protein AED	Glyoxalase	PF00903.20	0.00085	13.6	0.3		F. graminearum	chromosome:GCA_000240135.3:3:5979599:5980726:1	DUF2111	PF09884.4	0.00038	15.3	0.6		D. macrodidyma	augustus_masked-JYGD01000046-processed-gene-4.52-mRNA-1	Cro	PF09048.5	0.0021	13.2	0
P. foliicola	snap_masked-AR2711_(orphans)_contig_61-processed-gene-3.72-mRNA-1 protein AED	GMC_oxred_C	PF05199.8	1.2e-21	71.8	0.6		F. graminearum	chromosome:GCA_000240135.3:3:6809996:6811646:1	DUF2183	PF09949.4	2e-19	64.4	0.1		D. macrodidyma	augustus_masked-JYGD01000111-processed-gene-3.45-mRNA-1	CrtC	PF07143.6	3.3e-15	51.6	0
P. foliicola	snap_masked-AR2711_(orphans)_contig_61-processed-gene-3.72-mRNA-1 protein AED	GMC_oxred_N	PF00732.14	1.8e-32	106.9	0		F. graminearum	chromosome:GCA_000240135.3:4:7837113:7838504:1	DUF2218	PF09981.4	0.0017	13.6	0.1		D. macrodidyma	augustus_masked-JYGD01000083-processed-gene-3.105-mRNA-1	Crystall	PF00030.14	0.0034	12.7	0.1
P. foliicola	snap_masked-AR2711_(orphans)_contig_75-processed-gene-0.25-mRNA-1 protein AED	GPI-anchored	PF10342.4	5e-22	72.5	0.4		F. graminearum	chromosome:GCA_000240135.3:4:3339260:3341494:1	DUF229	PF02995.12	4.5e-05	17	0.1		D. macrodidyma	augustus_masked-JYGD01000207-processed-gene-1.41-mRNA-1	Crystall	PF00030.14	0.00019	16.7	0.4
P. foliicola	snap_masked-AR2711_(orphans)_contig_14-processed-gene-0.208-mRNA-1 protein AED	GPI-anchored	PF10342.4	2.1e-15	51.3	0.2		F. graminearum	chromosome:GCA_000240135.3:4:4291812:4293681:-1	DUF229	PF02995.12	0.0039	10.6	0.1		D. macrodidyma	augustus_masked-JYGD01000207-processed-gene-1.41-mRNA-1	Crystall_3	PF08964.5	0.0016	13.6	0.2
P. foliicola	maker-AR2711_(orphans)_contig_61-snap-gene-2.77-mRNA-1 protein AED	Gpi16	PF04113.9	3.6e-237	782.1	0		F. graminearum	chromosome:GCA_000240135.3:2:8725727:8729908:-1	DUF2457	PF10446.4	0.098	6.3	5.9		D. macrodidyma	augustus_masked-JYGD01000148-processed-gene-0.1-mRNA-1	Cu_amine_oxid	PF01179.15	3.9e-26	87.1	0
P. foliicola	snap_masked-AR2711_(orphans)_contig_13-processed-gene-0.79-mRNA-1 protein AED	Granulin	PF00396.13	0.041	8.3	22.5		F. graminearum	chromosome:GCA_000240135.3:3:5498398:5500200:-1	DUF2531	PF10748.4	0.0031	11.8	0.8		D. macrodidyma	augustus_masked-JYGD01000181-processed-gene-1.38-mRNA-1	Cul7	PF11515.3	0.0013	14	0
P. foliicola	augustus_masked-AR2711_(orphans)_contig_138-processed-gene-0.157-mRNA-1 protein AED	Granulin	PF00396.13	0.9	4.1	28.6		F. graminearum	chromosome:GCA_000240135.3:1:7301426:7302135:-1	DUF2531	PF10748.4	0.051	7.8	14.9		D. macrodidyma	maker-JYGD01000206-augustus-gene-3.103-mRNA-1	Cu-oxidase	PF00394.17	2.4e-38	127	1.9
P. foliicola	augustus_masked-AR2711_(orphans)_contig_142-processed-gene-0.8-mRNA-1 protein AED	GRP	PF07172.6	9.6e-08	26.8	0.9		F. graminearum	chromosome:GCA_000240135.3:1:8617462:8618339:1	DUF2613	PF11021.3	0.053	8.4	7		D. macrodidyma	maker-JYGD01000304-augustus-gene-2.123-mRNA-1	Cu-oxidase	PF00394.17	5.1e-34	112.9	2
P. foliicola	augustus_masked-AR2711_(orphans)_contig_60-processed-gene-1.71-mRNA-1 protein AED	GRP	PF07172.6	0.97	4.3	21.9		F. graminearum	chromosome:GCA_000240135.3:1:7169085:7170749:-1	DUF2920	PF11144.3	0.0039	11.2	0		D. macrodidyma	maker-JYGD01000206-augustus-gene-3.103-mRNA-1	Cu-oxidase_2	PF07731.9	2.2e-40	132.8	6
P. foliicola	snap_masked-AR2711_(orphans)_contig_11-processed-gene-1.21-mRNA-1 protein AED	GTP_EFTU	PF00009.22	6e-07	23.3	0		F. graminearum	chromosome:GCA_000240135.3:3:360960:362042:1	DUF2974	PF11187.3	0.001	13.5	0		D. macrodidyma	maker-JYGD01000304-augustus-gene-2.123-mRNA-1	Cu-oxidase_2	PF07731.9	3e-37	122.6	0.8
P. foliicola	snap_masked-AR2711_(orphans)_contig_11-processed-gene-1.21-mRNA-1 protein AED	Gtr1_RagA	PF04670.7	2e-06	21.4	0		F. graminearum	chromosome:GCA_000240135.3:3:360960:362042:1	DUF3089	PF11288.3	6.6e-05	17.2	0		D. macrodidyma	maker-JYGD01000206-augustus-gene-3.103-mRNA-1	Cu-oxidase_3	PF07732.10	2.9e-47	154.7	5.8
P. foliicola	augustus_masked-AR2711_(orphans)_contig_214-processed-gene-0.111-mRNA-1 protein AED	HAD_2	PF13419.1	3.1e-17	57.6	0.1		F. graminearum	chromosome:GCA_000240135.3:2:3395044:3395931:-1	DUF3129	PF11327.3	2.9e-59	195	9.4		D. macrodidyma	maker-JYGD01000304-augustus-gene-2.123-mRNA-1	Cu-oxidase_3	PF07732.10	2.7e-40	132.2	1.9
P. foliicola	augustus_masked-AR2711_(orphans)_contig_61-processed-gene-1.14-mRNA-1 protein AED	Hce2	PF14856.1	4.2e-11	37	0.3		F. graminearum	chromosome:GCA_000240135.3:4:6756740:6757954:1	DUF3129	PF11327.3	4.1e-55	181.5	11.2		D. macrodidyma	snap_masked-JYGD01000065-processed-gene-0.29-mRNA-1	Cupin_1	PF00190.17	4.2e-11	37.9	0.3
P. foliicola	maker-AR2711_(orphans)_contig_1-augustus-gene-0.4-mRNA-1 protein AED	hEGF	PF12661.2	0.21	6.2	9.7		F. graminearum	chromosome:GCA_000240135.3:2:722581:723487:-1	DUF3139	PF11337.3	0.00027	16.3	1.4		D. macrodidyma	snap_masked-JYGD01000065-processed-gene-0.29-mRNA-1	Cupin_2	PF07883.6	0.0034	12.3	0.1
P. foliicola	maker-AR2711_(orphans)_contig_74-snap-gene-0.77-mRNA-1 protein AED	HeH	PF12949.2	5.2e-13	42.6	0.5		F. graminearum	chromosome:GCA_000240135.3:4:7472699:7476327:1	DUF3142	PF11340.3	0.00071	14.3	0		D. macrodidyma	snap_masked-JYGD01000206-processed-gene-3.92-mRNA-1	Cupin_2	PF07883.6	3.4e-11	38	0.3
P. foliicola	augustus_masked-AR2711_(orphans)_contig_109-processed-gene-1.51-mRNA-1 protein AED	Herpes_BLLF1	PF05109.8	0.1	4.7	29.3		F. graminearum	chromosome:GCA_000240135.3:3:1961814:1963546:1	DUF3206	PF11472.3	0.002	12.9	0		D. macrodidyma	snap_masked-JYGD01000206-processed-gene-3.92-mRNA-1	Cupin_3	PF05899.7	4.8e-05	18.2	0.1
P. foliicola	augustus_masked-AR2711_(orphans)_contig_61-processed-gene-3.140-mRNA-1 protein AED	Herpes_gE	PF02480.11	0.0003	13.4	0.1		F. graminearum	chromosome:GCA_000240135.3:2:8213378:8213941:1	DUF3237	PF11578.3	1.5e-33	110.3	0		D. macrodidyma	maker-JYGD01000206-augustus-gene-3.103-mRNA-1	Cupredoxin_1	PF13473.1	5.1e-05	18.6	0
P. foliicola	maker-AR2711_(orphans)_contig_11-snap-gene-1.52-mRNA-1 protein AED	Herpes_UL3	PF03369.8	0.0019	12.4	0		F. graminearum	chromosome:GCA_000240135.3:3:6084702:6085945:-1	DUF3238	PF11579.3	0.0015	13.2	0.1		D. macrodidyma	maker-JYGD01000083-augustus-gene-1.81-mRNA-1	Cutinase	PF01083.17	8.5e-55	180.7	0.1
P. foliicola	maker-AR2711_(orphans)_contig_110-snap-gene-0.111-mRNA-1 protein AED	Het-C	PF07217.6	3.6e-266	878.4	0		F. graminearum	chromosome:GCA_000240135.3:1:2434009:2436671:1	DUF3419	PF11899.3	1e-158	523	0		D. macrodidyma	augustus_masked-JYGD01000176-processed-gene-0.26-mRNA-1	Cutinase	PF01083.17	2.4e-28	94.5	0.4
P. foliicola	snap_masked-AR2711_(orphans)_contig_61-processed-gene-3.72-mRNA-1 protein AED	HI0933_like	PF03486.9	2.9e-07	23.5	0		F. graminearum	chromosome:GCA_000240135.3:3:7001674:7002519:1	DUF3533	PF12051.3	0.0019	12	0		D. macrodidyma	maker-JYGD01000323-augustus-gene-0.0-mRNA-1	Cutinase	PF01083.17	2.6e-35	117.2	1
P. foliicola	augustus_masked-AR2711_(orphans)_contig_43-processed-gene-0.97-mRNA-1 protein AED	HI0933_like	PF03486.9	3.9e-07	23.1	0.2		F. graminearum	chromosome:GCA_000240135.3:4:2855141:2857174:1	DUF3827	PF12877.2	0.36	3.8	9.1		D. macrodidyma	augustus_masked-JYGD01000351-processed-gene-1.31-mRNA-1	Cutinase	PF01083.17	3e-40	133.3	0.5
P. foliicola	maker-AR2711_(orphans)_contig_120-augustus-gene-0.3-mRNA-1 protein AED	His_Phos_2	PF00328.17	8.5e-10	32.7	0.1		F. graminearum	chromosome:GCA_000240135.3:2:233899:234858:-1	DUF3863	PF12979.2	0.0037	10.9	1.1		D. macrodidyma	augustus_masked-JYGD01000353-processed-gene-1.58-mRNA-1	Cutinase	PF01083.17	1.1e-46	154.2	0.3
P. foliicola	maker-AR2711_(orphans)_contig_48-snap-gene-1.64-mRNA-1 protein AED	HRXXH	PF13933.1	9e-108	353.6	0.1		F. graminearum	chromosome:GCA_000240135.3:1:7861188:7863181:-1	DUF3971	PF13116.1	0.001	13.5	3.8		D. macrodidyma	augustus_masked-JYGD01000451-processed-gene-0.104-mRNA-1	Cutinase	PF01083.17	2.1e-09	32.8	0.2
P. foliicola	snap_masked-AR2711_(orphans)_contig_172-processed-gene-0.117-mRNA-1 protein AED	HsbA	PF12296.3	1.9e-06	22	1.2		F. graminearum	chromosome:GCA_000240135.3:2:6282936:6283729:-1	DUF4237	PF14021.1	2.3e-30	99.8	0.1		D. macrodidyma	augustus_masked-JYGD01000080-processed-gene-1.36-mRNA-1	CVNH	PF08881.5	3.2e-06	22.8	0.1
P. foliicola	snap_masked-AR2711_(orphans)_contig_16-processed-gene-0.56-mRNA-1 protein AED	HtaA	PF04213.8	5.4e-05	17.8	0.1		F. graminearum	chromosome:GCA_000240135.3:2:6080037:6080850:1	DUF4237	PF14021.1	2.5e-30	99.7	0		D. macrodidyma	augustus_masked-JYGD01000083-processed-gene-4.86-mRNA-1	CVNH	PF08881.5	1.8e-13	46.1	0
P. foliicola	augustus_masked-AR2711_(orphans)_contig_79-processed-gene-0.4-mRNA-1 protein AED	HTH_28	PF13518.1	0.00036	14.8	0.7		F. graminearum	chromosome:GCA_000240135.3:1:9030141:9031547:1	DUF4293	PF14126.1	0.0032	12.4	0		D. macrodidyma	augustus_masked-JYGD01000123-processed-gene-2.76-mRNA-1	CVNH	PF08881.5	2e-11	39.5	0.2
P. foliicola	augustus_masked-AR2711_(orphans)_contig_79-processed-gene-0.4-mRNA-1 protein AED	HTH_Tnp_1	PF01527.15	3.8e-07	24.3	0.3		F. graminearum	chromosome:GCA_000240135.3:1:10480389:10481651:-1	DUF4328	PF14219.1	0.0011	13.3	0		D. macrodidyma	augustus_masked-JYGD01000413-processed-gene-1.67-mRNA-1	CVNH	PF08881.5	3e-10	35.7	0.1
P. foliicola	snap_masked-AR2711_(orphans)_contig_67-processed-gene-0.21-mRNA-1 protein AED	HyaE	PF07449.6	0.00037	14.7	0		F. graminearum	chromosome:GCA_000240135.3:1:7861188:7863181:-1	DUF4328	PF14219.1	0.0027	12.1	0		D. macrodidyma	augustus_masked-JYGD01000604-processed-gene-0.8-mRNA-1	CytochromB561_N	PF09786.4	9	0	17.7
P. foliicola	snap_masked-AR2711_(orphans)_contig_136-processed-gene-0.81-mRNA-1 protein AED	Hydrolase_4	PF12146.3	0.001	13.2	0.2		F. graminearum	chromosome:GCA_000240135.3:4:4860378:4861923:1	DUF4329	PF14220.1	0.0024	12.9	0		D. macrodidyma	maker-JYGD01000289-augustus-gene-0.125-mRNA-1	Cytokin-bind	PF09265.5	8.8e-05	17.2	0
P. foliicola	snap_masked-AR2711_(orphans)_contig_122-processed-gene-0.143-mRNA-1 protein AED	Hydrophobin	PF01185.13	0.044	8.6	14.9		F. graminearum	chromosome:GCA_000240135.3:3:7337028:7337544:-1	DUF4392	PF14336.1	0.0022	11.8	0.6		D. macrodidyma	snap_masked-JYGD01000450-processed-gene-1.159-mRNA-1	Cytokin-bind	PF09265.5	0.001	13.7	0
P. foliicola	maker-AR2711_(orphans)_contig_24-snap-gene-0.93-mRNA-1 protein AED	Hydrophobin_2	PF06766.6	9.7e-26	83.6	10.3		F. graminearum	chromosome:GCA_000240135.3:1:3075187:3076743:-1	DUF4448	PF14610.1	9.5e-34	111.6	0		D. macrodidyma	snap_masked-JYGD01000005-processed-gene-0.58-mRNA-1	DAO	PF01266.19	0.00081	13.8	0.1
P. foliicola	maker-AR2711_(orphans)_contig_11-snap-gene-2.11-mRNA-1 protein AED	Inhibitor_I9	PF05922.11	4.3e-19	63.2	0.1		F. graminearum	chromosome:GCA_000240135.3:1:10480389:10481651:-1	DUF4448	PF14610.1	4.8e-05	18	0		D. macrodidyma	augustus_masked-JYGD01000046-processed-gene-4.78-mRNA-1	DAO	PF01266.19	9.8e-09	30	0
P. foliicola	maker-AR2711_(orphans)_contig_5-snap-gene-0.21-mRNA-1 protein AED	Inhibitor_I9	PF05922.11	3.6e-14	47.4	0		F. graminearum	chromosome:GCA_000240135.3:1:1332282:1333756:1	DUF4448	PF14610.1	0.00015	16.4	1.3		D. macrodidyma	augustus_masked-JYGD01000083-processed-gene-1.56-mRNA-1	DAO	PF01266.19	3.8e-08	28	1.9
P. foliicola	maker-AR2711_(orphans)_contig_78-snap-gene-0.58-mRNA-1 protein AED	Inhibitor_I9	PF05922.11	5.4e-06	21.2	0		F. graminearum	chromosome:GCA_000240135.3:1:9030141:9031547:1	DUF4448	PF14610.1	0.0018	12.8	0		D. macrodidyma	maker-JYGD01000143-augustus-gene-2.21-mRNA-1	DAO	PF01266.19	2.4e-14	48.4	0
P. foliicola	maker-AR2711_(orphans)_contig_53-snap-gene-0.3-mRNA-1 protein AED	Inhibitor_I9	PF05922.11	0.00056	14.8	0.1		F. graminearum	chromosome:GCA_000240135.3:1:5837023:5837970:-1	DUF4448	PF14610.1	0.0036	11.8	0		D. macrodidyma	snap_masked-JYGD01000144-processed-gene-2.103-mRNA-1	DAO	PF01266.19	3.1e-08	28.3	1.4
P. foliicola	augustus_masked-AR2711_(orphans)_contig_152-processed-gene-0.10-mRNA-1 protein AED	Intron_maturas2	PF01348.16	0.0013	13	0		F. graminearum	chromosome:GCA_000240135.3:2:7163464:7166842:-1	DUF4480	PF13715.1	0.0024	13	0.5		D. macrodidyma	augustus_masked-JYGD01000148-processed-gene-0.2-mRNA-1	DAO	PF01266.19	1.1e-10	36.3	0.1
P. foliicola	maker-AR2711_(orphans)_contig_74-snap-gene-0.77-mRNA-1 protein AED	Ish1	PF10281.4	2.7e-83	267.9	25.9		F. graminearum	chromosome:GCA_000240135.3:4:2855141:2857174:1	DUF4551	PF15087.1	2.5	1.3	13.5		D. macrodidyma	maker-JYGD01000185-augustus-gene-0.108-mRNA-1	DAO	PF01266.19	5.6e-10	34	0.7
P. foliicola	augustus_masked-AR2711_(orphans)_contig_43-processed-gene-0.97-mRNA-1 protein AED	K_oxygenase	PF13434.1	0.0022	11.2	0.3		F. graminearum	chromosome:GCA_000240135.3:1:11576881:11580053:-1	DUF4560	PF15118.1	2.9	2.9	11.7		D. macrodidyma	maker-JYGD01000193-augustus-gene-3.18-mRNA-1	DAO	PF01266.19	4.3e-06	21.3	0.1
P. foliicola	snap_masked-AR2711_(orphans)_contig_280-processed-gene-0.13-mRNA-1 protein AED	Kelch_6	PF13964.1	0.0012	13.3	0.2		F. graminearum	chromosome:GCA_000240135.3:1:7301426:7302135:-1	DUF4611	PF15387.1	0.79	5	10.2		D. macrodidyma	maker-JYGD01000196-augustus-gene-2.1-mRNA-1	DAO	PF01266.19	1.6e-05	19.3	3.2
P. foliicola	augustus_masked-AR2711_(orphans)_contig_75-processed-gene-0.63-mRNA-1 protein AED	KR	PF08659.5	8.7e-05	16.5	2.5		F. graminearum	chromosome:GCA_000240135.3:2:8725727:8729908:-1	DUF4611	PF15387.1	3.4	3	11.6		D. macrodidyma	augustus_masked-JYGD01000317-processed-gene-1.86-mRNA-1	DAO	PF01266.19	1.8e-12	42.3	0.2
P. foliicola	maker-AR2711_(orphans)_contig_108-exonerate_protein2genome-gene-0.69-mRNA-1 protein AED	Lamprin	PF06403.6	0.00014	16	4.3		F. graminearum	chromosome:GCA_000240135.3:2:233899:234858:-1	DUF515	PF04415.7	0.27	4.4	7.3		D. macrodidyma	maker-JYGD01000389-snap-gene-0.23-mRNA-1	DAO	PF01266.19	1.7e-06	22.6	0.1
P. foliicola	maker-AR2711_(orphans)_contig_167-augustus-gene-1.169-mRNA-1 protein AED	Lectin_leg-like	PF03388.8	1.9e-63	207.9	0		F. graminearum	chromosome:GCA_000240135.3:4:4844248:4845646:1	DUF566	PF04484.7	0.82	4.1	15.1		D. macrodidyma	snap_masked-JYGD01000404-processed-gene-0.100-mRNA-1	DAO	PF01266.19	7.7e-06	20.4	0
P. foliicola	maker-AR2711_(orphans)_contig_167-augustus-gene-1.169-mRNA-1 protein AED	Lectin_legB	PF00139.14	4.3e-05	17.2	0		F. graminearum	chromosome:GCA_000240135.3:4:6930526:6931269:1	DUF566	PF04484.7	6.5	1.1	14.5		D. macrodidyma	maker-JYGD01000441-augustus-gene-2.132-mRNA-1	DAO	PF01266.19	1.2e-07	26.4	0.3
P. foliicola	snap_masked-AR2711_(orphans)_contig_142-processed-gene-0.90-mRNA-1 protein AED	LicD	PF04991.8	1.8e-34	113.9	4.6		F. graminearum	chromosome:GCA_000240135.3:4:2855141:2857174:1	DUF572	PF04502.8	1.8	2.7	13.5		D. macrodidyma	augustus_masked-JYGD01000230-processed-gene-0.15-mRNA-1	DDDD	PF10161.4	0.0052	11.9	0.4
P. foliicola	augustus_masked-AR2711_(orphans)_contig_164-processed-gene-0.61-mRNA-1 protein AED	Lin-8	PF03353.10	0.31	4.5	7.2		F. graminearum	chromosome:GCA_000240135.3:4:2855141:2857174:1	DUF605	PF04652.11	0.088	7.2	31.7		D. macrodidyma	maker-JYGD01000344-augustus-gene-1.50-mRNA-1	DDR	PF08841.5	5e-05	17.7	0.5
P. foliicola	snap_masked-AR2711_(orphans)_contig_18-processed-gene-1.45-mRNA-1 protein AED	LIP	PF03583.9	3.6e-09	30.5	0.2		F. graminearum	chromosome:GCA_000240135.3:3:5355858:5357645:-1	DUF605	PF04652.11	2.8	2.2	16.4		D. macrodidyma	augustus_masked-JYGD01000103-processed-gene-0.3-mRNA-1	Defensin_2	PF01097.13	0.00045	15.4	5.7
P. foliicola	snap_masked-AR2711_(orphans)_contig_136-processed-gene-0.81-mRNA-1 protein AED	LIP	PF03583.9	1.1e-07	25.6	0.8		F. graminearum	chromosome:GCA_000240135.3:3:5555079:5557604:1	DUF608	PF04685.8	1e-12	42.5	0.4		D. macrodidyma	snap_masked-JYGD01000268-processed-gene-0.20-mRNA-1	DGF-1_4	PF11024.3	8	2.4	40
P. foliicola	snap_masked-AR2711_(orphans)_contig_49-processed-gene-1.80-mRNA-1 protein AED	Lipase_2	PF01674.13	1.1e-05	19.1	0		F. graminearum	chromosome:GCA_000240135.3:3:178015:180460:-1	DUF608	PF04685.8	5.3e-07	23.7	1.4		D. macrodidyma	augustus_masked-JYGD01000147-processed-gene-8.65-mRNA-1	DHHW	PF14286.1	0.009	10.7	3.7
P. foliicola	augustus_masked-AR2711_(orphans)_contig_260-processed-gene-0.49-mRNA-1 protein AED	Lipase_3	PF01764.20	1.4e-36	119.5	0		F. graminearum	chromosome:GCA_000240135.3:3:298647:300292:1	DUF840	PF05801.6	0.00025	16.2	0.1		D. macrodidyma	maker-JYGD01000085-augustus-gene-0.34-mRNA-1	DHO_dh	PF01180.16	0.0004	14.8	0.5
P. foliicola	augustus_masked-AR2711_(orphans)_contig_50-processed-gene-0.53-mRNA-1 protein AED	Lipase_3	PF01764.20	2.6e-34	112.1	0		F. graminearum	chromosome:GCA_000240135.3:1:8649974:8651984:1	DUF912	PF06024.7	0.0026	12.9	0		D. macrodidyma	snap_masked-JYGD01000306-processed-gene-2.16-mRNA-1	Dicistro_VP4	PF11492.3	0.11	8	8.9
P. foliicola	snap_masked-AR2711_(orphans)_contig_1-processed-gene-1.86-mRNA-1 protein AED	Lipase_GDSL	PF00657.17	7e-17	56.3	0.1		F. graminearum	chromosome:GCA_000240135.3:1:429856:430497:1	DUF966	PF06136.8	0.014	9.8	4.9		D. macrodidyma	augustus_masked-JYGD01000118-processed-gene-2.98-mRNA-1	Dicty_REP	PF05086.7	0.046	6.8	11.5
P. foliicola	maker-AR2711_(orphans)_contig_147-snap-gene-0.147-mRNA-1 protein AED	Lipase_GDSL	PF00657.17	3.2e-07	24.7	0		F. graminearum	chromosome:GCA_000240135.3:4:5950657:5951659:-1	E1_DerP2_DerF2	PF02221.10	2.2e-25	84.5	0.1		D. macrodidyma	augustus_masked-JYGD01000604-processed-gene-0.8-mRNA-1	Dicty_REP	PF05086.7	8.3	-0.6	10.3
P. foliicola	maker-AR2711_(orphans)_contig_147-snap-gene-0.147-mRNA-1 protein AED	Lipase_GDSL_2	PF13472.1	1.4e-14	48.9	0.1		F. graminearum	chromosome:GCA_000240135.3:4:4188878:4189717:1	EB	PF01683.13	0.00083	14.5	29.4		D. macrodidyma	augustus_masked-JYGD01000046-processed-gene-0.31-mRNA-1	DLH	PF01738.13	0.00095	13.9	0
P. foliicola	snap_masked-AR2711_(orphans)_contig_1-processed-gene-1.86-mRNA-1 protein AED	Lipase_GDSL_2	PF13472.1	1e-12	42.8	0.2		F. graminearum	chromosome:GCA_000240135.3:4:6438221:6440666:-1	End_N_terminal	PF12218.3	1.8e-07	25.6	0.5		D. macrodidyma	augustus_masked-JYGD01000083-processed-gene-2.53-mRNA-1	DLH	PF01738.13	0.00011	17	0.1
P. foliicola	augustus_masked-AR2711_(orphans)_contig_260-processed-gene-0.49-mRNA-1 protein AED	Lipase3_N	PF03893.11	0.00062	13.9	0		F. graminearum	chromosome:GCA_000240135.3:4:600039:602544:1	End_N_terminal	PF12218.3	3.7e-07	24.6	3.3		D. macrodidyma	augustus_masked-JYGD01000416-processed-gene-0.21-mRNA-1	DLH	PF01738.13	0.00015	16.5	0
P. foliicola	snap_masked-AR2711_(orphans)_contig_61-processed-gene-3.72-mRNA-1 protein AED	Lycopene_cycl	PF05834.7	5.8e-05	16.4	0		F. graminearum	chromosome:GCA_000240135.3:3:5865470:5866499:-1	Eno-Rase_NADH_b	PF12242.3	0.00059	14.7	0.4		D. macrodidyma	augustus_masked-JYGD01000119-processed-gene-2.26-mRNA-1	DNA_pol_A_exo1	PF01612.15	0.00045	15.2	5.8
P. foliicola	augustus_masked-AR2711_(orphans)_contig_43-processed-gene-0.97-mRNA-1 protein AED	Lycopene_cycl	PF05834.7	0.00011	15.5	0.1		F. graminearum	chromosome:GCA_000240135.3:1:5837023:5837970:-1	EphA2_TM	PF14575.1	0.00083	14.8	0.1		D. macrodidyma	maker-JYGD01000045-augustus-gene-0.25-mRNA-1	DNA_pol_viral_N	PF00242.12	0.45	4.9	9.4
P. foliicola	augustus_masked-AR2711_(orphans)_contig_79-processed-gene-0.4-mRNA-1 protein AED	LysM	PF01476.15	2e-37	121.1	6.4		F. graminearum	chromosome:GCA_000240135.3:2:5253358:5254283:-1	EphA2_TM	PF14575.1	0.0028	13.1	0		D. macrodidyma	augustus_masked-JYGD01000118-processed-gene-2.98-mRNA-1	DNA_pol_viral_N	PF00242.12	1.7	3	10.2
P. foliicola	maker-AR2711_(orphans)_contig_209-snap-gene-0.8-mRNA-1 protein AED	M20_dimer	PF07687.9	2.5e-12	40.8	0		F. graminearum	chromosome:GCA_000240135.3:4:2648728:2650175:-1	ERp29	PF07749.7	3.9e-24	80.2	0		D. macrodidyma	augustus_masked-JYGD01000147-processed-gene-6.41-mRNA-1	DNA_pol_viral_N	PF00242.12	0.52	4.7	9.4
P. foliicola	snap_masked-AR2711_(orphans)_contig_62-processed-gene-0.17-mRNA-1 protein AED	Macoilin	PF09726.4	0.012	8.1	6.2		F. graminearum	chromosome:GCA_000240135.3:4:2648728:2650175:-1	ERp29_N	PF07912.8	1.1e-05	20.5	0		D. macrodidyma	snap_masked-JYGD01000217-processed-gene-1.64-mRNA-1	DNA_pol_viral_N	PF00242.12	0.049	8.1	3.5
P. foliicola	snap_masked-AR2711_(orphans)_contig_61-processed-gene-3.60-mRNA-1 protein AED	Macoilin	PF09726.4	0.056	5.9	7.4		F. graminearum	chromosome:GCA_000240135.3:3:360960:362042:1	Esterase	PF00756.15	1.8e-05	19.3	0		D. macrodidyma	snap_masked-JYGD01000344-processed-gene-4.195-mRNA-1	DNA_pol_viral_N	PF00242.12	4.2	1.7	10.2
P. foliicola	snap_masked-AR2711_(orphans)_contig_43-processed-gene-2.43-mRNA-1 protein AED	Macoilin	PF09726.4	2.2	0.7	20		F. graminearum	chromosome:GCA_000240135.3:3:5865470:5866499:-1	Esterase	PF00756.15	2.2e-05	19	1		D. macrodidyma	maker-JYGD01000424-augustus-gene-1.65-mRNA-1	DNA_pol_viral_N	PF00242.12	0.063	7.7	12.5
P. foliicola	maker-AR2711_(orphans)_contig_61-snap-gene-3.87-mRNA-1 protein AED	Macoilin	PF09726.4	5.2	-0.6	23.6		F. graminearum	chromosome:GCA_000240135.3:3:5890617:5891510:1	Esterase	PF00756.15	0.0002	15.8	0.1		D. macrodidyma	augustus_masked-JYGD01000554-processed-gene-0.64-mRNA-1	DnaB_bind	PF10410.4	0.0035	12.8	0
P. foliicola	augustus_masked-AR2711_(orphans)_contig_140-processed-gene-0.111-mRNA-1 protein AED	Med3	PF11593.3	0.022	8.2	12.7		F. graminearum	chromosome:GCA_000240135.3:3:5865470:5866499:-1	Esterase_phd	PF10503.4	1.5e-24	81.5	0.5		D. macrodidyma	augustus_masked-JYGD01000060-processed-gene-0.15-mRNA-1	DnaJ	PF00226.26	0.0054	11.9	0
P. foliicola	snap_masked-AR2711_(orphans)_contig_40-processed-gene-0.100-mRNA-1 protein AED	Med3	PF11593.3	7	0	15.2		F. graminearum	chromosome:GCA_000240135.3:3:5890617:5891510:1	Esterase_phd	PF10503.4	7.1e-07	23.7	0.1		D. macrodidyma	maker-JYGD01000304-augustus-gene-2.123-mRNA-1	DPBB_1	PF03330.13	0.0046	12.4	0
P. foliicola	maker-AR2711_(orphans)_contig_63-snap-gene-0.130-mRNA-1 protein AED	Melibiase	PF02065.13	9.6e-155	509.3	0		F. graminearum	chromosome:GCA_000240135.3:2:6833241:6833847:1	EthD	PF07110.6	7.6e-26	86	0.1		D. macrodidyma	augustus_masked-JYGD01000510-processed-gene-0.32-mRNA-1	DPBB_1	PF03330.13	2.6e-07	26.1	0.1
P. foliicola	maker-AR2711_(orphans)_contig_47-augustus-gene-1.78-mRNA-1 protein AED	Melibiase	PF02065.13	6.4e-18	58.8	0.4		F. graminearum	chromosome:GCA_000240135.3:3:673751:674521:1	EutA	PF06277.6	0.04	7.5	6		D. macrodidyma	snap_masked-JYGD01000193-processed-gene-4.67-mRNA-1	DPPIV_N	PF00930.16	1.1e-106	351.8	1.4
P. foliicola	snap_masked-AR2711_(orphans)_contig_62-processed-gene-0.17-mRNA-1 protein AED	Menin	PF05053.8	0.01	8.2	6.3		F. graminearum	chromosome:GCA_000240135.3:1:7540978:7541985:1	EVI2A	PF05399.6	0.0037	11.6	0		D. macrodidyma	augustus_masked-JYGD01000353-processed-gene-0.41-mRNA-1	DPPIV_N	PF00930.16	0.00046	14.3	0
P. foliicola	augustus_masked-AR2711_(orphans)_contig_61-processed-gene-3.108-mRNA-1 protein AED	MGC-24	PF05283.6	5.6	1	16.2		F. graminearum	chromosome:GCA_000240135.3:2:5461373:5462970:-1	Exo_endo_phos	PF03372.18	1.8e-17	59.1	0.1		D. macrodidyma	snap_masked-JYGD01000528-processed-gene-0.23-mRNA-1	DPPIV_N	PF00930.16	0.0034	11.4	0
P. foliicola	augustus_masked-AR2711_(orphans)_contig_24-processed-gene-0.13-mRNA-1 protein AED	MHC2-interact	PF09307.5	0.0019	12.3	0		F. graminearum	chromosome:GCA_000240135.3:4:6331059:6333017:1	Exo_endo_phos	PF03372.18	5.2e-16	54.3	0.1		D. macrodidyma	maker-JYGD01000271-augustus-gene-1.68-mRNA-1	DSBA	PF01323.15	0.008	11.2	1.2
P. foliicola	snap_masked-AR2711_(orphans)_contig_15-processed-gene-0.105-mRNA-1 protein AED	Mid2	PF04478.7	4.8e-08	26.8	2.7		F. graminearum	chromosome:GCA_000240135.3:2:7113873:7114881:1	Exo_endo_phos	PF03372.18	3.5e-11	38.5	0.8		D. macrodidyma	augustus_masked-JYGD01000123-processed-gene-6.92-mRNA-1	DUF1034	PF06280.7	2.6e-10	36.2	0.3
P. foliicola	augustus_masked-AR2711_(orphans)_contig_138-processed-gene-0.157-mRNA-1 protein AED	Mid2	PF04478.7	4.9	0.8	16.7		F. graminearum	chromosome:GCA_000240135.3:4:6331059:6333017:1	Exo_endo_phos_2	PF14529.1	0.0012	13.5	0.3		D. macrodidyma	augustus_masked-JYGD01000162-processed-gene-0.130-mRNA-1	DUF1080	PF06439.6	0.00013	17.3	0
P. foliicola	snap_masked-AR2711_(orphans)_contig_11-processed-gene-1.21-mRNA-1 protein AED	Miro	PF08477.8	9.8e-05	17.1	0		F. graminearum	chromosome:GCA_000240135.3:3:5377570:5378994:1	FAD_binding_2	PF00890.19	2e-09	31.8	4.7		D. macrodidyma	augustus_masked-JYGD01000123-processed-gene-9.41-mRNA-1	DUF1100	PF06500.6	4.3e-05	17.7	0
P. foliicola	augustus_masked-AR2711_(orphans)_contig_199-processed-gene-0.4-mRNA-1 protein AED	Mito_fiss_reg	PF05308.6	1.7	2.2	13.2		F. graminearum	chromosome:GCA_000240135.3:2:6099673:6102087:-1	FAD_binding_2	PF00890.19	5e-09	30.5	0.6		D. macrodidyma	augustus_masked-JYGD01000348-processed-gene-0.15-mRNA-1	DUF1133	PF06576.6	0.0064	11.1	0
P. foliicola	maker-AR2711_(orphans)_contig_81-augustus-gene-0.65-mRNA-1 protein AED	Mitofilin	PF09731.4	0.016	8.1	9.6		F. graminearum	chromosome:GCA_000240135.3:3:5387574:5389627:1	FAD_binding_2	PF00890.19	7.7e-09	29.9	1.4		D. macrodidyma	augustus_masked-JYGD01000632-processed-gene-0.12-mRNA-1	DUF1152	PF06626.7	0.001	13.6	0.1
P. foliicola	snap_masked-AR2711_(orphans)_contig_15-processed-gene-0.105-mRNA-1 protein AED	Mitofilin	PF09731.4	1.7	1.4	29.8		F. graminearum	chromosome:GCA_000240135.3:2:6802658:6804617:1	FAD_binding_2	PF00890.19	5.9e-07	23.6	3		D. macrodidyma	snap_masked-JYGD01000118-processed-gene-5.86-mRNA-1	DUF1180	PF06679.7	1.2	4.5	7.9
P. foliicola	snap_masked-AR2711_(orphans)_contig_11-processed-gene-1.21-mRNA-1 protein AED	MMR_HSR1	PF01926.18	3.2e-09	31.1	0		F. graminearum	chromosome:GCA_000240135.3:2:8303642:8305300:1	FAD_binding_2	PF00890.19	8.6e-07	23.1	0		D. macrodidyma	snap_masked-JYGD01000507-processed-gene-0.96-mRNA-1	DUF1375	PF07119.7	0.0043	12.4	1.6
P. foliicola	augustus_masked-AR2711_(orphans)_contig_61-processed-gene-2.113-mRNA-1 protein AED	MOSC	PF03473.12	1.6e-15	51	0		F. graminearum	chromosome:GCA_000240135.3:3:298647:300292:1	FAD_binding_2	PF00890.19	1.7e-06	22.2	0.2		D. macrodidyma	augustus_masked-JYGD01000269-processed-gene-0.83-mRNA-1	DUF1499	PF07386.6	0.002	13.7	0
P. foliicola	augustus_masked-AR2711_(orphans)_contig_61-processed-gene-2.113-mRNA-1 protein AED	MOSC_N	PF03476.11	2.5e-14	47.3	0		F. graminearum	chromosome:GCA_000240135.3:4:3867767:3869076:1	FAD_binding_2	PF00890.19	4.8e-05	17.4	0.1		D. macrodidyma	maker-JYGD01000204-augustus-gene-2.223-mRNA-1	DUF1501	PF07394.7	0.0029	11.9	0.1
P. foliicola	augustus_masked-AR2711_(orphans)_contig_61-processed-gene-3.140-mRNA-1 protein AED	Mucin	PF01456.12	3	1.9	34.5		F. graminearum	chromosome:GCA_000240135.3:2:2857393:2858622:1	FAD_binding_2	PF00890.19	5.8e-05	17.1	0.5		D. macrodidyma	augustus_masked-JYGD01000368-processed-gene-0.3-mRNA-1	DUF1508	PF07411.7	0.0017	13.3	0
P. foliicola	augustus_masked-AR2711_(orphans)_contig_60-processed-gene-1.69-mRNA-1 protein AED	Multi_ubiq	PF14452.1	0.0022	12.3	4.2		F. graminearum	chromosome:GCA_000240135.3:2:2380100:2382211:-1	FAD_binding_2	PF00890.19	6.2e-05	17	0		D. macrodidyma	snap_masked-JYGD01000306-processed-gene-6.59-mRNA-1	DUF1510	PF07423.6	0.026	9.3	7
P. foliicola	snap_masked-AR2711_(orphans)_contig_157-processed-gene-0.79-mRNA-1 protein AED	Myco_arth_vir_N	PF09610.5	0.0088	10.3	2.1		F. graminearum	chromosome:GCA_000240135.3:3:5987753:5989678:-1	FAD_binding_2	PF00890.19	0.00055	13.9	0.4		D. macrodidyma	augustus_masked-JYGD01000142-processed-gene-2.55-mRNA-1	DUF1522	PF07482.6	0.0052	12.4	0.8
P. foliicola	augustus_masked-AR2711_(orphans)_contig_75-processed-gene-0.63-mRNA-1 protein AED	NAD_binding_10	PF13460.1	9.1e-09	29.8	0.1		F. graminearum	chromosome:GCA_000240135.3:2:2857393:2858622:1	FAD_binding_3	PF01494.14	8e-34	112.2	0		D. macrodidyma	maker-JYGD01000118-augustus-gene-2.43-mRNA-1	DUF1524	PF07510.6	1.3e-13	46.5	0
P. foliicola	augustus_masked-AR2711_(orphans)_contig_75-processed-gene-0.63-mRNA-1 protein AED	NAD_binding_4	PF07993.7	5.9e-14	45.8	0		F. graminearum	chromosome:GCA_000240135.3:3:5377570:5378994:1	FAD_binding_3	PF01494.14	2.1e-06	22.1	0.1		D. macrodidyma	snap_masked-JYGD01000118-processed-gene-4.4-mRNA-1	DUF1542	PF07564.6	0.00053	15.4	0.1
P. foliicola	augustus_masked-AR2711_(orphans)_contig_43-processed-gene-0.97-mRNA-1 protein AED	NAD_binding_8	PF13450.1	9.2e-15	48.8	0.8		F. graminearum	chromosome:GCA_000240135.3:3:298647:300292:1	FAD_binding_3	PF01494.14	3.3e-06	21.4	0		D. macrodidyma	augustus_masked-JYGD01000081-processed-gene-2.71-mRNA-1	DUF1620	PF07774.8	2.6e-68	224.9	0
P. foliicola	snap_masked-AR2711_(orphans)_contig_61-processed-gene-3.72-mRNA-1 protein AED	NAD_binding_8	PF13450.1	1.2e-07	26	0		F. graminearum	chromosome:GCA_000240135.3:2:8303642:8305300:1	FAD_binding_3	PF01494.14	0.00027	15.1	0.1		D. macrodidyma	augustus_masked-JYGD01000113-processed-gene-1.99-mRNA-1	DUF1668	PF07893.8	0.0039	11.8	0
P. foliicola	snap_masked-AR2711_(orphans)_contig_61-processed-gene-3.72-mRNA-1 protein AED	NAD_binding_9	PF13454.1	0.0013	12.8	0		F. graminearum	chromosome:GCA_000240135.3:2:2380100:2382211:-1	FAD_binding_3	PF01494.14	0.00031	14.9	0.1		D. macrodidyma	augustus_masked-JYGD01000147-processed-gene-8.65-mRNA-1	DUF1675	PF07897.6	0.077	8.3	8.4
P. foliicola	snap_masked-AR2711_(orphans)_contig_43-processed-gene-2.43-mRNA-1 protein AED	Ndc1_Nup	PF09531.5	4.8	-0.3	13.6		F. graminearum	chromosome:GCA_000240135.3:1:7095691:7097419:1	FAD_binding_4	PF01565.18	1.8e-27	90.5	0.4		D. macrodidyma	augustus_masked-JYGD01000102-processed-gene-2.24-mRNA-1	DUF1725	PF08333.6	0.0036	12.1	0.5
P. foliicola	snap_masked-AR2711_(orphans)_contig_63-processed-gene-0.75-mRNA-1 protein AED	NHL	PF01436.16	1.4e-06	22.3	3.8		F. graminearum	chromosome:GCA_000240135.3:4:4125856:4127410:1	FAD_binding_4	PF01565.18	3.1e-26	86.5	0.3		D. macrodidyma	snap_masked-JYGD01000226-processed-gene-0.35-mRNA-1	DUF1793	PF08760.6	0.0041	12.4	0.1
P. foliicola	maker-AR2711_(orphans)_contig_48-snap-gene-0.67-mRNA-1 protein AED	NHL	PF01436.16	4.9e-05	17.5	0.1		F. graminearum	chromosome:GCA_000240135.3:3:147266:149126:1	FAD_binding_4	PF01565.18	1.8e-24	80.9	4		D. macrodidyma	augustus_masked-JYGD01000217-processed-gene-1.27-mRNA-1	DUF1840	PF08895.6	0.0064	12	3.3
P. foliicola	snap_masked-AR2711_(orphans)_contig_169-processed-gene-0.43-mRNA-1 protein AED	Nop14	PF04147.7	0.01	8	5.9		F. graminearum	chromosome:GCA_000240135.3:2:3993107:3994560:1	FAD_binding_4	PF01565.18	3e-23	76.9	1.8		D. macrodidyma	maker-JYGD01000067-augustus-gene-1.148-mRNA-1	DUF1929	PF09118.6	6.2e-23	76.2	0
P. foliicola	augustus_masked-AR2711_(orphans)_contig_171-processed-gene-0.3-mRNA-1 protein AED	Nop14	PF04147.7	0.28	3.2	43.8		F. graminearum	chromosome:GCA_000240135.3:3:5498398:5500200:-1	FAD_binding_4	PF01565.18	4.9e-23	76.2	3.2		D. macrodidyma	snap_masked-JYGD01000073-processed-gene-0.10-mRNA-1	DUF1929	PF09118.6	1e-27	91.6	0.2
P. foliicola	maker-AR2711_(orphans)_contig_43-snap-gene-3.122-mRNA-1 protein AED	Nop14	PF04147.7	0.82	1.7	14.7		F. graminearum	chromosome:GCA_000240135.3:1:5923316:5925182:-1	FAD_binding_4	PF01565.18	4.8e-22	73	0.4		D. macrodidyma	augustus_masked-JYGD01000495-processed-gene-0.4-mRNA-1	DUF1929	PF09118.6	1.3e-28	94.4	0.1
P. foliicola	augustus_masked-AR2711_(orphans)_contig_165-processed-gene-1.211-mRNA-1 protein AED	Nop53	PF07767.6	0.0013	12	2.1		F. graminearum	chromosome:GCA_000240135.3:4:4648997:4650852:-1	FAD_binding_4	PF01565.18	6.6e-22	72.5	1.5		D. macrodidyma	snap_masked-JYGD01000507-processed-gene-0.79-mRNA-1	DUF1929	PF09118.6	1.8e-28	94	0.1
P. foliicola	snap_masked-AR2711_(orphans)_contig_61-processed-gene-3.71-mRNA-1 protein AED	NPP1	PF05630.6	9.4e-68	222.3	0		F. graminearum	chromosome:GCA_000240135.3:1:350845:352408:-1	FAD_binding_4	PF01565.18	6e-21	69.4	0.3		D. macrodidyma	augustus_masked-JYGD01000162-processed-gene-0.130-mRNA-1	DUF1961	PF09224.6	1.1e-81	268.6	0
P. foliicola	maker-AR2711_(orphans)_contig_193-snap-gene-0.115-mRNA-1 protein AED	NPP1	PF05630.6	1.2e-61	202.3	0		F. graminearum	chromosome:GCA_000240135.3:2:7277502:7279645:1	FAD_binding_4	PF01565.18	1.2e-19	65.2	0.4		D. macrodidyma	augustus_masked-JYGD01000005-processed-gene-1.68-mRNA-1	DUF1996	PF09362.5	5e-60	198.5	0.3
P. foliicola	snap_masked-AR2711_(orphans)_contig_43-processed-gene-3.41-mRNA-1 protein AED	NVEALA	PF14055.1	0.00059	13.8	0.1		F. graminearum	chromosome:GCA_000240135.3:1:7729334:7730203:1	FAD_binding_4	PF01565.18	3.2e-17	57.4	1.9		D. macrodidyma	augustus_masked-JYGD01000336-processed-gene-0.10-mRNA-1	DUF2096	PF09869.4	0.0027	13	0
P. foliicola	maker-AR2711_(orphans)_contig_81-augustus-gene-0.65-mRNA-1 protein AED	ORC6	PF05460.8	4.4	0.5	27.2		F. graminearum	chromosome:GCA_000240135.3:2:6436028:6439822:-1	FAD_binding_4	PF01565.18	1.6e-14	48.6	0		D. macrodidyma	snap_masked-JYGD01000228-processed-gene-2.137-mRNA-1	DUF2111	PF09884.4	2.3e-06	22.8	0.5
P. foliicola	augustus_masked-AR2711_(orphans)_contig_16-processed-gene-0.173-mRNA-1 protein AED	Orthoreo_P10	PF07204.6	0.0066	10.5	3.2		F. graminearum	chromosome:GCA_000240135.3:3:5377570:5378994:1	FAD_oxidored	PF12831.2	2.5e-10	35	0.8		D. macrodidyma	maker-JYGD01000217-snap-gene-2.3-mRNA-1	DUF2135	PF09906.4	0.0046	12.4	0.4
P. foliicola	maker-AR2711_(orphans)_contig_11-snap-gene-2.8-mRNA-1 protein AED	PA	PF02225.17	3.1e-20	66.1	0.3		F. graminearum	chromosome:GCA_000240135.3:3:298647:300292:1	FAD_oxidored	PF12831.2	5.6e-07	24	0.2		D. macrodidyma	augustus_masked-JYGD01000147-processed-gene-6.41-mRNA-1	DUF2201_N	PF13203.1	0.0081	10.8	4.2
P. foliicola	snap_masked-AR2711_(orphans)_contig_49-processed-gene-1.80-mRNA-1 protein AED	Palm_thioest	PF02089.10	8.9e-57	186.4	0		F. graminearum	chromosome:GCA_000240135.3:2:8303642:8305300:1	FAD_oxidored	PF12831.2	1.2e-05	19.6	0		D. macrodidyma	maker-JYGD01000067-augustus-gene-1.132-mRNA-1	DUF2235	PF09994.4	0.00084	14.2	0.6
P. foliicola	augustus_masked-AR2711_(orphans)_contig_157-processed-gene-0.220-mRNA-1 protein AED	PAN_1	PF00024.21	1e-08	29.2	7.6		F. graminearum	chromosome:GCA_000240135.3:2:6099673:6102087:-1	FAD_oxidored	PF12831.2	0.00032	14.9	0.1		D. macrodidyma	augustus_masked-JYGD01000181-processed-gene-1.34-mRNA-1	DUF2284	PF10050.4	0.15	7.1	84
P. foliicola	augustus_masked-AR2711_(orphans)_contig_157-processed-gene-0.220-mRNA-1 protein AED	PAN_2	PF08276.6	0.00012	16.2	0.3		F. graminearum	chromosome:GCA_000240135.3:3:5387574:5389627:1	FAD_oxidored	PF12831.2	0.05	7.6	3.5		D. macrodidyma	maker-JYGD01000204-augustus-gene-2.223-mRNA-1	DUF229	PF02995.12	5e-05	17.3	0.4
P. foliicola	augustus_masked-AR2711_(orphans)_contig_157-processed-gene-0.220-mRNA-1 protein AED	PAN_3	PF08277.7	0.00046	14.1	1.5		F. graminearum	chromosome:GCA_000240135.3:1:7301426:7302135:-1	FAM176	PF14851.1	0.89	4.3	9.4		D. macrodidyma	snap_masked-JYGD01000180-processed-gene-3.58-mRNA-1	DUF2318	PF10080.4	0.083	8.2	6.6
P. foliicola	augustus_masked-AR2711_(orphans)_contig_157-processed-gene-0.220-mRNA-1 protein AED	PAN_4	PF14295.1	5.1e-06	20.4	1.6		F. graminearum	chromosome:GCA_000240135.3:4:528575:529953:-1	Fasciclin	PF02469.17	2.4e-34	113.1	0.3		D. macrodidyma	snap_masked-JYGD01000118-processed-gene-4.4-mRNA-1	DUF2376	PF09550.5	0.008	11.8	0.3
P. foliicola	maker-AR2711_(orphans)_contig_102-snap-gene-1.135-mRNA-1 protein AED	PE-PPE	PF08237.6	0.0015	12.3	0		F. graminearum	chromosome:GCA_000240135.3:1:7533805:7535085:1	Fasciclin	PF02469.17	9.5e-29	95.1	0		D. macrodidyma	augustus_masked-JYGD01000449-processed-gene-0.79-mRNA-1	DUF2401	PF10287.4	0.00042	15.3	0.1
P. foliicola	snap_masked-AR2711_(orphans)_contig_43-processed-gene-3.41-mRNA-1 protein AED	Pec_lyase_C	PF00544.14	1.6e-47	155.8	7.4		F. graminearum	chromosome:GCA_000240135.3:2:5516629:5518466:1	Fer4_6	PF12837.2	2.5	3.3	37.7		D. macrodidyma	augustus_masked-JYGD01000217-processed-gene-0.3-mRNA-1	DUF2424	PF10340.4	1.6e-11	38.9	0
P. foliicola	maker-AR2711_(orphans)_contig_47-snap-gene-1.61-mRNA-1 protein AED	Pec_lyase_C	PF00544.14	6.5e-21	69	3.1		F. graminearum	chromosome:GCA_000240135.3:3:775765:776762:1	Ferritin_2	PF13668.1	3.5e-46	151.6	0.2		D. macrodidyma	augustus_masked-JYGD01000118-processed-gene-5.44-mRNA-1	DUF2457	PF10446.4	8.6	0.3	21.9
P. foliicola	snap_masked-AR2711_(orphans)_contig_63-processed-gene-0.77-mRNA-1 protein AED	Pec_lyase_C	PF00544.14	7.4e-20	65.5	3.8		F. graminearum	chromosome:GCA_000240135.3:2:8725727:8729908:-1	FG-GAP	PF01839.18	5.8e-31	100.6	81.3		D. macrodidyma	snap_masked-JYGD01000306-processed-gene-6.59-mRNA-1	DUF2457	PF10446.4	0.0014	12.9	17.4
P. foliicola	maker-AR2711_(orphans)_contig_157-snap-gene-0.35-mRNA-1 protein AED	Pectate_lyase	PF03211.8	9.6e-81	264.5	6.3		F. graminearum	chromosome:GCA_000240135.3:4:6337675:6340236:-1	FGGY_C	PF02782.11	1.4e-05	19.8	0		D. macrodidyma	maker-JYGD01000340-snap-gene-2.139-mRNA-1	DUF2457	PF10446.4	0.44	4.6	9
P. foliicola	maker-AR2711_(orphans)_contig_136-augustus-gene-0.9-mRNA-1 protein AED	Pectate_lyase	PF03211.8	5.8e-77	252.2	8.7		F. graminearum	chromosome:GCA_000240135.3:3:5506166:5506675:-1	Flavi_NS1	PF00948.16	0.00011	15.7	0		D. macrodidyma	maker-JYGD01000602-augustus-gene-0.34-mRNA-1	DUF2457	PF10446.4	3.9	1.5	15.9
P. foliicola	snap_masked-AR2711_(orphans)_contig_13-processed-gene-0.85-mRNA-1 protein AED	Pectate_lyase_3	PF12708.2	5.7e-90	295.6	16.4		F. graminearum	chromosome:GCA_000240135.3:3:7071186:7073866:1	FlgD_ig	PF13860.1	0.00054	14.8	0.2		D. macrodidyma	augustus_masked-JYGD01000317-processed-gene-0.51-mRNA-1	DUF2613	PF11021.3	0.18	7.1	8.6
P. foliicola	augustus_masked-AR2711_(orphans)_contig_47-processed-gene-1.124-mRNA-1 protein AED	Pectinesterase	PF01095.14	3.4e-32	105.4	0		F. graminearum	chromosome:GCA_000240135.3:4:6914532:6916333:1	FliD_C	PF07195.7	0.0094	10.3	6.4		D. macrodidyma	augustus_masked-JYGD01000361-processed-gene-0.30-mRNA-1	DUF273	PF03314.9	0.0027	12.5	0
P. foliicola	augustus_masked-AR2711_(orphans)_contig_16-processed-gene-0.173-mRNA-1 protein AED	Pep_M12B_propep	PF01562.14	3.5e-05	17.9	0		F. graminearum	chromosome:GCA_000240135.3:3:4729749:4730399:1	Flocculin_t3	PF13928.1	0.00021	16.5	6.7		D. macrodidyma	snap_masked-JYGD01000065-processed-gene-0.37-mRNA-1	DUF2733	PF10813.3	0.0037	12.3	0
P. foliicola	augustus_masked-AR2711_(orphans)_contig_99-processed-gene-0.66-mRNA-1 protein AED	PepSY_2	PF13670.1	0.041	8.1	7.8		F. graminearum	chromosome:GCA_000240135.3:3:298647:300292:1	FMO-like	PF00743.14	4.5e-05	16.8	0.1		D. macrodidyma	snap_masked-JYGD01000268-processed-gene-0.20-mRNA-1	DUF2795	PF11387.3	0.0016	13.8	9.4
P. foliicola	snap_masked-AR2711_(orphans)_contig_117-processed-gene-0.98-mRNA-1 protein AED	Peptidase_C13	PF01650.13	1.1e-42	140.3	0.3		F. graminearum	chromosome:GCA_000240135.3:2:2857393:2858622:1	FMO-like	PF00743.14	0.00052	13.3	0		D. macrodidyma	augustus_masked-JYGD01000103-processed-gene-0.3-mRNA-1	DUF2802	PF10975.3	0.00066	14.9	0.2
P. foliicola	maker-AR2711_(orphans)_contig_209-snap-gene-0.8-mRNA-1 protein AED	Peptidase_M20	PF01546.23	3.9e-24	79.4	0		F. graminearum	chromosome:GCA_000240135.3:2:3809279:3810834:-1	fn3	PF00041.16	0.00018	16.6	1.7		D. macrodidyma	augustus_masked-JYGD01000282-processed-gene-0.100-mRNA-1	DUF2817	PF10994.3	0.0014	13.2	0.1
P. foliicola	maker-AR2711_(orphans)_contig_11-snap-gene-2.8-mRNA-1 protein AED	Peptidase_M20	PF01546.23	4.4e-05	17.3	0		F. graminearum	chromosome:GCA_000240135.3:1:3264100:3265778:1	fn3_3	PF14686.1	5.7e-17	56.7	1		D. macrodidyma	snap_masked-JYGD01000441-processed-gene-1.31-mRNA-1	DUF2892	PF11127.3	0.29	6.5	6.9
P. foliicola	maker-AR2711_(orphans)_contig_11-snap-gene-2.8-mRNA-1 protein AED	Peptidase_M28	PF04389.12	1.2e-36	120.3	0		F. graminearum	chromosome:GCA_000240135.3:3:4346161:4348381:1	fn3_3	PF14686.1	7.4e-13	43.5	1.3		D. macrodidyma	augustus_masked-JYGD01000123-processed-gene-9.41-mRNA-1	DUF2920	PF11144.3	1.9e-05	19.2	0
P. foliicola	snap_masked-AR2711_(orphans)_contig_63-processed-gene-0.69-mRNA-1 protein AED	Peptidase_MA_2	PF13485.1	5.6e-06	20.7	0.3		F. graminearum	chromosome:GCA_000240135.3:3:5630472:5632460:-1	fn3_3	PF14686.1	3.9e-11	38	0.1		D. macrodidyma	augustus_masked-JYGD01000450-processed-gene-1.84-mRNA-1	DUF2924	PF11149.3	0.0025	13.3	0.2
P. foliicola	augustus_masked-AR2711_(orphans)_contig_24-processed-gene-0.10-mRNA-1 protein AED	Peptidase_S10	PF00450.17	5.8e-88	290	0		F. graminearum	chromosome:GCA_000240135.3:2:6563431:6566253:1	Fn3-like	PF14310.1	8.1e-25	81.7	0.1		D. macrodidyma	maker-JYGD01000083-augustus-gene-1.81-mRNA-1	DUF2974	PF11187.3	0.0029	12.4	0
P. foliicola	snap_masked-AR2711_(orphans)_contig_150-processed-gene-0.31-mRNA-1 protein AED	Peptidase_S15	PF02129.13	0.00027	14.7	1.1		F. graminearum	chromosome:GCA_000240135.3:1:11417111:11419963:-1	Fn3-like	PF14310.1	1.6e-24	80.7	0		D. macrodidyma	augustus_masked-JYGD01000156-processed-gene-2.86-mRNA-1	DUF2974	PF11187.3	0.0022	12.8	0
P. foliicola	maker-AR2711_(orphans)_contig_61-snap-gene-2.74-mRNA-1 protein AED	Peptidase_S28	PF05577.7	1.4e-55	182.9	0		F. graminearum	chromosome:GCA_000240135.3:2:7050257:7052827:1	Fn3-like	PF14310.1	1.5e-22	74.4	0.2		D. macrodidyma	augustus_masked-JYGD01000353-processed-gene-1.58-mRNA-1	DUF2974	PF11187.3	0.0048	11.7	0
P. foliicola	maker-AR2711_(orphans)_contig_282-snap-gene-0.1-mRNA-1 protein AED	Peptidase_S58	PF03576.9	0.0012	12.3	1.1		F. graminearum	chromosome:GCA_000240135.3:3:360960:362042:1	FSH1	PF03959.8	0.0004	14.9	0.1		D. macrodidyma	maker-JYGD01000323-augustus-gene-0.0-mRNA-1	DUF3089	PF11288.3	0.00083	14	0.1
P. foliicola	snap_masked-AR2711_(orphans)_contig_43-processed-gene-2.43-mRNA-1 protein AED	Peptidase_S64	PF08192.6	1	1.8	12.9		F. graminearum	chromosome:GCA_000240135.3:4:3339260:3341494:1	FTA4	PF13093.1	0.0018	12.8	0		D. macrodidyma	snap_masked-JYGD01000317-processed-gene-2.216-mRNA-1	DUF3129	PF11327.3	1.8e-58	192.8	8.4
P. foliicola	maker-AR2711_(orphans)_contig_5-snap-gene-0.21-mRNA-1 protein AED	Peptidase_S8	PF00082.17	7.5e-47	154	7.2		F. graminearum	chromosome:GCA_000240135.3:4:6337675:6340236:-1	FtsA	PF14450.1	0.01	10.8	10		D. macrodidyma	augustus_masked-JYGD01000082-processed-gene-2.51-mRNA-1	DUF3139	PF11337.3	0.0059	12.4	1.2
P. foliicola	maker-AR2711_(orphans)_contig_53-snap-gene-0.3-mRNA-1 protein AED	Peptidase_S8	PF00082.17	3.1e-46	152	7.6		F. graminearum	chromosome:GCA_000240135.3:1:4589788:4592012:1	gag-asp_proteas	PF13975.1	0.00042	15.2	0		D. macrodidyma	maker-JYGD01000083-augustus-gene-0.8-mRNA-1	DUF3142	PF11340.3	0.00033	15.8	0.1
P. foliicola	maker-AR2711_(orphans)_contig_11-snap-gene-2.11-mRNA-1 protein AED	Peptidase_S8	PF00082.17	1.4e-42	140	15.2		F. graminearum	chromosome:GCA_000240135.3:1:7861188:7863181:-1	GAPT	PF11770.3	0.00064	14.5	0.1		D. macrodidyma	augustus_masked-JYGD01000217-processed-gene-1.27-mRNA-1	DUF3245	PF11595.3	0.0041	12.8	4.4
P. foliicola	maker-AR2711_(orphans)_contig_43-snap-gene-0.10-mRNA-1 protein AED	Peptidase_S8	PF00082.17	1.1e-10	35.3	0		F. graminearum	chromosome:GCA_000240135.3:2:5848809:5850295:-1	GHL6	PF14871.1	0.00026	16.1	0.1		D. macrodidyma	augustus_masked-JYGD01000144-processed-gene-0.4-mRNA-1	DUF3406	PF11886.3	0.00068	14	0.3
P. foliicola	snap_masked-AR2711_(orphans)_contig_150-processed-gene-0.31-mRNA-1 protein AED	Peptidase_S9	PF00326.16	5.5e-38	124.6	1.9		F. graminearum	chromosome:GCA_000240135.3:3:5377570:5378994:1	GIDA	PF01134.17	3.3e-07	24.5	0.6		D. macrodidyma	augustus_masked-JYGD01000065-processed-gene-0.98-mRNA-1	DUF3430	PF11912.3	0.00014	17.2	0.3
P. foliicola	augustus_masked-AR2711_(orphans)_contig_136-processed-gene-0.95-mRNA-1 protein AED	Peptidase_S9	PF00326.16	7.2e-06	19.6	0		F. graminearum	chromosome:GCA_000240135.3:3:298647:300292:1	GIDA	PF01134.17	5.6e-05	17.1	0.1		D. macrodidyma	maker-JYGD01000067-augustus-gene-1.148-mRNA-1	DUF3439	PF11921.3	0.0027	12.9	3.5
P. foliicola	maker-AR2711_(orphans)_contig_147-augustus-gene-0.118-mRNA-1 protein AED	Peptidase_S9	PF00326.16	0.00017	15.1	0		F. graminearum	chromosome:GCA_000240135.3:4:3867767:3869076:1	GIDA	PF01134.17	0.0013	12.6	0.2		D. macrodidyma	augustus_masked-JYGD01000046-processed-gene-4.52-mRNA-1	DUF3455	PF11937.3	1.4e-28	95.5	0
P. foliicola	snap_masked-AR2711_(orphans)_contig_136-processed-gene-0.81-mRNA-1 protein AED	Peptidase_S9	PF00326.16	0.0011	12.4	2		F. graminearum	chromosome:GCA_000240135.3:2:6802658:6804617:1	GIDA	PF01134.17	0.012	9.5	3		D. macrodidyma	snap_masked-JYGD01000450-processed-gene-1.159-mRNA-1	DUF3475	PF11961.3	0.0063	11.8	0
P. foliicola	maker-AR2711_(orphans)_contig_26-snap-gene-0.13-mRNA-1 protein AED	Peroxidase_2	PF01328.12	3.1e-09	30.1	0		F. graminearum	chromosome:GCA_000240135.3:3:5387574:5389627:1	GIDA	PF01134.17	0.024	8.5	4.4		D. macrodidyma	snap_masked-JYGD01000389-processed-gene-0.6-mRNA-1	DUF3554	PF12074.3	0.0003	15.7	2.6
P. foliicola	maker-AR2711_(orphans)_contig_130-snap-gene-0.43-mRNA-1 protein AED	Pga1	PF10333.4	2.3e-05	18.4	0		F. graminearum	chromosome:GCA_000240135.3:2:4063392:4066379:-1	GIDE	PF12483.3	0.0011	13.4	0.1		D. macrodidyma	augustus_masked-JYGD01000123-processed-gene-2.76-mRNA-1	DUF3568	PF12092.3	0.0046	12.1	0.2
P. foliicola	augustus_masked-AR2711_(orphans)_contig_260-processed-gene-0.49-mRNA-1 protein AED	PGAP1	PF07819.8	0.00052	13.9	0		F. graminearum	chromosome:GCA_000240135.3:1:10688500:10690540:-1	GlcNAc_2-epim	PF07221.6	1.3e-05	19.3	0		D. macrodidyma	maker-JYGD01000143-augustus-gene-2.21-mRNA-1	DUF3603	PF12227.3	0.00064	14.3	0
P. foliicola	augustus_masked-AR2711_(orphans)_contig_50-processed-gene-0.53-mRNA-1 protein AED	PGAP1	PF07819.8	0.0012	12.7	0		F. graminearum	chromosome:GCA_000240135.3:4:2648728:2650175:-1	Glutaredoxin	PF00462.19	0.002	13.2	1.4		D. macrodidyma	augustus_masked-JYGD01000103-processed-gene-0.3-mRNA-1	DUF3624	PF12292.3	0.00029	16.7	0.7
P. foliicola	augustus_masked-AR2711_(orphans)_contig_163-processed-gene-0.15-mRNA-1 protein AED	Phasin	PF05597.6	0.00026	15.1	0.9		F. graminearum	chromosome:GCA_000240135.3:2:8885115:8887756:-1	Glyco_hyd_65N_2	PF14498.1	1.5e-48	160.6	0		D. macrodidyma	snap_masked-JYGD01000217-processed-gene-1.64-mRNA-1	DUF3697	PF12478.3	0.0026	12.8	0.2
P. foliicola	snap_masked-AR2711_(orphans)_contig_43-processed-gene-1.3-mRNA-1 protein AED	PhnA_Zn_Ribbon	PF08274.7	0.019	9.1	18.1		F. graminearum	chromosome:GCA_000240135.3:3:7516714:7517963:-1	Glyco_hydro_10	PF00331.15	2.5e-106	350.3	0.7		D. macrodidyma	augustus_masked-JYGD01000201-processed-gene-0.45-mRNA-1	DUF377	PF04041.8	2.2e-05	18.7	0.1
P. foliicola	snap_masked-AR2711_(orphans)_contig_157-processed-gene-0.79-mRNA-1 protein AED	Phosphodiest	PF01663.17	1.6e-08	28.5	0.8		F. graminearum	chromosome:GCA_000240135.3:3:473123:474130:-1	Glyco_hydro_10	PF00331.15	1.5e-72	239.3	0		D. macrodidyma	augustus_masked-JYGD01000118-processed-gene-12.242-mRNA-1	DUF3823	PF12866.2	0.0023	12.9	0.2
P. foliicola	maker-AR2711_(orphans)_contig_1-augustus-gene-0.4-mRNA-1 protein AED	Phytase	PF02333.10	5.2e-68	223.7	0.6		F. graminearum	chromosome:GCA_000240135.3:3:5828665:5830095:-1	Glyco_hydro_10	PF00331.15	8.1e-05	16.8	0.1		D. macrodidyma	augustus_masked-JYGD01000554-processed-gene-0.35-mRNA-1	DUF3893	PF13032.1	0.006	12.1	0
P. foliicola	snap_masked-AR2711_(orphans)_contig_15-processed-gene-0.105-mRNA-1 protein AED	PIH1	PF08190.7	0.47	4.1	23.2		F. graminearum	chromosome:GCA_000240135.3:3:6013914:6014934:-1	Glyco_hydro_11	PF00457.12	3.1e-77	253.1	23.2		D. macrodidyma	snap_masked-JYGD01000351-processed-gene-1.14-mRNA-1	DUF3904	PF13044.1	0.0031	11.4	0
P. foliicola	augustus_masked-AR2711_(orphans)_contig_61-processed-gene-3.108-mRNA-1 protein AED	PIR	PF00399.14	4.4e-10	32.9	3.1		F. graminearum	chromosome:GCA_000240135.3:2:6415870:6416846:-1	Glyco_hydro_11	PF00457.12	4e-76	249.5	13.3		D. macrodidyma	snap_masked-JYGD01000418-processed-gene-1.101-mRNA-1	DUF3954	PF13128.1	0.25	6.3	8.4
P. foliicola	maker-AR2711_(orphans)_contig_110-snap-gene-0.108-mRNA-1 protein AED	Pirin	PF02678.11	1.3e-33	109.3	0		F. graminearum	chromosome:GCA_000240135.3:3:5887649:5888465:-1	Glyco_hydro_12	PF01670.11	2.5e-54	178.3	1.8		D. macrodidyma	snap_masked-JYGD01000005-processed-gene-0.58-mRNA-1	DUF4147	PF13660.1	0.0061	11.1	0.2
P. foliicola	maker-AR2711_(orphans)_contig_110-snap-gene-0.108-mRNA-1 protein AED	Pirin_C	PF05726.8	1.5e-26	86.8	0		F. graminearum	chromosome:GCA_000240135.3:3:3559483:3560288:1	Glyco_hydro_12	PF01670.11	2.9e-32	106.6	0.4		D. macrodidyma	snap_masked-JYGD01000271-processed-gene-2.81-mRNA-1	DUF4185	PF13810.1	0.00032	15.1	0
P. foliicola	augustus_masked-AR2711_(orphans)_contig_138-processed-gene-0.157-mRNA-1 protein AED	Plasmodium_Vir	PF05795.6	2.6e-06	21.1	1.5		F. graminearum	chromosome:GCA_000240135.3:4:4791430:4792995:1	Glyco_hydro_12	PF01670.11	9.2e-17	56.3	0.4		D. macrodidyma	augustus_masked-JYGD01000311-processed-gene-2.53-mRNA-1	DUF4185	PF13810.1	0.00018	15.9	0.7
P. foliicola	snap_masked-AR2711_(orphans)_contig_43-processed-gene-2.43-mRNA-1 protein AED	Plasmodium_Vir	PF05795.6	0.008	9.6	3.6		F. graminearum	chromosome:GCA_000240135.3:4:1515452:1516636:1	Glyco_hydro_16	PF00722.16	2.7e-43	142.4	0.5		D. macrodidyma	augustus_masked-JYGD01000368-processed-gene-0.5-mRNA-1	DUF4215	PF13948.1	2.1	4.1	50.8
P. foliicola	augustus_masked-AR2711_(orphans)_contig_199-processed-gene-0.4-mRNA-1 protein AED	PNGaseA	PF12222.3	8.7e-103	338.6	0		F. graminearum	chromosome:GCA_000240135.3:3:3298604:3299571:1	Glyco_hydro_16	PF00722.16	1.8e-41	136.5	0.2		D. macrodidyma	augustus_masked-JYGD01000709-processed-gene-0.0-mRNA-1	DUF4215	PF13948.1	4.1e-10	35.2	4.7
P. foliicola	augustus_masked-AR2711_(orphans)_contig_61-processed-gene-3.140-mRNA-1 protein AED	Podoplanin	PF05808.6	1.8e-05	18.6	5.1		F. graminearum	chromosome:GCA_000240135.3:1:558543:559758:1	Glyco_hydro_16	PF00722.16	8e-36	118.1	3.8		D. macrodidyma	maker-JYGD01000427-augustus-gene-1.160-mRNA-1	DUF4237	PF14021.1	1.1e-32	107.6	0.3
P. foliicola	maker-AR2711_(orphans)_contig_42-augustus-gene-0.7-mRNA-1 protein AED	Podoplanin	PF05808.6	0.00041	14.2	0.1		F. graminearum	chromosome:GCA_000240135.3:3:239407:240316:-1	Glyco_hydro_16	PF00722.16	8.9e-22	72.3	1.3		D. macrodidyma	augustus_masked-JYGD01000270-processed-gene-1.82-mRNA-1	DUF4448	PF14610.1	0.0011	14	0.1
P. foliicola	snap_masked-AR2711_(orphans)_contig_43-processed-gene-2.43-mRNA-1 protein AED	Pol_alpha_B_N	PF08418.5	0.098	6.4	17.4		F. graminearum	chromosome:GCA_000240135.3:2:5892983:5895934:-1	Glyco_hydro_16	PF00722.16	9e-17	56	0		D. macrodidyma	augustus_masked-JYGD01000084-processed-gene-6.83-mRNA-1	DUF4472	PF14739.1	0.0013	14.7	0.3
P. foliicola	augustus_masked-AR2711_(orphans)_contig_1-processed-gene-1.187-mRNA-1 protein AED	Polysacc_deac_1	PF01522.16	2e-36	118.6	0		F. graminearum	chromosome:GCA_000240135.3:1:590571:591515:1	Glyco_hydro_16	PF00722.16	3.8e-09	31.1	5.6		D. macrodidyma	augustus_masked-JYGD01000123-processed-gene-3.66-mRNA-1	DUF4578	PF15147.1	0.036	9.9	5.2
P. foliicola	maker-AR2711_(orphans)_contig_11-snap-gene-1.52-mRNA-1 protein AED	Polysacc_deac_1	PF01522.16	1.8e-31	102.7	0		F. graminearum	chromosome:GCA_000240135.3:2:6669027:6670196:1	Glyco_hydro_17	PF00332.13	1.3e-16	55.6	2		D. macrodidyma	augustus_masked-JYGD01000217-processed-gene-1.27-mRNA-1	DUF4611	PF15387.1	0.0029	13.2	4.3
P. foliicola	augustus_masked-AR2711_(orphans)_contig_75-processed-gene-0.63-mRNA-1 protein AED	Polysacc_synt_2	PF02719.10	0.0023	11.1	0.2		F. graminearum	chromosome:GCA_000240135.3:4:6728359:6729744:1	Glyco_hydro_17	PF00332.13	4.2e-08	27.6	0.3		D. macrodidyma	augustus_masked-JYGD01000147-processed-gene-6.41-mRNA-1	DUF4614	PF15391.1	0.0082	11.3	11.9
P. foliicola	maker-AR2711_(orphans)_contig_81-augustus-gene-0.65-mRNA-1 protein AED	PQQ	PF01011.16	0.009	9.9	4.4		F. graminearum	chromosome:GCA_000240135.3:3:1767456:1768685:1	Glyco_hydro_17	PF00332.13	1.5e-05	19.2	0.4		D. macrodidyma	augustus_masked-JYGD01000147-processed-gene-6.41-mRNA-1	DUF4634	PF15465.1	0.26	6.9	6.4
P. foliicola	maker-AR2711_(orphans)_contig_61-snap-gene-3.87-mRNA-1 protein AED	PQQ_3	PF13570.1	0.0001	16.8	7		F. graminearum	chromosome:GCA_000240135.3:2:7530403:7531754:1	Glyco_hydro_18	PF00704.23	6.8e-67	221.3	5.2		D. macrodidyma	augustus_masked-JYGD01000147-processed-gene-6.41-mRNA-1	DUF4661	PF15576.1	0.069	8.2	7.6
P. foliicola	maker-AR2711_(orphans)_contig_81-augustus-gene-0.65-mRNA-1 protein AED	PQQ_3	PF13570.1	0.0019	12.8	7.6		F. graminearum	chromosome:GCA_000240135.3:4:7472699:7476327:1	Glyco_hydro_18	PF00704.23	1.7e-65	216.7	4.4		D. macrodidyma	augustus_masked-JYGD01000118-processed-gene-2.98-mRNA-1	DUF515	PF04415.7	5.3	0.6	17.2
P. foliicola	snap_masked-AR2711_(orphans)_contig_43-processed-gene-2.43-mRNA-1 protein AED	Presenilin	PF01080.12	3.8	0.4	12.4		F. graminearum	chromosome:GCA_000240135.3:4:3900062:3902762:-1	Glyco_hydro_18	PF00704.23	3e-52	173.2	2.6		D. macrodidyma	snap_masked-JYGD01000147-processed-gene-4.100-mRNA-1	DUF515	PF04415.7	2.4	1.7	9.6
P. foliicola	maker-AR2711_(orphans)_contig_188-snap-gene-0.34-mRNA-1 protein AED	Pro_isomerase	PF00160.16	2e-47	155.5	1.1		F. graminearum	chromosome:GCA_000240135.3:1:11254393:11259002:-1	Glyco_hydro_18	PF00704.23	1.2e-49	164.6	2.4		D. macrodidyma	augustus_masked-JYGD01000170-processed-gene-2.101-mRNA-1	DUF515	PF04415.7	0.79	3.3	7.8
P. foliicola	maker-AR2711_(orphans)_contig_43-snap-gene-0.10-mRNA-1 protein AED	Pro-kuma_activ	PF09286.6	1.5e-40	132.9	0.1		F. graminearum	chromosome:GCA_000240135.3:2:7236675:7238864:-1	Glyco_hydro_2	PF00703.16	2.2e-12	42.5	0.1		D. macrodidyma	maker-JYGD01000217-snap-gene-3.36-mRNA-1	DUF515	PF04415.7	0.0016	12.1	3.7
P. foliicola	maker-AR2711_(orphans)_contig_61-snap-gene-3.87-mRNA-1 protein AED	Prok-RING_1	PF14446.1	0.00045	14.2	0.7		F. graminearum	chromosome:GCA_000240135.3:2:7236675:7238864:-1	Glyco_hydro_2_C	PF02836.12	2.1e-15	51.4	0		D. macrodidyma	snap_masked-JYGD01000344-processed-gene-4.195-mRNA-1	DUF566	PF04484.7	1.7	3.5	14
P. foliicola	maker-AR2711_(orphans)_contig_42-snap-gene-0.15-mRNA-1 protein AED	PROL5-SMR	PF15621.1	0.18	6.6	10.1		F. graminearum	chromosome:GCA_000240135.3:1:6676032:6678116:-1	Glyco_hydro_2_C	PF02836.12	2.5e-08	28.2	0.1		D. macrodidyma	maker-JYGD01000045-augustus-gene-0.25-mRNA-1	DUF572	PF04502.8	0.47	5	10.5
P. foliicola	augustus_masked-AR2711_(orphans)_contig_43-processed-gene-0.97-mRNA-1 protein AED	Pyr_redox	PF00070.22	7.6e-06	20.6	0.4		F. graminearum	chromosome:GCA_000240135.3:3:5828665:5830095:-1	Glyco_hydro_2_C	PF02836.12	8.1e-06	19.9	0		D. macrodidyma	maker-JYGD01000344-augustus-gene-3.98-mRNA-1	DUF572	PF04502.8	0.3	5.6	20.7
P. foliicola	snap_masked-AR2711_(orphans)_contig_61-processed-gene-3.72-mRNA-1 protein AED	Pyr_redox	PF00070.22	5e-05	18	0.1		F. graminearum	chromosome:GCA_000240135.3:2:7236675:7238864:-1	Glyco_hydro_2_N	PF02837.13	1.4e-30	101.1	1.4		D. macrodidyma	snap_masked-JYGD01000082-processed-gene-1.5-mRNA-1	DUF605	PF04652.11	5.6	1.6	42.3
P. foliicola	augustus_masked-AR2711_(orphans)_contig_43-processed-gene-0.97-mRNA-1 protein AED	Pyr_redox_2	PF07992.9	4.2e-06	21	0.2		F. graminearum	chromosome:GCA_000240135.3:2:7163464:7166842:-1	Glyco_hydro_2_N	PF02837.13	0.00019	16	0.3		D. macrodidyma	maker-JYGD01000124-augustus-gene-0.98-mRNA-1	DUF605	PF04652.11	0.015	10.1	3.8
P. foliicola	snap_masked-AR2711_(orphans)_contig_61-processed-gene-3.72-mRNA-1 protein AED	Pyr_redox_2	PF07992.9	8.2e-06	20.1	0		F. graminearum	chromosome:GCA_000240135.3:3:6162490:6164775:1	Glyco_hydro_20	PF00728.17	2e-43	143.9	4.3		D. macrodidyma	maker-JYGD01000413-snap-gene-2.7-mRNA-1	DUF605	PF04652.11	0.025	9.4	10.2
P. foliicola	augustus_masked-AR2711_(orphans)_contig_43-processed-gene-0.97-mRNA-1 protein AED	Pyr_redox_3	PF13738.1	1.8e-08	29	0.1		F. graminearum	chromosome:GCA_000240135.3:3:6162490:6164775:1	Glyco_hydro_20b	PF02838.10	8.1e-14	47.3	0.2		D. macrodidyma	maker-JYGD01000424-augustus-gene-1.65-mRNA-1	DUF605	PF04652.11	5.2	1.7	22.6
P. foliicola	snap_masked-AR2711_(orphans)_contig_61-processed-gene-3.72-mRNA-1 protein AED	Pyr_redox_3	PF13738.1	4e-06	21.3	0		F. graminearum	chromosome:GCA_000240135.3:3:5979599:5980726:1	Glyco_hydro_28	PF00295.12	2.2e-105	347.2	23.2		D. macrodidyma	augustus_masked-JYGD01000151-processed-gene-0.63-mRNA-1	DUF608	PF04685.8	8.7e-07	23.4	0.2
P. foliicola	snap_masked-AR2711_(orphans)_contig_11-processed-gene-1.21-mRNA-1 protein AED	Ras	PF00071.17	0.00029	14.5	0		F. graminearum	chromosome:GCA_000240135.3:2:7577248:7578437:1	Glyco_hydro_28	PF00295.12	1.2e-91	302.1	19.4		D. macrodidyma	snap_masked-JYGD01000226-processed-gene-0.35-mRNA-1	DUF608	PF04685.8	0.0015	12.7	0.8
P. foliicola	augustus_masked-AR2711_(orphans)_contig_26-processed-gene-1.1-mRNA-1 protein AED	Recep_L_domain	PF01030.19	4.4e-11	37.1	0		F. graminearum	chromosome:GCA_000240135.3:2:7056796:7058527:1	Glyco_hydro_28	PF00295.12	8.3e-44	144.8	2.9		D. macrodidyma	augustus_masked-JYGD01000358-processed-gene-0.6-mRNA-1	DUF608	PF04685.8	2.4e-08	28.5	0.1
P. foliicola	augustus_masked-AR2711_(orphans)_contig_165-processed-gene-1.242-mRNA-1 protein AED	Recep_L_domain	PF01030.19	2.1e-06	22	0.2		F. graminearum	chromosome:GCA_000240135.3:4:3850954:3852505:1	Glyco_hydro_28	PF00295.12	2.3e-43	143.4	3.6		D. macrodidyma	maker-JYGD01000361-augustus-gene-0.47-mRNA-1	DUF642	PF04862.7	1.4e-05	20.2	0
P. foliicola	snap_masked-AR2711_(orphans)_contig_67-processed-gene-0.21-mRNA-1 protein AED	Redoxin	PF08534.5	6e-08	26.6	1		F. graminearum	chromosome:GCA_000240135.3:2:3287743:3289231:-1	Glyco_hydro_28	PF00295.12	4.8e-27	89.7	0.6		D. macrodidyma	augustus_masked-JYGD01000497-processed-gene-1.81-mRNA-1	DUF656	PF04920.7	0.0088	11.2	0.6
P. foliicola	augustus_masked-AR2711_(orphans)_contig_16-processed-gene-0.173-mRNA-1 protein AED	Reprolysin	PF01421.14	4.7e-06	20.6	7.1		F. graminearum	chromosome:GCA_000240135.3:2:6563431:6566253:1	Glyco_hydro_3	PF00933.16	1.2e-89	295.2	0		D. macrodidyma	augustus_masked-JYGD01000353-processed-gene-1.58-mRNA-1	DUF676	PF05057.9	0.0016	13.2	0
P. foliicola	augustus_masked-AR2711_(orphans)_contig_16-processed-gene-0.173-mRNA-1 protein AED	Reprolysin_2	PF13574.1	1.9e-45	149.3	0.6		F. graminearum	chromosome:GCA_000240135.3:2:7050257:7052827:1	Glyco_hydro_3	PF00933.16	4.4e-89	293.4	0		D. macrodidyma	augustus_masked-JYGD01000176-processed-gene-0.26-mRNA-1	DUF726	PF05277.7	0.0013	13.1	0
P. foliicola	augustus_masked-AR2711_(orphans)_contig_16-processed-gene-0.173-mRNA-1 protein AED	Reprolysin_3	PF13582.1	4.9e-23	76.3	0		F. graminearum	chromosome:GCA_000240135.3:2:3178412:3180759:-1	Glyco_hydro_3	PF00933.16	4.7e-65	214.5	0		D. macrodidyma	snap_masked-JYGD01000147-processed-gene-4.100-mRNA-1	DUF755	PF05501.6	1.3	4.6	21.7
P. foliicola	augustus_masked-AR2711_(orphans)_contig_16-processed-gene-0.173-mRNA-1 protein AED	Reprolysin_4	PF13583.1	4.8e-48	157.7	0.1		F. graminearum	chromosome:GCA_000240135.3:1:11417111:11419963:-1	Glyco_hydro_3	PF00933.16	3.4e-59	195.2	0.2		D. macrodidyma	augustus_masked-JYGD01000181-processed-gene-1.43-mRNA-1	DUF765	PF05570.6	0.0069	11.8	0.1
P. foliicola	augustus_masked-AR2711_(orphans)_contig_16-processed-gene-0.173-mRNA-1 protein AED	Reprolysin_5	PF13688.1	1.6e-59	195.4	1.9		F. graminearum	chromosome:GCA_000240135.3:2:6563431:6566253:1	Glyco_hydro_3_C	PF01915.17	8.7e-55	180.7	1.7		D. macrodidyma	maker-JYGD01000080-augustus-gene-1.24-mRNA-1	DUF793	PF05633.6	0.048	7.8	7.2
P. foliicola	maker-AR2711_(orphans)_contig_203-snap-gene-0.86-mRNA-1 protein AED	RhgB_N	PF09284.5	8.9e-97	317.5	4.4		F. graminearum	chromosome:GCA_000240135.3:1:11417111:11419963:-1	Glyco_hydro_3_C	PF01915.17	1e-47	157.6	0		D. macrodidyma	augustus_masked-JYGD01000353-processed-gene-0.40-mRNA-1	DUF824	PF05688.6	0.001	14.1	0.1
P. foliicola	maker-AR2711_(orphans)_contig_63-snap-gene-0.133-mRNA-1 protein AED	Ribonuclease	PF00545.15	5.6e-20	65.6	0.2		F. graminearum	chromosome:GCA_000240135.3:2:7050257:7052827:1	Glyco_hydro_3_C	PF01915.17	1e-42	141.2	0.1		D. macrodidyma	augustus_masked-JYGD01000554-processed-gene-0.35-mRNA-1	DUF853	PF05872.7	0.00039	14.3	0
P. foliicola	augustus_masked-AR2711_(orphans)_contig_48-processed-gene-1.224-mRNA-1 protein AED	Ribonuclease_T2	PF00445.13	6.5e-48	157.1	1.8		F. graminearum	chromosome:GCA_000240135.3:2:3178412:3180759:-1	Glyco_hydro_3_C	PF01915.17	5e-41	135.7	0.1		D. macrodidyma	snap_masked-JYGD01000118-processed-gene-12.144-mRNA-1	DUF915	PF06028.6	0.0036	11.8	0
P. foliicola	snap_masked-AR2711_(orphans)_contig_43-processed-gene-2.43-mRNA-1 protein AED	Ribosomal_60s	PF00428.14	9.1	1.1	35.3		F. graminearum	chromosome:GCA_000240135.3:4:76156:77775:-1	Glyco_hydro_32C	PF08244.7	2.1e-10	35.9	0.1		D. macrodidyma	snap_masked-JYGD01000389-processed-gene-0.6-mRNA-1	DUF948	PF06103.6	0.015	10.7	5.4
P. foliicola	maker-AR2711_(orphans)_contig_61-snap-gene-3.87-mRNA-1 protein AED	Ribosomal_L18p	PF00861.17	0.21	6.1	6.5		F. graminearum	chromosome:GCA_000240135.3:4:76156:77775:-1	Glyco_hydro_32N	PF00251.15	1.6e-71	236.2	2.9		D. macrodidyma	maker-JYGD01000344-augustus-gene-3.98-mRNA-1	DUF966	PF06136.8	0.13	7	16.8
P. foliicola	augustus_masked-AR2711_(orphans)_contig_138-processed-gene-0.157-mRNA-1 protein AED	Rifin_STEVOR	PF02009.11	1.9e-06	22	0		F. graminearum	chromosome:GCA_000240135.3:2:5670951:5672073:1	Glyco_hydro_32N	PF00251.15	8.2e-09	30.2	0.3		D. macrodidyma	augustus_masked-JYGD01000114-processed-gene-3.69-mRNA-1	E1_DerP2_DerF2	PF02221.10	0.0037	13	0
P. foliicola	augustus_masked-AR2711_(orphans)_contig_61-processed-gene-3.140-mRNA-1 protein AED	Rifin_STEVOR	PF02009.11	0.00068	13.6	0.1		F. graminearum	chromosome:GCA_000240135.3:4:4214801:4216165:1	Glyco_hydro_32N	PF00251.15	9.7e-07	23.4	2		D. macrodidyma	maker-JYGD01000694-augustus-gene-0.52-mRNA-1	E1_DerP2_DerF2	PF02221.10	9.1e-25	82.9	0.1
P. foliicola	augustus_masked-AR2711_(orphans)_contig_110-processed-gene-0.22-mRNA-1 protein AED	Rifin_STEVOR	PF02009.11	0.88	3.4	8.4		F. graminearum	chromosome:GCA_000240135.3:2:7163464:7166842:-1	Glyco_hydro_35	PF01301.14	3.3e-85	281.2	0.7		D. macrodidyma	maker-JYGD01000389-snap-gene-0.23-mRNA-1	EF-hand_7	PF13499.1	7.5e-05	18.3	0
P. foliicola	maker-AR2711_(orphans)_contig_61-snap-gene-3.87-mRNA-1 protein AED	Rifin_STEVOR	PF02009.11	6.3	0.6	14.5		F. graminearum	chromosome:GCA_000240135.3:2:7163464:7166842:-1	Glyco_hydro_42	PF02449.10	1.5e-08	29.2	0.3		D. macrodidyma	augustus_masked-JYGD01000358-processed-gene-0.34-mRNA-1	EGF	PF00008.22	0.00043	15.7	2.5
P. foliicola	augustus_masked-AR2711_(orphans)_contig_75-processed-gene-0.63-mRNA-1 protein AED	RmlD_sub_bind	PF04321.12	1.2e-05	18.5	0.3		F. graminearum	chromosome:GCA_000240135.3:3:5828665:5830095:-1	Glyco_hydro_42	PF02449.10	1.2e-07	26.2	0.1		D. macrodidyma	augustus_masked-JYGD01000358-processed-gene-0.34-mRNA-1	EGF_2	PF07974.8	0.00023	16.8	9.7
P. foliicola	maker-AR2711_(orphans)_contig_43-snap-gene-3.115-mRNA-1 protein AED	RmuC	PF02646.11	0.0019	11.3	1.8		F. graminearum	chromosome:GCA_000240135.3:3:7516714:7517963:-1	Glyco_hydro_42	PF02449.10	5.1e-05	17.5	0.2		D. macrodidyma	augustus_masked-JYGD01000358-processed-gene-0.34-mRNA-1	EGF_3	PF12947.2	0.0082	11.6	2.5
P. foliicola	snap_masked-AR2711_(orphans)_contig_154-processed-gene-0.18-mRNA-1 protein AED	RR_TM4-6	PF06459.7	0.0098	10	7.7		F. graminearum	chromosome:GCA_000240135.3:4:4214801:4216165:1	Glyco_hydro_43	PF04616.9	2.9e-54	179.1	4.7		D. macrodidyma	augustus_masked-JYGD01000122-processed-gene-0.10-mRNA-1	End_N_terminal	PF12218.3	0.0029	12.5	1.5
P. foliicola	snap_masked-AR2711_(orphans)_contig_280-processed-gene-0.13-mRNA-1 protein AED	RskA	PF10099.4	0.0013	12.8	0.5		F. graminearum	chromosome:GCA_000240135.3:2:8090656:8091597:-1	Glyco_hydro_43	PF04616.9	7.8e-52	171.1	5.1		D. macrodidyma	maker-JYGD01000229-snap-gene-0.1-mRNA-1	End_N_terminal	PF12218.3	3.8e-06	21.8	3.8
P. foliicola	augustus_masked-AR2711_(orphans)_contig_43-processed-gene-3.13-mRNA-1 protein AED	RTBV_P12	PF06361.6	0.0018	12.8	0		F. graminearum	chromosome:GCA_000240135.3:4:4216573:4218120:-1	Glyco_hydro_43	PF04616.9	5.6e-43	142.1	2.9		D. macrodidyma	snap_masked-JYGD01000306-processed-gene-2.16-mRNA-1	End_N_terminal	PF12218.3	8.2e-07	23.9	4.4
P. foliicola	maker-AR2711_(orphans)_contig_74-snap-gene-0.77-mRNA-1 protein AED	SAM_2	PF07647.12	0.013	9.7	2.7		F. graminearum	chromosome:GCA_000240135.3:4:2748955:2750246:1	Glyco_hydro_43	PF04616.9	4.4e-24	80.1	0		D. macrodidyma	augustus_masked-JYGD01000151-processed-gene-0.64-mRNA-1	EphA2_TM	PF14575.1	0.0083	12	0.5
P. foliicola	maker-AR2711_(orphans)_contig_74-snap-gene-0.77-mRNA-1 protein AED	SAP	PF02037.22	4.2e-16	52.4	0		F. graminearum	chromosome:GCA_000240135.3:3:7362706:7364244:1	Glyco_hydro_43	PF04616.9	1.4e-19	65.3	4.8		D. macrodidyma	augustus_masked-JYGD01000193-processed-gene-4.48-mRNA-1	Epimerase	PF01370.16	0.004	12	0
P. foliicola	maker-AR2711_(orphans)_contig_165-snap-gene-1.66-mRNA-1 protein AED	Sec39	PF08314.6	2.8e-205	677.6	0		F. graminearum	chromosome:GCA_000240135.3:2:3042818:3044491:-1	Glyco_hydro_43	PF04616.9	4.4e-14	47.3	1.7		D. macrodidyma	maker-JYGD01000271-augustus-gene-1.68-mRNA-1	ERp29	PF07749.7	1.6e-24	81.8	1.5
P. foliicola	maker-AR2711_(orphans)_contig_43-snap-gene-3.115-mRNA-1 protein AED	Sec5	PF15469.1	0.00065	13.7	1		F. graminearum	chromosome:GCA_000240135.3:2:5670951:5672073:1	Glyco_hydro_43	PF04616.9	2.4e-07	25.2	4.4		D. macrodidyma	augustus_masked-JYGD01000046-processed-gene-0.31-mRNA-1	Esterase	PF00756.15	1.6e-06	23.1	0.2
P. foliicola	augustus_masked-AR2711_(orphans)_contig_60-processed-gene-1.71-mRNA-1 protein AED	Secretin_N_2	PF07655.8	3	2.6	22.3		F. graminearum	chromosome:GCA_000240135.3:4:5168382:5169485:-1	Glyco_hydro_43	PF04616.9	1.5e-05	19.2	1		D. macrodidyma	maker-JYGD01000067-augustus-gene-1.132-mRNA-1	Esterase	PF00756.15	0.0019	13	0.6
P. foliicola	augustus_masked-AR2711_(orphans)_contig_140-processed-gene-0.111-mRNA-1 protein AED	Serglycin	PF04360.7	7.5e-07	23.3	6.4		F. graminearum	chromosome:GCA_000240135.3:3:5868994:5870046:1	Glyco_hydro_53	PF07745.8	8.1e-104	342	0		D. macrodidyma	augustus_masked-JYGD01000046-processed-gene-0.31-mRNA-1	Esterase_phd	PF10503.4	1e-07	26.9	0.1
P. foliicola	augustus_masked-AR2711_(orphans)_contig_123-processed-gene-0.14-mRNA-1 protein AED	Serglycin	PF04360.7	0.00063	13.8	2.9		F. graminearum	chromosome:GCA_000240135.3:4:6728359:6729744:1	Glyco_hydro_53	PF07745.8	0.00031	14.6	0.3		D. macrodidyma	maker-JYGD01000067-augustus-gene-1.132-mRNA-1	Esterase_phd	PF10503.4	8.9e-25	82.6	2.1
P. foliicola	augustus_masked-AR2711_(orphans)_contig_70-processed-gene-0.10-mRNA-1 protein AED	Serglycin	PF04360.7	0.034	8.2	8.8		F. graminearum	chromosome:GCA_000240135.3:4:80315:81170:1	Glyco_hydro_57	PF03065.10	5.1e-05	17.3	0		D. macrodidyma	augustus_masked-JYGD01000148-processed-gene-0.1-mRNA-1	Esterase_phd	PF10503.4	9.1e-21	69.5	0
P. foliicola	snap_masked-AR2711_(orphans)_contig_46-processed-gene-0.45-mRNA-1 protein AED	Serglycin	PF04360.7	0.87	3.6	63.3		F. graminearum	chromosome:GCA_000240135.3:2:6404974:6406559:-1	Glyco_hydro_6	PF01341.12	5.3e-111	365.8	1.6		D. macrodidyma	augustus_masked-JYGD01000311-processed-gene-2.79-mRNA-1	EthD	PF07110.6	1.2e-06	24.8	0
P. foliicola	snap_masked-AR2711_(orphans)_contig_63-processed-gene-0.75-mRNA-1 protein AED	SGL	PF08450.7	2.6e-17	57.2	0.5		F. graminearum	chromosome:GCA_000240135.3:4:4844248:4845646:1	Glyco_hydro_61	PF03443.9	1.7e-77	255.1	0.6		D. macrodidyma	snap_masked-JYGD01000336-processed-gene-0.17-mRNA-1	EthD	PF07110.6	0.0022	14.4	0
P. foliicola	maker-AR2711_(orphans)_contig_48-snap-gene-0.67-mRNA-1 protein AED	SGL	PF08450.7	5.8e-07	23.4	0		F. graminearum	chromosome:GCA_000240135.3:3:4333167:4334303:-1	Glyco_hydro_61	PF03443.9	3.3e-76	250.9	0		D. macrodidyma	augustus_masked-JYGD01000112-processed-gene-0.25-mRNA-1	Exo_endo_phos	PF03372.18	5.6e-11	38.3	2.7
P. foliicola	maker-AR2711_(orphans)_contig_78-augustus-gene-0.17-mRNA-1 protein AED	Sialidase	PF02973.11	0.00033	13.9	0		F. graminearum	chromosome:GCA_000240135.3:2:6227768:6228723:1	Glyco_hydro_61	PF03443.9	1.5e-74	245.5	0.1		D. macrodidyma	snap_masked-JYGD01000123-processed-gene-8.11-mRNA-1	Exo_endo_phos	PF03372.18	1.9e-16	56.2	0.4
P. foliicola	snap_masked-AR2711_(orphans)_contig_169-processed-gene-0.43-mRNA-1 protein AED	Sigma70_ner	PF04546.8	0.0053	10.6	4.5		F. graminearum	chromosome:GCA_000240135.3:4:4042832:4043809:1	Glyco_hydro_62	PF03664.8	1.8e-134	442	6.5		D. macrodidyma	augustus_masked-JYGD01000317-processed-gene-1.70-mRNA-1	Exo_endo_phos	PF03372.18	2.4e-06	23.1	2.3
P. foliicola	augustus_masked-AR2711_(orphans)_contig_26-processed-gene-1.1-mRNA-1 protein AED	SKG6	PF08693.5	1.4e-05	18.7	2		F. graminearum	chromosome:GCA_000240135.3:2:8885115:8887756:-1	Glyco_hydro_65m	PF03632.10	2.4e-05	18.2	0.1		D. macrodidyma	snap_masked-JYGD01000123-processed-gene-8.11-mRNA-1	Exo_endo_phos_2	PF14529.1	1.9e-06	23	0
P. foliicola	snap_masked-AR2711_(orphans)_contig_55-processed-gene-0.43-mRNA-1 protein AED	SKG6	PF08693.5	9.1e-05	16	0.8		F. graminearum	chromosome:GCA_000240135.3:2:5724206:5727509:1	Glyco_hydro_67N	PF03648.9	0.0037	12.4	0		D. macrodidyma	maker-JYGD01000193-augustus-gene-3.18-mRNA-1	F420_oxidored	PF03807.12	0.0038	13.1	0.1
P. foliicola	maker-AR2711_(orphans)_contig_42-snap-gene-0.15-mRNA-1 protein AED	SKG6	PF08693.5	0.0014	12.3	0.1		F. graminearum	chromosome:GCA_000240135.3:2:5848809:5850295:-1	Glyco_hydro_70	PF02324.11	2.1e-06	20.8	0.2		D. macrodidyma	augustus_masked-JYGD01000193-processed-gene-4.48-mRNA-1	F420_oxidored	PF03807.12	0.0071	12.3	2.5
P. foliicola	augustus_masked-AR2711_(orphans)_contig_156-processed-gene-0.3-mRNA-1 protein AED	SKG6	PF08693.5	0.002	11.8	0.1		F. graminearum	chromosome:GCA_000240135.3:1:6676032:6678116:-1	Glyco_hydro_72	PF03198.9	3.2e-122	402.4	5.1		D. macrodidyma	augustus_masked-JYGD01000085-processed-gene-0.33-mRNA-1	F5_F8_type_C	PF00754.20	4.7e-05	18.7	0
P. foliicola	augustus_masked-AR2711_(orphans)_contig_61-processed-gene-3.140-mRNA-1 protein AED	SKG6	PF08693.5	0.005	10.5	3.3		F. graminearum	chromosome:GCA_000240135.3:2:4707406:4708642:-1	Glyco_hydro_75	PF07335.6	2.1e-40	133.2	0.3		D. macrodidyma	augustus_masked-JYGD01000495-processed-gene-0.4-mRNA-1	F5_F8_type_C	PF00754.20	1.6e-25	84.9	1.1
P. foliicola	augustus_masked-AR2711_(orphans)_contig_24-processed-gene-0.13-mRNA-1 protein AED	SKG6	PF08693.5	0.43	4.3	12.4		F. graminearum	chromosome:GCA_000240135.3:1:10688500:10690540:-1	Glyco_hydro_76	PF03663.9	4.6e-155	511.5	4.7		D. macrodidyma	snap_masked-JYGD01000507-processed-gene-0.79-mRNA-1	F5_F8_type_C	PF00754.20	1.8e-23	78.2	0.7
P. foliicola	maker-AR2711_(orphans)_contig_103-snap-gene-0.77-mRNA-1 protein AED	SKN1	PF03935.10	7.7e-09	28.4	0.2		F. graminearum	chromosome:GCA_000240135.3:2:3579071:3580862:1	Glyco_hydro_76	PF03663.9	1.1e-143	474.1	9.8		D. macrodidyma	snap_masked-JYGD01000005-processed-gene-0.58-mRNA-1	FAD_binding_2	PF00890.19	0.0004	14.7	0.1
P. foliicola	maker-AR2711_(orphans)_contig_78-snap-gene-0.31-mRNA-1 protein AED	SKN1	PF03935.10	2.1e-08	27	4.1		F. graminearum	chromosome:GCA_000240135.3:2:6175579:6177046:-1	Glyco_hydro_76	PF03663.9	4.7e-103	340.4	15.2		D. macrodidyma	augustus_masked-JYGD01000046-processed-gene-4.78-mRNA-1	FAD_binding_2	PF00890.19	1.4e-05	19.5	0
P. foliicola	maker-AR2711_(orphans)_contig_74-snap-gene-0.77-mRNA-1 protein AED	Slx4	PF09494.5	3.8e-11	36.9	2		F. graminearum	chromosome:GCA_000240135.3:2:743298:746062:-1	Glyco_hydro_81	PF03639.8	4.2e-192	634.8	21.1		D. macrodidyma	augustus_masked-JYGD01000083-processed-gene-1.56-mRNA-1	FAD_binding_2	PF00890.19	0.0015	12.8	0.2
P. foliicola	maker-AR2711_(orphans)_contig_61-snap-gene-3.87-mRNA-1 protein AED	SOG2	PF10428.4	3.1	0.5	31.4		F. graminearum	chromosome:GCA_000240135.3:2:7530403:7531754:1	Glyco_hydro_85	PF03644.8	0.0007	13.8	0		D. macrodidyma	maker-JYGD01000143-augustus-gene-2.21-mRNA-1	FAD_binding_2	PF00890.19	6.1e-08	27.3	0.2
P. foliicola	maker-AR2711_(orphans)_contig_42-snap-gene-3.220-mRNA-1 protein AED	SPC22	PF04573.7	6.6e-34	110.9	0.7		F. graminearum	chromosome:GCA_000240135.3:2:7711239:7712504:1	Glyco_hydro_88	PF07470.8	4.7e-64	211.5	3.5		D. macrodidyma	snap_masked-JYGD01000144-processed-gene-2.103-mRNA-1	FAD_binding_2	PF00890.19	4e-10	34.5	1.2
P. foliicola	maker-AR2711_(orphans)_contig_47-augustus-gene-1.78-mRNA-1 protein AED	SpoA	PF01052.15	0.0019	12.1	0		F. graminearum	chromosome:GCA_000240135.3:1:10688500:10690540:-1	Glyco_hydro_88	PF07470.8	0.00043	14.4	6.6		D. macrodidyma	augustus_masked-JYGD01000148-processed-gene-0.2-mRNA-1	FAD_binding_2	PF00890.19	1.1e-09	33	0.2
P. foliicola	augustus_masked-AR2711_(orphans)_contig_171-processed-gene-0.3-mRNA-1 protein AED	SpoIIIAH	PF12685.2	5.7	0.6	15.7		F. graminearum	chromosome:GCA_000240135.3:2:6175579:6177046:-1	Glyco_hydro_88	PF07470.8	0.017	9.1	12.9		D. macrodidyma	maker-JYGD01000185-augustus-gene-0.108-mRNA-1	FAD_binding_2	PF00890.19	7.2e-06	20.5	0.5
P. foliicola	snap_masked-AR2711_(orphans)_contig_172-processed-gene-0.117-mRNA-1 protein AED	Spore_SspJ	PF09575.5	0.002	12.7	0.3		F. graminearum	chromosome:GCA_000240135.3:2:4662438:4663551:-1	Glyco_hydro_cc	PF11790.3	2.9e-67	221.6	0.2		D. macrodidyma	maker-JYGD01000193-augustus-gene-3.18-mRNA-1	FAD_binding_2	PF00890.19	5.3e-05	17.6	1.3
P. foliicola	maker-AR2711_(orphans)_contig_247-snap-gene-0.18-mRNA-1 protein AED	SPRY	PF00622.23	2.7e-18	60.6	0		F. graminearum	chromosome:GCA_000240135.3:1:8649974:8651984:1	Glyco_trans_1_4	PF13692.1	3.1e-06	22.4	0		D. macrodidyma	maker-JYGD01000196-augustus-gene-2.1-mRNA-1	FAD_binding_2	PF00890.19	0.0019	12.5	1.3
P. foliicola	snap_masked-AR2711_(orphans)_contig_43-processed-gene-2.43-mRNA-1 protein AED	SRP-alpha_N	PF04086.8	0.097	6.3	10.6		F. graminearum	chromosome:GCA_000240135.3:3:1961814:1963546:1	Glyco_transf_15	PF01793.11	2.1e-59	196.1	0.1		D. macrodidyma	augustus_masked-JYGD01000317-processed-gene-1.86-mRNA-1	FAD_binding_2	PF00890.19	8.7e-10	33.4	0.1
P. foliicola	snap_masked-AR2711_(orphans)_contig_11-processed-gene-1.21-mRNA-1 protein AED	SRP54	PF00448.17	0.00059	13.6	0.4		F. graminearum	chromosome:GCA_000240135.3:4:4943190:4947736:1	Glyco_transf_8	PF01501.15	5.6e-06	20.9	0.8		D. macrodidyma	maker-JYGD01000389-snap-gene-0.23-mRNA-1	FAD_binding_2	PF00890.19	1.5e-06	22.7	0.3
P. foliicola	snap_masked-AR2711_(orphans)_contig_11-processed-gene-1.21-mRNA-1 protein AED	SRPRB	PF09439.5	3.4e-32	105.4	0		F. graminearum	chromosome:GCA_000240135.3:3:599056:600811:-1	Glyco_transf_8	PF01501.15	4.7e-05	17.9	0.1		D. macrodidyma	snap_masked-JYGD01000404-processed-gene-0.100-mRNA-1	FAD_binding_2	PF00890.19	0.00051	14.4	0
P. foliicola	augustus_masked-AR2711_(orphans)_contig_85-processed-gene-1.128-mRNA-1 protein AED	SSP160	PF06933.6	1.6	0.8	12.4		F. graminearum	chromosome:GCA_000240135.3:1:3764337:3765611:1	Glycophorin_A	PF01102.13	0.00066	14.5	0		D. macrodidyma	maker-JYGD01000441-augustus-gene-2.132-mRNA-1	FAD_binding_2	PF00890.19	8.2e-07	23.6	1.2
P. foliicola	snap_masked-AR2711_(orphans)_contig_61-processed-gene-3.60-mRNA-1 protein AED	Strep_his_triad	PF04270.8	0.0014	12.7	12.5		F. graminearum	chromosome:GCA_000240135.3:1:5837023:5837970:-1	Glycophorin_A	PF01102.13	0.0017	13.2	0		D. macrodidyma	maker-JYGD01000143-augustus-gene-2.21-mRNA-1	FAD_binding_3	PF01494.14	2.6e-24	81.3	0
P. foliicola	snap_masked-AR2711_(orphans)_contig_157-processed-gene-0.79-mRNA-1 protein AED	Sulfatase	PF00884.18	1.4e-07	25.2	0.7		F. graminearum	chromosome:GCA_000240135.3:1:8617462:8618339:1	Gly-zipper_OmpA	PF13436.1	0.098	7.4	10.8		D. macrodidyma	snap_masked-JYGD01000144-processed-gene-2.103-mRNA-1	FAD_binding_3	PF01494.14	5.1e-07	24.4	0.2
P. foliicola	snap_masked-AR2711_(orphans)_contig_67-processed-gene-0.21-mRNA-1 protein AED	Synuclein	PF01387.12	0.0023	12.1	2.9		F. graminearum	chromosome:GCA_000240135.3:1:7293434:7294393:1	Gly-zipper_OmpA	PF13436.1	0.29	5.9	19.5		D. macrodidyma	augustus_masked-JYGD01000148-processed-gene-0.2-mRNA-1	FAD_binding_3	PF01494.14	0.00033	15.2	0
P. foliicola	snap_masked-AR2711_(orphans)_contig_43-processed-gene-1.3-mRNA-1 protein AED	T2SN	PF01203.14	0.00035	14.4	1.4		F. graminearum	chromosome:GCA_000240135.3:3:5387574:5389627:1	GMC_oxred_C	PF05199.8	1.1e-38	127.8	0		D. macrodidyma	maker-JYGD01000185-augustus-gene-0.108-mRNA-1	FAD_binding_3	PF01494.14	1.9e-51	170.6	0
P. foliicola	maker-AR2711_(orphans)_contig_245-snap-gene-0.23-mRNA-1 protein AED	Tachystatin_B	PF11478.3	0.0084	10.2	6.4		F. graminearum	chromosome:GCA_000240135.3:2:6802658:6804617:1	GMC_oxred_C	PF05199.8	8.1e-35	115.3	0		D. macrodidyma	maker-JYGD01000193-augustus-gene-3.18-mRNA-1	FAD_binding_3	PF01494.14	0.0009	13.8	0.5
P. foliicola	augustus_masked-AR2711_(orphans)_contig_136-processed-gene-0.95-mRNA-1 protein AED	Tannase	PF07519.6	2.1e-93	307.8	0.4		F. graminearum	chromosome:GCA_000240135.3:3:5987753:5989678:-1	GMC_oxred_C	PF05199.8	1.3e-34	114.6	0.1		D. macrodidyma	augustus_masked-JYGD01000317-processed-gene-1.86-mRNA-1	FAD_binding_3	PF01494.14	3e-05	18.6	0
P. foliicola	snap_masked-AR2711_(orphans)_contig_193-processed-gene-0.26-mRNA-1 protein AED	TAP42	PF04177.7	0.0038	10.4	0		F. graminearum	chromosome:GCA_000240135.3:2:2380100:2382211:-1	GMC_oxred_C	PF05199.8	1.8e-30	101.2	0		D. macrodidyma	maker-JYGD01000389-snap-gene-0.23-mRNA-1	FAD_binding_3	PF01494.14	0.00048	14.7	0.2
P. foliicola	maker-AR2711_(orphans)_contig_92-augustus-gene-1.122-mRNA-1 protein AED	TAXi_N	PF14543.1	1e-09	32.8	0.5		F. graminearum	chromosome:GCA_000240135.3:2:6099673:6102087:-1	GMC_oxred_C	PF05199.8	2.1e-22	75	0.7		D. macrodidyma	snap_masked-JYGD01000404-processed-gene-0.100-mRNA-1	FAD_binding_3	PF01494.14	4.7e-25	83.8	0
P. foliicola	augustus_masked-AR2711_(orphans)_contig_84-processed-gene-0.214-mRNA-1 protein AED	TAXi_N	PF14543.1	6.7e-07	23.7	2.1		F. graminearum	chromosome:GCA_000240135.3:2:8303642:8305300:1	GMC_oxred_C	PF05199.8	2.1e-15	52.4	0		D. macrodidyma	maker-JYGD01000441-augustus-gene-2.132-mRNA-1	FAD_binding_3	PF01494.14	0.00053	14.5	0.1
P. foliicola	snap_masked-AR2711_(orphans)_contig_43-processed-gene-1.3-mRNA-1 protein AED	TerY-C	PF15616.1	0.027	8.7	17.4		F. graminearum	chromosome:GCA_000240135.3:2:6802658:6804617:1	GMC_oxred_N	PF00732.14	3.5e-59	195.4	0		D. macrodidyma	augustus_masked-JYGD01000226-processed-gene-0.19-mRNA-1	FAD_binding_4	PF01565.18	3.4e-15	51.2	0.4
P. foliicola	snap_masked-AR2711_(orphans)_contig_15-processed-gene-0.105-mRNA-1 protein AED	TFIIA	PF03153.8	0.00072	13.8	20.1		F. graminearum	chromosome:GCA_000240135.3:3:5387574:5389627:1	GMC_oxred_N	PF00732.14	2.4e-50	166.3	0		D. macrodidyma	maker-JYGD01000289-augustus-gene-0.125-mRNA-1	FAD_binding_4	PF01565.18	4.7e-20	66.9	5
P. foliicola	snap_masked-AR2711_(orphans)_contig_169-processed-gene-0.43-mRNA-1 protein AED	TFIIF_alpha	PF05793.7	0.18	4.3	11.4		F. graminearum	chromosome:GCA_000240135.3:3:5987753:5989678:-1	GMC_oxred_N	PF00732.14	3.4e-35	116.6	0		D. macrodidyma	augustus_masked-JYGD01000300-processed-gene-0.5-mRNA-1	FAD_binding_4	PF01565.18	9.5e-22	72.4	0.1
P. foliicola	augustus_masked-AR2711_(orphans)_contig_43-processed-gene-0.97-mRNA-1 protein AED	Thi4	PF01946.12	3.1e-06	20.7	0.7		F. graminearum	chromosome:GCA_000240135.3:2:6099673:6102087:-1	GMC_oxred_N	PF00732.14	7.2e-35	115.6	0		D. macrodidyma	augustus_masked-JYGD01000310-processed-gene-0.88-mRNA-1	FAD_binding_4	PF01565.18	8e-24	79.1	2
P. foliicola	snap_masked-AR2711_(orphans)_contig_61-processed-gene-3.72-mRNA-1 protein AED	Thi4	PF01946.12	2.4e-05	17.8	0		F. graminearum	chromosome:GCA_000240135.3:2:8303642:8305300:1	GMC_oxred_N	PF00732.14	1.5e-32	108	0		D. macrodidyma	maker-JYGD01000312-augustus-gene-1.0-mRNA-1	FAD_binding_4	PF01565.18	7.3e-20	66.3	1.9
P. foliicola	augustus_masked-AR2711_(orphans)_contig_50-processed-gene-0.53-mRNA-1 protein AED	Thioesterase	PF00975.15	6.9e-05	17.4	0		F. graminearum	chromosome:GCA_000240135.3:2:2380100:2382211:-1	GMC_oxred_N	PF00732.14	2.1e-31	104.2	0		D. macrodidyma	maker-JYGD01000347-augustus-gene-0.5-mRNA-1	FAD_binding_4	PF01565.18	2e-12	42.2	2.3
P. foliicola	snap_masked-AR2711_(orphans)_contig_67-processed-gene-0.21-mRNA-1 protein AED	Thioredoxin	PF00085.15	5.6e-61	197	0.1		F. graminearum	chromosome:GCA_000240135.3:3:673751:674521:1	GMC_oxred_N	PF00732.14	0.00065	13.9	1.1		D. macrodidyma	augustus_masked-JYGD01000351-processed-gene-1.52-mRNA-1	FAD_binding_4	PF01565.18	2e-23	77.9	0
P. foliicola	snap_masked-AR2711_(orphans)_contig_67-processed-gene-0.21-mRNA-1 protein AED	Thioredoxin_2	PF13098.1	3.8e-23	76.1	1.4		F. graminearum	chromosome:GCA_000240135.3:4:4844248:4845646:1	Golgin_A5	PF09787.4	0.48	3.8	8.8		D. macrodidyma	augustus_masked-JYGD01000354-processed-gene-1.91-mRNA-1	FAD_binding_4	PF01565.18	1.9e-26	87.6	0.2
P. foliicola	snap_masked-AR2711_(orphans)_contig_67-processed-gene-0.21-mRNA-1 protein AED	Thioredoxin_3	PF13192.1	7.7e-05	16.8	0.1		F. graminearum	chromosome:GCA_000240135.3:1:1332282:1333756:1	GPI-anchored	PF10342.4	1.3e-21	71.9	2.3		D. macrodidyma	augustus_masked-JYGD01000358-processed-gene-0.29-mRNA-1	FAD_binding_4	PF01565.18	6.6e-26	85.9	0.1
P. foliicola	snap_masked-AR2711_(orphans)_contig_67-processed-gene-0.21-mRNA-1 protein AED	Thioredoxin_4	PF13462.1	1.2e-07	26.1	1.1		F. graminearum	chromosome:GCA_000240135.3:1:1625825:1627246:-1	GPI-anchored	PF10342.4	1.4e-15	52.6	1.1		D. macrodidyma	augustus_masked-JYGD01000403-processed-gene-1.106-mRNA-1	FAD_binding_4	PF01565.18	1.8e-09	32.7	0
P. foliicola	snap_masked-AR2711_(orphans)_contig_67-processed-gene-0.21-mRNA-1 protein AED	Thioredoxin_6	PF13848.1	1.2e-06	22.8	0.5		F. graminearum	chromosome:GCA_000240135.3:1:8617462:8618339:1	GPI-anchored	PF10342.4	0.00037	16	1.4		D. macrodidyma	snap_masked-JYGD01000450-processed-gene-1.159-mRNA-1	FAD_binding_4	PF01565.18	1.4e-21	71.8	0.6
P. foliicola	snap_masked-AR2711_(orphans)_contig_67-processed-gene-0.21-mRNA-1 protein AED	Thioredoxin_7	PF13899.1	8.2e-18	58.6	0		F. graminearum	chromosome:GCA_000240135.3:3:319977:320860:1	GPI-anchored	PF10342.4	0.0012	14.3	3.1		D. macrodidyma	maker-JYGD01000480-augustus-gene-0.41-mRNA-1	FAD_binding_4	PF01565.18	1.4e-19	65.4	3.3
P. foliicola	snap_masked-AR2711_(orphans)_contig_67-processed-gene-0.21-mRNA-1 protein AED	Thioredoxin_8	PF13905.1	1.5e-14	48.2	0		F. graminearum	chromosome:GCA_000240135.3:4:540693:541486:1	Granulin	PF00396.13	0.064	8.5	16.3		D. macrodidyma	snap_masked-JYGD01000060-processed-gene-0.34-mRNA-1	FAD_binding_7	PF03441.9	0.0022	12.6	0
P. foliicola	snap_masked-AR2711_(orphans)_contig_67-processed-gene-0.21-mRNA-1 protein AED	Thioredoxin_9	PF14595.1	5.4e-06	20.3	0		F. graminearum	chromosome:GCA_000240135.3:1:5431294:5433011:-1	Granulin	PF00396.13	5.6	2.3	33.7		D. macrodidyma	augustus_masked-JYGD01000046-processed-gene-4.78-mRNA-1	FAD_oxidored	PF12831.2	1.2e-06	23.3	0.2
P. foliicola	augustus_masked-AR2711_(orphans)_contig_147-processed-gene-0.16-mRNA-1 protein AED	TIL	PF01826.12	5.6e-17	56	13.9		F. graminearum	chromosome:GCA_000240135.3:3:7485111:7485572:1	Hce2	PF14856.1	3.2e-33	108.6	0.5		D. macrodidyma	augustus_masked-JYGD01000067-processed-gene-1.77-mRNA-1	FAD_oxidored	PF12831.2	6.6e-104	343.7	0
P. foliicola	snap_masked-AR2711_(orphans)_contig_43-processed-gene-2.43-mRNA-1 protein AED	Tim54	PF11711.3	0.11	5.2	6.9		F. graminearum	chromosome:GCA_000240135.3:1:11254393:11259002:-1	Hce2	PF14856.1	6.1e-26	85.3	4.5		D. macrodidyma	maker-JYGD01000143-augustus-gene-2.21-mRNA-1	FAD_oxidored	PF12831.2	2.3e-05	19	0
P. foliicola	snap_masked-AR2711_(orphans)_contig_219-processed-gene-0.44-mRNA-1 protein AED	TLV_coat	PF00429.14	0.00021	14.1	0.1		F. graminearum	chromosome:GCA_000240135.3:3:1950387:1950956:-1	Hce2	PF14856.1	6.9e-16	53	0.1		D. macrodidyma	snap_masked-JYGD01000144-processed-gene-2.103-mRNA-1	FAD_oxidored	PF12831.2	3.5e-09	31.6	1.3
P. foliicola	augustus_masked-AR2711_(orphans)_contig_61-processed-gene-3.140-mRNA-1 protein AED	TMEM154	PF15102.1	4.5e-05	17.5	0.1		F. graminearum	chromosome:GCA_000240135.3:3:5859565:5860312:-1	Hce2	PF14856.1	0.00031	15.7	0		D. macrodidyma	augustus_masked-JYGD01000148-processed-gene-0.2-mRNA-1	FAD_oxidored	PF12831.2	2.6e-05	18.8	0
P. foliicola	augustus_masked-AR2711_(orphans)_contig_138-processed-gene-0.157-mRNA-1 protein AED	TMEM154	PF15102.1	0.0064	10.5	13		F. graminearum	chromosome:GCA_000240135.3:2:5848809:5850295:-1	hDGE_amylase	PF14701.1	0.00028	14.9	0.1		D. macrodidyma	maker-JYGD01000185-augustus-gene-0.108-mRNA-1	FAD_oxidored	PF12831.2	0.001	13.6	0
P. foliicola	snap_masked-AR2711_(orphans)_contig_122-processed-gene-0.143-mRNA-1 protein AED	Toxin_12	PF07740.7	0.0068	11.2	11.6		F. graminearum	chromosome:GCA_000240135.3:2:5461373:5462970:-1	He_PIG	PF05345.7	0.00038	15.5	1.5		D. macrodidyma	augustus_masked-JYGD01000317-processed-gene-1.86-mRNA-1	FAD_oxidored	PF12831.2	5e-06	21.2	0
P. foliicola	maker-AR2711_(orphans)_contig_45-snap-gene-0.95-mRNA-1 protein AED	TPR_1	PF00515.23	3.8e-17	55.5	0.2		F. graminearum	chromosome:GCA_000240135.3:1:8954981:8957128:1	HeH	PF12949.2	5e-11	37.1	0		D. macrodidyma	maker-JYGD01000389-snap-gene-0.23-mRNA-1	FAD_oxidored	PF12831.2	6.8e-05	17.5	0.9
P. foliicola	maker-AR2711_(orphans)_contig_45-snap-gene-0.95-mRNA-1 protein AED	TPR_11	PF13414.1	1.8e-23	76.3	9.7		F. graminearum	chromosome:GCA_000240135.3:1:2501861:2502999:1	Hemerythrin	PF01814.18	6.7e-13	44	1.2		D. macrodidyma	augustus_masked-JYGD01000677-processed-gene-0.75-mRNA-1	FAD_oxidored	PF12831.2	1.7e-105	348.9	0
P. foliicola	maker-AR2711_(orphans)_contig_45-snap-gene-0.95-mRNA-1 protein AED	TPR_12	PF13424.1	1e-10	35.7	15		F. graminearum	chromosome:GCA_000240135.3:1:1873603:1875315:1	Herpes_BLLF1	PF05109.8	0.0078	9.2	8.8		D. macrodidyma	snap_masked-JYGD01000082-processed-gene-1.5-mRNA-1	FAM196	PF15265.1	3	2.3	27.6
P. foliicola	maker-AR2711_(orphans)_contig_45-snap-gene-0.95-mRNA-1 protein AED	TPR_14	PF13428.1	4.7e-11	36.8	20.7		F. graminearum	chromosome:GCA_000240135.3:2:233899:234858:-1	Herpes_capsid	PF06112.6	0.28	6.3	10.6		D. macrodidyma	maker-JYGD01000361-augustus-gene-0.47-mRNA-1	FAP	PF07174.6	0.075	7.7	14.4
P. foliicola	maker-AR2711_(orphans)_contig_45-snap-gene-0.95-mRNA-1 protein AED	TPR_16	PF13432.1	6.2e-21	68.9	18.5		F. graminearum	chromosome:GCA_000240135.3:2:5253358:5254283:-1	Herpes_gE	PF02480.11	0.00026	14.4	0		D. macrodidyma	maker-JYGD01000055-augustus-gene-0.46-mRNA-1	Fasciclin	PF02469.17	4.5e-35	115.9	0
P. foliicola	maker-AR2711_(orphans)_contig_45-snap-gene-0.95-mRNA-1 protein AED	TPR_17	PF13431.1	5.5e-11	36.3	1.2		F. graminearum	chromosome:GCA_000240135.3:1:7293434:7294393:1	Herpes_gE	PF02480.11	0.0016	11.7	0.1		D. macrodidyma	augustus_masked-JYGD01000195-processed-gene-0.87-mRNA-1	Fasciclin	PF02469.17	5.4e-17	57.5	0
P. foliicola	maker-AR2711_(orphans)_contig_45-snap-gene-0.95-mRNA-1 protein AED	TPR_19	PF14559.1	4e-10	34.2	19.2		F. graminearum	chromosome:GCA_000240135.3:4:2855141:2857174:1	Herpes_LMP1	PF05297.6	0.016	9.1	17.6		D. macrodidyma	augustus_masked-JYGD01000346-processed-gene-0.11-mRNA-1	Fer4	PF00037.22	3.3	3	51.3
P. foliicola	maker-AR2711_(orphans)_contig_45-snap-gene-0.95-mRNA-1 protein AED	TPR_2	PF07719.12	3.5e-20	64.7	6.7		F. graminearum	chromosome:GCA_000240135.3:3:1350057:1352830:-1	Het-C	PF07217.6	2.9e-293	968.7	0		D. macrodidyma	augustus_masked-JYGD01000001-processed-gene-0.37-mRNA-1	FeThRed_B	PF02943.10	0.0032	12.7	0.1
P. foliicola	maker-AR2711_(orphans)_contig_45-snap-gene-0.95-mRNA-1 protein AED	TPR_20	PF14561.1	0.0026	12.2	9.6		F. graminearum	chromosome:GCA_000240135.3:1:2386389:2389253:-1	Het-C	PF07217.6	1.9e-253	837.1	0		D. macrodidyma	maker-JYGD01000602-augustus-gene-0.34-mRNA-1	FG-GAP	PF01839.18	4.7e-32	104.4	65.1
P. foliicola	maker-AR2711_(orphans)_contig_45-snap-gene-0.95-mRNA-1 protein AED	TPR_21	PF09976.4	0.00083	13.6	0.2		F. graminearum	chromosome:GCA_000240135.3:4:72677:74210:1	HgmA	PF04209.8	1e-168	556.1	0.1		D. macrodidyma	maker-JYGD01000344-augustus-gene-3.98-mRNA-1	Filo_glycop	PF01611.11	0.33	5.1	19
P. foliicola	maker-AR2711_(orphans)_contig_45-snap-gene-0.95-mRNA-1 protein AED	TPR_4	PF07721.9	3.1	3	25.2		F. graminearum	chromosome:GCA_000240135.3:3:5377570:5378994:1	HI0933_like	PF03486.9	1.1e-08	28.9	5.3		D. macrodidyma	augustus_masked-JYGD01000196-processed-gene-1.78-mRNA-1	Flagellin_D3	PF08884.6	0.0092	11.6	4.2
P. foliicola	maker-AR2711_(orphans)_contig_45-snap-gene-0.95-mRNA-1 protein AED	TPR_6	PF13174.1	1.9e-10	34.9	11.4		F. graminearum	chromosome:GCA_000240135.3:2:8303642:8305300:1	HI0933_like	PF03486.9	1.7e-07	25.1	0		D. macrodidyma	augustus_masked-JYGD01000401-processed-gene-1.122-mRNA-1	FlgH	PF02107.11	0.0077	11.3	7.6
P. foliicola	maker-AR2711_(orphans)_contig_45-snap-gene-0.95-mRNA-1 protein AED	TPR_7	PF13176.1	3.9e-08	27	5.6		F. graminearum	chromosome:GCA_000240135.3:2:6099673:6102087:-1	HI0933_like	PF03486.9	2.5e-07	24.5	0.2		D. macrodidyma	maker-JYGD01000085-augustus-gene-0.34-mRNA-1	FMN_dh	PF01070.13	5.2e-93	307.1	0
P. foliicola	maker-AR2711_(orphans)_contig_45-snap-gene-0.95-mRNA-1 protein AED	TPR_8	PF13181.1	3.5e-10	33.4	0		F. graminearum	chromosome:GCA_000240135.3:3:298647:300292:1	HI0933_like	PF03486.9	1e-05	19.2	0.2		D. macrodidyma	maker-JYGD01000143-augustus-gene-2.21-mRNA-1	FMO-like	PF00743.14	0.004	10.8	0.5
P. foliicola	maker-AR2711_(orphans)_contig_45-snap-gene-0.95-mRNA-1 protein AED	TPR_9	PF13371.1	7.6e-13	42.5	8.6		F. graminearum	chromosome:GCA_000240135.3:4:3867767:3869076:1	HI0933_like	PF03486.9	1.5e-05	18.6	0.1		D. macrodidyma	maker-JYGD01000001-augustus-gene-3.105-mRNA-1	fn3_3	PF14686.1	1.3e-12	43.1	2.9
P. foliicola	maker-AR2711_(orphans)_contig_206-snap-gene-0.72-mRNA-1 protein AED	TRAP_alpha	PF03896.11	7.6e-14	45.6	0		F. graminearum	chromosome:GCA_000240135.3:2:2857393:2858622:1	HI0933_like	PF03486.9	6.5e-05	16.6	0.1		D. macrodidyma	augustus_masked-JYGD01000118-processed-gene-12.242-mRNA-1	fn3_3	PF14686.1	1e-19	65.9	2.8
P. foliicola	augustus_masked-AR2711_(orphans)_contig_165-processed-gene-1.211-mRNA-1 protein AED	TRAP_alpha	PF03896.11	0.00094	12.5	0.8		F. graminearum	chromosome:GCA_000240135.3:2:2380100:2382211:-1	HI0933_like	PF03486.9	0.0047	10.4	0.1		D. macrodidyma	maker-JYGD01000193-augustus-gene-7.104-mRNA-1	fn3_3	PF14686.1	1.2e-16	56	2.3
P. foliicola	augustus_masked-AR2711_(orphans)_contig_85-processed-gene-2.7-mRNA-1 protein AED	Trehalase	PF01204.13	1.1e-121	401.2	4.5		F. graminearum	chromosome:GCA_000240135.3:2:6802658:6804617:1	HI0933_like	PF03486.9	0.017	8.6	2.8		D. macrodidyma	snap_masked-JYGD01000193-processed-gene-5.0-mRNA-1	fn3_3	PF14686.1	3.9e-12	41.6	0
P. foliicola	maker-AR2711_(orphans)_contig_109-snap-gene-0.15-mRNA-1 protein AED	Trehalase	PF01204.13	3e-10	33.5	0		F. graminearum	chromosome:GCA_000240135.3:1:1295930:1297413:-1	His_Phos_2	PF00328.17	2e-10	35.5	0.1		D. macrodidyma	maker-JYGD01000277-augustus-gene-0.47-mRNA-1	fn3_3	PF14686.1	8e-15	50.2	1.7
P. foliicola	maker-AR2711_(orphans)_contig_11-snap-gene-1.52-mRNA-1 protein AED	TRI5	PF06330.6	0.0021	11	0		F. graminearum	chromosome:GCA_000240135.3:1:5127053:5129127:-1	His_Phos_2	PF00328.17	1.4e-09	32.7	0		D. macrodidyma	augustus_masked-JYGD01000090-processed-gene-0.3-mRNA-1	Fn3-like	PF14310.1	2.9e-23	77.1	0.1
P. foliicola	augustus_masked-AR2711_(orphans)_contig_138-processed-gene-0.157-mRNA-1 protein AED	TrkH	PF02386.11	0.002	11	0.4		F. graminearum	chromosome:GCA_000240135.3:2:7149176:7150502:-1	HMG_box	PF00505.14	0.0017	13.7	0.5		D. macrodidyma	maker-JYGD01000114-snap-gene-4.185-mRNA-1	Fn3-like	PF14310.1	3e-23	77.1	0.1
P. foliicola	augustus_masked-AR2711_(orphans)_contig_43-processed-gene-0.97-mRNA-1 protein AED	Trp_halogenase	PF04820.9	0.00062	12.7	0.1		F. graminearum	chromosome:GCA_000240135.3:4:7593373:7594631:-1	HMGL-like	PF00682.14	0.00037	15.2	0.6		D. macrodidyma	augustus_masked-JYGD01000306-processed-gene-3.34-mRNA-1	Fn3-like	PF14310.1	1.5e-18	62	0
P. foliicola	maker-AR2711_(orphans)_contig_117-snap-gene-0.173-mRNA-1 protein AED	TRP_N	PF14558.1	8.9e-05	16.8	0.2		F. graminearum	chromosome:GCA_000240135.3:2:5253358:5254283:-1	HOK_GEF	PF01848.11	0.0028	12.1	0.1		D. macrodidyma	maker-JYGD01000427-snap-gene-1.82-mRNA-1	Fringe	PF02434.11	6.4e-08	27.5	0
P. foliicola	maker-AR2711_(orphans)_contig_45-snap-gene-0.95-mRNA-1 protein AED	Tubulin	PF00091.20	0.0011	13.1	0.5		F. graminearum	chromosome:GCA_000240135.3:4:4834828:4837855:1	Homeobox	PF00046.24	1.9e-08	28.9	0.4		D. macrodidyma	snap_masked-JYGD01000510-processed-gene-2.70-mRNA-1	Fringe	PF02434.11	1.6e-05	19.7	0
P. foliicola	maker-AR2711_(orphans)_contig_85-augustus-gene-2.49-mRNA-1 protein AED	Tyrosinase	PF00264.15	8.1e-54	177.4	3.7		F. graminearum	chromosome:GCA_000240135.3:4:4834828:4837855:1	Homeobox_KN	PF05920.6	8.2e-17	55.7	1.3		D. macrodidyma	augustus_masked-JYGD01000046-processed-gene-0.31-mRNA-1	FSH1	PF03959.8	0.00089	14.2	0
P. foliicola	maker-AR2711_(orphans)_contig_151-augustus-gene-0.56-mRNA-1 protein AED	Tyrosinase	PF00264.15	6.7e-52	171.1	4.8		F. graminearum	chromosome:GCA_000240135.3:4:6337675:6340236:-1	HSP70	PF00012.15	6.7e-269	887.8	14.2		D. macrodidyma	maker-JYGD01000067-augustus-gene-1.132-mRNA-1	FSH1	PF03959.8	0.0014	13.6	1.4
P. foliicola	maker-AR2711_(orphans)_contig_55-snap-gene-0.136-mRNA-1 protein AED	Tyrosinase	PF00264.15	1.9e-51	169.6	0		F. graminearum	chromosome:GCA_000240135.3:4:4834828:4837855:1	HTH_Tnp_Tc5	PF03221.11	3.2e-06	22	2.6		D. macrodidyma	maker-JYGD01000204-augustus-gene-2.223-mRNA-1	FTA4	PF13093.1	0.0082	11	0
P. foliicola	augustus_masked-AR2711_(orphans)_contig_68-processed-gene-3.140-mRNA-1 protein AED	UPF0047	PF01894.12	2.3e-31	102.4	0		F. graminearum	chromosome:GCA_000240135.3:4:6337675:6340236:-1	Hydantoinase_A	PF01968.13	0.00068	13.8	5		D. macrodidyma	maker-JYGD01000344-augustus-gene-1.50-mRNA-1	FtsA	PF14450.1	0.15	7.4	11.1
P. foliicola	maker-AR2711_(orphans)_contig_74-snap-gene-0.77-mRNA-1 protein AED	Uteroglobin	PF01099.12	0.0042	11.2	1.1		F. graminearum	chromosome:GCA_000240135.3:3:7378867:7379883:-1	Hydrolase_4	PF12146.3	1.3e-05	20.1	0		D. macrodidyma	augustus_masked-JYGD01000079-processed-gene-0.29-mRNA-1	Fungal_lectin	PF07938.7	4.6e-06	21.5	2.6
P. foliicola	snap_masked-AR2711_(orphans)_contig_15-processed-gene-0.105-mRNA-1 protein AED	Utp14	PF04615.8	0.64	2.3	27.4		F. graminearum	chromosome:GCA_000240135.3:4:118800:119891:1	Hydrolase_4	PF12146.3	8.7e-05	17.4	0		D. macrodidyma	snap_masked-JYGD01000357-processed-gene-0.79-mRNA-1	Fungal_lectin	PF07938.7	0.00052	14.8	0.4
P. foliicola	augustus_masked-AR2711_(orphans)_contig_26-processed-gene-2.19-mRNA-1 protein AED	VanY	PF02557.12	9.6e-05	16.5	0.1		F. graminearum	chromosome:GCA_000240135.3:2:5548410:5549031:1	Hydrophobin	PF01185.13	6.1e-13	44.1	5.9		D. macrodidyma	maker-JYGD01000143-augustus-gene-2.8-mRNA-1	G_glu_transpept	PF01019.16	8.6e-157	518	0.5
P. foliicola	maker-AR2711_(orphans)_contig_102-snap-gene-1.135-mRNA-1 protein AED	VirJ	PF06057.6	0.00024	15.2	0		F. graminearum	chromosome:GCA_000240135.3:1:5980771:5981361:-1	Hydrophobin_2	PF06766.6	1.2e-28	93.7	8.3		D. macrodidyma	augustus_masked-JYGD01000171-processed-gene-0.167-mRNA-1	gag-asp_proteas	PF13975.1	0.0001	17.5	0.1
P. foliicola	augustus_masked-AR2711_(orphans)_contig_18-processed-gene-1.122-mRNA-1 protein AED	VIT1	PF01988.14	0.00034	14.4	0		F. graminearum	chromosome:GCA_000240135.3:3:5377570:5378994:1	IlvN	PF07991.7	0.0001	16.7	0.7		D. macrodidyma	augustus_masked-JYGD01000181-processed-gene-2.58-mRNA-1	gag-asp_proteas	PF13975.1	0.00015	17	0.9
P. foliicola	snap_masked-AR2711_(orphans)_contig_154-processed-gene-0.18-mRNA-1 protein AED	vMSA	PF00695.14	1.2	2.5	14.9		F. graminearum	chromosome:GCA_000240135.3:1:5837023:5837970:-1	IncA	PF04156.9	0.0035	12	0.1		D. macrodidyma	augustus_masked-JYGD01000001-processed-gene-5.196-mRNA-1	Gal_mutarotas_2	PF13802.1	5.6e-26	85.7	0.2
P. foliicola	snap_masked-AR2711_(orphans)_contig_30-processed-gene-0.88-mRNA-1 protein AED	VP4_2	PF08935.5	0.0022	12.9	0		F. graminearum	chromosome:GCA_000240135.3:4:6914532:6916333:1	IncA	PF04156.9	0.28	5.8	9.1		D. macrodidyma	augustus_masked-JYGD01000497-processed-gene-1.81-mRNA-1	Gamma-thionin	PF00304.15	2e-05	20	13.2
P. foliicola	augustus_masked-AR2711_(orphans)_contig_156-processed-gene-0.3-mRNA-1 protein AED	VPEP	PF07589.6	0.057	7.7	6.9		F. graminearum	chromosome:GCA_000240135.3:2:7250323:7251692:1	Inhibitor_I9	PF05922.11	1.1e-18	62.7	0.1		D. macrodidyma	augustus_masked-JYGD01000118-processed-gene-5.44-mRNA-1	GCIP	PF13324.1	0.031	8.9	5
P. foliicola	augustus_masked-AR2711_(orphans)_contig_26-processed-gene-1.1-mRNA-1 protein AED	VSP	PF03302.8	0.001	12	0.2		F. graminearum	chromosome:GCA_000240135.3:1:2607515:2608934:-1	Inhibitor_I9	PF05922.11	2.4e-18	61.6	0		D. macrodidyma	snap_masked-JYGD01000143-processed-gene-2.106-mRNA-1	GDNF	PF02351.11	0.001	15	4
P. foliicola	augustus_masked-AR2711_(orphans)_contig_156-processed-gene-0.3-mRNA-1 protein AED	VSP	PF03302.8	0.052	6.4	4.8		F. graminearum	chromosome:GCA_000240135.3:2:8158975:8160193:1	Inhibitor_I9	PF05922.11	1e-16	56.3	0.7		D. macrodidyma	augustus_masked-JYGD01000147-processed-gene-8.65-mRNA-1	GEMIN8	PF15348.1	0.012	11.1	2.2
P. foliicola	maker-AR2711_(orphans)_contig_81-augustus-gene-0.65-mRNA-1 protein AED	WSC	PF01822.14	1e-97	314.5	112		F. graminearum	chromosome:GCA_000240135.3:2:1785553:1786951:-1	Inhibitor_I9	PF05922.11	2.2e-16	55.3	0		D. macrodidyma	augustus_masked-JYGD01000046-processed-gene-4.78-mRNA-1	GIDA	PF01134.17	0.0011	13.3	0
P. foliicola	maker-AR2711_(orphans)_contig_61-snap-gene-3.87-mRNA-1 protein AED	WSC	PF01822.14	1.5e-62	201.8	72		F. graminearum	chromosome:GCA_000240135.3:1:11117853:11119151:-1	Inhibitor_I9	PF05922.11	1.6e-13	46.1	0		D. macrodidyma	augustus_masked-JYGD01000083-processed-gene-1.56-mRNA-1	GIDA	PF01134.17	0.0035	11.7	2.2
P. foliicola	augustus_masked-AR2711_(orphans)_contig_171-processed-gene-0.3-mRNA-1 protein AED	WSC	PF01822.14	7.2e-14	45.8	6.1		F. graminearum	chromosome:GCA_000240135.3:2:8201890:8202620:1	Inhibitor_I9	PF05922.11	6.3e-07	25	0		D. macrodidyma	maker-JYGD01000143-augustus-gene-2.21-mRNA-1	GIDA	PF01134.17	2.7e-05	18.6	0.1
								F. graminearum	chromosome:GCA_000240135.3:4:6675665:6677163:1	Inhibitor_I9	PF05922.11	5.4e-06	22	0.2		D. macrodidyma	snap_masked-JYGD01000144-processed-gene-2.103-mRNA-1	GIDA	PF01134.17	2.3e-06	22.1	0.3
								F. graminearum	chromosome:GCA_000240135.3:4:6756740:6757954:1	I-set	PF07679.11	0.002	13	0.2		D. macrodidyma	maker-JYGD01000185-augustus-gene-0.108-mRNA-1	GIDA	PF01134.17	0.00094	13.5	0.2
								F. graminearum	chromosome:GCA_000240135.3:1:8954981:8957128:1	Ish1	PF10281.4	5.5e-75	242.1	27.5		D. macrodidyma	maker-JYGD01000196-augustus-gene-2.1-mRNA-1	GIDA	PF01134.17	8.4e-05	17	0.5
								F. graminearum	chromosome:GCA_000240135.3:4:3867767:3869076:1	K_oxygenase	PF13434.1	0.00033	14.7	0.1		D. macrodidyma	maker-JYGD01000085-augustus-gene-0.34-mRNA-1	Glu_synthase	PF01645.12	0.0066	10.8	0
								F. graminearum	chromosome:GCA_000240135.3:3:5377570:5378994:1	K_oxygenase	PF13434.1	0.0025	11.7	1.9		D. macrodidyma	maker-JYGD01000271-augustus-gene-1.68-mRNA-1	Glutaredoxin	PF00462.19	0.067	8.7	4.1
								F. graminearum	chromosome:GCA_000240135.3:4:7407594:7408658:-1	Kelch_1	PF01344.20	2.4e-24	79.7	15.6		D. macrodidyma	augustus_masked-JYGD01000122-processed-gene-0.30-mRNA-1	Glyco_hyd_65N_2	PF14498.1	3.6e-56	185.9	0.3
								F. graminearum	chromosome:GCA_000240135.3:2:8370746:8372795:1	Kelch_1	PF01344.20	0.00044	14.9	16.7		D. macrodidyma	augustus_masked-JYGD01000663-processed-gene-0.18-mRNA-1	Glyco_hydr_30_2	PF14587.1	8.3e-19	63.1	8
								F. graminearum	chromosome:GCA_000240135.3:4:7407594:7408658:-1	Kelch_2	PF07646.10	6.1e-19	62.2	5.1		D. macrodidyma	maker-JYGD01000046-augustus-gene-7.94-mRNA-1	Glyco_hydro_10	PF00331.15	3.4e-97	320.7	0
								F. graminearum	chromosome:GCA_000240135.3:2:8370746:8372795:1	Kelch_2	PF07646.10	0.00013	16.8	7.5		D. macrodidyma	snap_masked-JYGD01000193-processed-gene-5.11-mRNA-1	Glyco_hydro_11	PF00457.12	7.9e-83	271.7	21.6
								F. graminearum	chromosome:GCA_000240135.3:4:7407594:7408658:-1	Kelch_3	PF13415.1	5.4e-22	72.5	4		D. macrodidyma	maker-JYGD01000217-snap-gene-3.36-mRNA-1	Glyco_hydro_11	PF00457.12	1.7e-79	260.8	20.9
								F. graminearum	chromosome:GCA_000240135.3:2:8370746:8372795:1	Kelch_3	PF13415.1	2.1e-06	22.9	12.7		D. macrodidyma	snap_masked-JYGD01000333-processed-gene-0.26-mRNA-1	Glyco_hydro_11	PF00457.12	2.4e-84	276.7	20.3
								F. graminearum	chromosome:GCA_000240135.3:4:7407594:7408658:-1	Kelch_4	PF13418.1	2.5e-25	83.1	13.6		D. macrodidyma	augustus_masked-JYGD01000114-processed-gene-4.84-mRNA-1	Glyco_hydro_12	PF01670.11	2.5e-18	61.8	0.4
								F. graminearum	chromosome:GCA_000240135.3:2:8370746:8372795:1	Kelch_4	PF13418.1	1.1e-10	36.3	14.2		D. macrodidyma	augustus_masked-JYGD01000186-processed-gene-1.46-mRNA-1	Glyco_hydro_12	PF01670.11	1.2e-35	118	3
								F. graminearum	chromosome:GCA_000240135.3:4:7407594:7408658:-1	Kelch_5	PF13854.1	1e-18	61.9	2.3		D. macrodidyma	maker-JYGD01000193-snap-gene-7.27-mRNA-1	Glyco_hydro_12	PF01670.11	9.8e-37	121.6	0.4
								F. graminearum	chromosome:GCA_000240135.3:2:8370746:8372795:1	Kelch_5	PF13854.1	1.7e-10	35.7	19.1		D. macrodidyma	augustus_masked-JYGD01000441-processed-gene-0.26-mRNA-1	Glyco_hydro_12	PF01670.11	2e-15	52.3	5.3
								F. graminearum	chromosome:GCA_000240135.3:4:7407594:7408658:-1	Kelch_6	PF13964.1	5.9e-27	87.8	11.4		D. macrodidyma	maker-JYGD01000812-augustus-gene-0.59-mRNA-1	Glyco_hydro_15	PF00723.16	1.2e-99	329.2	0
								F. graminearum	chromosome:GCA_000240135.3:2:8370746:8372795:1	Kelch_6	PF13964.1	2.5e-08	28.9	13		D. macrodidyma	maker-JYGD01000081-augustus-gene-3.187-mRNA-1	Glyco_hydro_16	PF00722.16	6.3e-42	138.4	3.6
								F. graminearum	chromosome:GCA_000240135.3:1:383256:383759:-1	KNOX2	PF03791.8	0.0031	11.9	0		D. macrodidyma	snap_masked-JYGD01000081-processed-gene-3.72-mRNA-1	Glyco_hydro_16	PF00722.16	4.4e-13	44.3	7.6
								F. graminearum	chromosome:GCA_000240135.3:1:11229564:11230632:1	Kp4	PF09044.5	1.9e-51	168.2	11.5		D. macrodidyma	maker-JYGD01000111-snap-gene-1.78-mRNA-1	Glyco_hydro_16	PF00722.16	3.1e-39	129.6	4.5
								F. graminearum	chromosome:GCA_000240135.3:1:255431:255887:-1	Kp4	PF09044.5	2e-28	93.8	3.4		D. macrodidyma	snap_masked-JYGD01000148-processed-gene-0.39-mRNA-1	Glyco_hydro_16	PF00722.16	5.1e-17	57.2	1.1
								F. graminearum	chromosome:GCA_000240135.3:4:4482809:4483688:-1	LacI	PF00356.16	0.0025	12.5	0		D. macrodidyma	augustus_masked-JYGD01000162-processed-gene-0.114-mRNA-1	Glyco_hydro_16	PF00722.16	1.2e-44	147.2	5.2
								F. graminearum	chromosome:GCA_000240135.3:3:7404914:7406194:-1	Lactonase	PF10282.4	2.7e-71	235.4	0		D. macrodidyma	snap_masked-JYGD01000306-processed-gene-0.39-mRNA-1	Glyco_hydro_16	PF00722.16	3.2e-12	41.5	0.1
								F. graminearum	chromosome:GCA_000240135.3:4:2855141:2857174:1	Lamprin	PF06403.6	0.0026	12.6	1		D. macrodidyma	augustus_masked-JYGD01000334-processed-gene-0.88-mRNA-1	Glyco_hydro_16	PF00722.16	1.6e-40	133.8	3.2
								F. graminearum	chromosome:GCA_000240135.3:2:7197412:7197954:1	Lamprin	PF06403.6	0.0044	11.8	4		D. macrodidyma	maker-JYGD01000344-augustus-gene-3.98-mRNA-1	Glyco_hydro_16	PF00722.16	6.3e-42	138.4	2.3
								F. graminearum	chromosome:GCA_000240135.3:1:5289753:5290778:1	Late_protein_L2	PF00513.13	0.02	8.7	9.9		D. macrodidyma	augustus_masked-JYGD01000351-processed-gene-2.206-mRNA-1	Glyco_hydro_16	PF00722.16	6.4e-16	53.6	0
								F. graminearum	chromosome:GCA_000240135.3:1:8954981:8957128:1	LEM	PF03020.10	0.0017	12.9	0		D. macrodidyma	augustus_masked-JYGD01000401-processed-gene-1.122-mRNA-1	Glyco_hydro_16	PF00722.16	9.9e-41	134.5	5
								F. graminearum	chromosome:GCA_000240135.3:2:8385272:8388319:1	LIM	PF00412.17	0.28	6.4	13.3		D. macrodidyma	maker-JYGD01000424-augustus-gene-1.65-mRNA-1	Glyco_hydro_16	PF00722.16	2.7e-45	149.3	1.8
								F. graminearum	chromosome:GCA_000240135.3:4:4188878:4189717:1	Lin-8	PF03353.10	0.028	8.7	3.5		D. macrodidyma	augustus_masked-JYGD01000449-processed-gene-0.79-mRNA-1	Glyco_hydro_16	PF00722.16	2.1e-11	38.9	2.7
								F. graminearum	chromosome:GCA_000240135.3:2:6661310:6662647:1	LIP	PF03583.9	3.7e-100	329.9	0.2		D. macrodidyma	maker-JYGD01000480-snap-gene-0.11-mRNA-1	Glyco_hydro_16	PF00722.16	2e-39	130.2	0.6
								F. graminearum	chromosome:GCA_000240135.3:2:5839349:5840689:1	LIP	PF03583.9	5.2e-78	257.2	0.3		D. macrodidyma	augustus_masked-JYGD01000102-processed-gene-5.78-mRNA-1	Glyco_hydro_17	PF00332.13	2e-06	22.5	0.1
								F. graminearum	chromosome:GCA_000240135.3:3:3739695:3740962:-1	Lipase_3	PF01764.20	1.2e-34	114	0		D. macrodidyma	maker-JYGD01000602-augustus-gene-0.33-mRNA-1	Glyco_hydro_17	PF00332.13	9.5e-18	59.7	0.5
								F. graminearum	chromosome:GCA_000240135.3:3:360960:362042:1	Lipase_3	PF01764.20	4.1e-21	70.1	0		D. macrodidyma	maker-JYGD01000083-augustus-gene-0.8-mRNA-1	Glyco_hydro_18	PF00704.23	1.7e-54	180.9	3.3
								F. graminearum	chromosome:GCA_000240135.3:4:55699:56839:1	Lipase_3	PF01764.20	8.3e-05	17.3	0.1		D. macrodidyma	augustus_masked-JYGD01000634-processed-gene-0.0-mRNA-1	Glyco_hydro_18	PF00704.23	5.9e-78	258.1	0.5
								F. graminearum	chromosome:GCA_000240135.3:3:5865470:5866499:-1	Lipase_3	PF01764.20	0.002	12.8	0		D. macrodidyma	augustus_masked-JYGD01000067-processed-gene-1.78-mRNA-1	Glyco_hydro_2	PF00703.16	1.3e-18	63	0.9
								F. graminearum	chromosome:GCA_000240135.3:3:455211:456033:1	Lipase_GDSL	PF00657.17	1.6e-15	52.6	0.2		D. macrodidyma	augustus_masked-JYGD01000067-processed-gene-1.78-mRNA-1	Glyco_hydro_2_C	PF02836.12	8.4e-30	99.1	0.1
								F. graminearum	chromosome:GCA_000240135.3:1:7609519:7610577:1	Lipase_GDSL	PF00657.17	5.1e-15	50.9	0.8		D. macrodidyma	snap_masked-JYGD01000118-processed-gene-0.80-mRNA-1	Glyco_hydro_2_C	PF02836.12	3.1e-06	21.7	0.2
								F. graminearum	chromosome:GCA_000240135.3:2:8725727:8729908:-1	Lipase_GDSL	PF00657.17	1.1e-10	36.8	0.1		D. macrodidyma	augustus_masked-JYGD01000067-processed-gene-1.78-mRNA-1	Glyco_hydro_2_N	PF02837.13	9.7e-32	105.3	0
								F. graminearum	chromosome:GCA_000240135.3:3:5383370:5384124:-1	Lipase_GDSL	PF00657.17	5.2e-10	34.5	0.5		D. macrodidyma	augustus_masked-JYGD01000001-processed-gene-0.36-mRNA-1	Glyco_hydro_20	PF00728.17	0.0021	12.7	0.1
								F. graminearum	chromosome:GCA_000240135.3:2:7753829:7754741:1	Lipase_GDSL	PF00657.17	3.1e-07	25.5	0.1		D. macrodidyma	maker-JYGD01000160-augustus-gene-1.73-mRNA-1	Glyco_hydro_20	PF00728.17	7.4e-94	310.2	0
								F. graminearum	chromosome:GCA_000240135.3:2:7753829:7754741:1	Lipase_GDSL_2	PF13472.1	1.7e-18	62.5	0.5		D. macrodidyma	maker-JYGD01000160-augustus-gene-1.73-mRNA-1	Glyco_hydro_20b	PF02838.10	3.2e-07	26.4	0
								F. graminearum	chromosome:GCA_000240135.3:3:455211:456033:1	Lipase_GDSL_2	PF13472.1	8.5e-15	50.4	0.5		D. macrodidyma	augustus_masked-JYGD01000490-processed-gene-0.26-mRNA-1	Glyco_hydro_20b	PF02838.10	0.00012	18.1	0
								F. graminearum	chromosome:GCA_000240135.3:2:8725727:8729908:-1	Lipase_GDSL_2	PF13472.1	1.9e-13	46	0.1		D. macrodidyma	maker-JYGD01000081-augustus-gene-3.176-mRNA-1	Glyco_hydro_28	PF00295.12	2.3e-44	147.1	7.1
								F. graminearum	chromosome:GCA_000240135.3:3:5383370:5384124:-1	Lipase_GDSL_2	PF13472.1	8.6e-12	40.6	0		D. macrodidyma	maker-JYGD01000111-snap-gene-1.78-mRNA-1	Glyco_hydro_28	PF00295.12	9e-96	316	15.8
								F. graminearum	chromosome:GCA_000240135.3:3:3739695:3740962:-1	Lipase3_N	PF03893.11	3.5e-06	21.8	0.1		D. macrodidyma	augustus_masked-JYGD01000122-processed-gene-0.10-mRNA-1	Glyco_hydro_28	PF00295.12	6.9e-53	175.1	13.3
								F. graminearum	chromosome:GCA_000240135.3:1:5837023:5837970:-1	LPAM_1	PF08139.7	0.061	8.7	4		D. macrodidyma	maker-JYGD01000124-augustus-gene-0.106-mRNA-1	Glyco_hydro_28	PF00295.12	2.9e-98	324.2	20.5
								F. graminearum	chromosome:GCA_000240135.3:2:3370766:3372673:-1	LRRNT_2	PF08263.7	0.25	6.5	8		D. macrodidyma	snap_masked-JYGD01000144-processed-gene-0.34-mRNA-1	Glyco_hydro_28	PF00295.12	2.9e-08	28.4	3.2
								F. graminearum	chromosome:GCA_000240135.3:2:3029834:3031285:-1	LVIVD	PF08309.6	2.8e-13	43.7	0		D. macrodidyma	augustus_masked-JYGD01000160-processed-gene-0.2-mRNA-1	Glyco_hydro_28	PF00295.12	1.9e-37	124.3	5.1
								F. graminearum	chromosome:GCA_000240135.3:2:6802658:6804617:1	Lycopene_cycl	PF05834.7	1.3e-05	19.3	0.3		D. macrodidyma	maker-JYGD01000193-augustus-gene-5.32-mRNA-1	Glyco_hydro_28	PF00295.12	6.6e-43	142.3	0.3
								F. graminearum	chromosome:GCA_000240135.3:3:5377570:5378994:1	Lycopene_cycl	PF05834.7	5.9e-05	17.1	0.5		D. macrodidyma	maker-JYGD01000193-snap-gene-5.91-mRNA-1	Glyco_hydro_28	PF00295.12	7.5e-35	115.8	5.5
								F. graminearum	chromosome:GCA_000240135.3:2:2380100:2382211:-1	Lycopene_cycl	PF05834.7	9.4e-05	16.5	0		D. macrodidyma	snap_masked-JYGD01000228-processed-gene-2.137-mRNA-1	Glyco_hydro_28	PF00295.12	2.4e-106	350.8	21.8
								F. graminearum	chromosome:GCA_000240135.3:2:6099673:6102087:-1	Lycopene_cycl	PF05834.7	0.00011	16.3	0		D. macrodidyma	maker-JYGD01000404-augustus-gene-0.54-mRNA-1	Glyco_hydro_28	PF00295.12	5.3e-92	303.6	18.3
								F. graminearum	chromosome:GCA_000240135.3:2:8303642:8305300:1	Lycopene_cycl	PF05834.7	0.00033	14.7	0		D. macrodidyma	augustus_masked-JYGD01000480-processed-gene-1.30-mRNA-1	Glyco_hydro_28	PF00295.12	2.4e-35	117.4	0.9
								F. graminearum	chromosome:GCA_000240135.3:3:5387574:5389627:1	Lycopene_cycl	PF05834.7	0.00045	14.2	0.2		D. macrodidyma	maker-JYGD01000497-augustus-gene-0.42-mRNA-1	Glyco_hydro_28	PF00295.12	1.4e-89	295.7	18.2
								F. graminearum	chromosome:GCA_000240135.3:3:5987753:5989678:-1	Lycopene_cycl	PF05834.7	0.0014	12.6	0		D. macrodidyma	augustus_masked-JYGD01000506-processed-gene-0.25-mRNA-1	Glyco_hydro_28	PF00295.12	3.2e-10	34.8	2.5
								F. graminearum	chromosome:GCA_000240135.3:2:2857393:2858622:1	Lycopene_cycl	PF05834.7	0.0029	11.5	0.8		D. macrodidyma	maker-JYGD01000715-augustus-gene-0.34-mRNA-1	Glyco_hydro_28	PF00295.12	7.6e-26	86.2	0.1
								F. graminearum	chromosome:GCA_000240135.3:4:20332:22052:1	LysM	PF01476.15	1.2e-24	81	1.5		D. macrodidyma	augustus_masked-JYGD01000090-processed-gene-0.3-mRNA-1	Glyco_hydro_3	PF00933.16	6.8e-90	296.4	0
								F. graminearum	chromosome:GCA_000240135.3:1:11254393:11259002:-1	LysM	PF01476.15	8.8e-14	46.2	0		D. macrodidyma	maker-JYGD01000114-snap-gene-4.185-mRNA-1	Glyco_hydro_3	PF00933.16	4.3e-84	277.4	0
								F. graminearum	chromosome:GCA_000240135.3:4:3900062:3902762:-1	LysM	PF01476.15	5.6e-11	37.3	0.4		D. macrodidyma	augustus_masked-JYGD01000306-processed-gene-3.34-mRNA-1	Glyco_hydro_3	PF00933.16	7.1e-90	296.4	0
								F. graminearum	chromosome:GCA_000240135.3:1:126575:127641:-1	LysM	PF01476.15	8.6e-08	27.1	0.1		D. macrodidyma	augustus_masked-JYGD01000090-processed-gene-0.3-mRNA-1	Glyco_hydro_3_C	PF01915.17	1.8e-53	176.8	0.4
								F. graminearum	chromosome:GCA_000240135.3:1:7316318:7317039:-1	LysM	PF01476.15	8.1e-05	17.6	0.1		D. macrodidyma	maker-JYGD01000114-snap-gene-4.185-mRNA-1	Glyco_hydro_3_C	PF01915.17	3.3e-41	136.7	0
								F. graminearum	chromosome:GCA_000240135.3:3:997866:999634:-1	M20_dimer	PF07687.9	9.1e-13	43	0		D. macrodidyma	augustus_masked-JYGD01000306-processed-gene-3.34-mRNA-1	Glyco_hydro_3_C	PF01915.17	3.5e-54	179.1	0
								F. graminearum	chromosome:GCA_000240135.3:4:6930526:6931269:1	Macoilin	PF09726.4	0.46	3.7	9.7		D. macrodidyma	augustus_masked-JYGD01000001-processed-gene-5.196-mRNA-1	Glyco_hydro_31	PF01055.21	7.2e-155	511.5	4.9
								F. graminearum	chromosome:GCA_000240135.3:2:3376120:3377362:-1	Macoilin	PF09726.4	0.91	2.7	10.6		D. macrodidyma	snap_masked-JYGD01000449-processed-gene-0.65-mRNA-1	Glyco_hydro_32C	PF08244.7	0.00018	17.3	0
								F. graminearum	chromosome:GCA_000240135.3:4:6728359:6729744:1	Macoilin	PF09726.4	1.1	2.4	21.3		D. macrodidyma	snap_masked-JYGD01000067-processed-gene-1.0-mRNA-1	Glyco_hydro_32N	PF00251.15	5.4e-11	37.8	3.2
								F. graminearum	chromosome:GCA_000240135.3:4:4844248:4845646:1	Macoilin	PF09726.4	1.5	2	14.6		D. macrodidyma	augustus_masked-JYGD01000124-processed-gene-0.49-mRNA-1	Glyco_hydro_32N	PF00251.15	0.0018	13.1	1.9
								F. graminearum	chromosome:GCA_000240135.3:1:2386389:2389253:-1	Mago-bind	PF09282.5	0.0041	11.8	0.1		D. macrodidyma	augustus_masked-JYGD01000270-processed-gene-0.35-mRNA-1	Glyco_hydro_32N	PF00251.15	1.2e-07	26.8	0
								F. graminearum	chromosome:GCA_000240135.3:3:599056:600811:-1	Mannosyl_trans3	PF11051.3	2.8e-47	156.3	0		D. macrodidyma	snap_masked-JYGD01000449-processed-gene-0.65-mRNA-1	Glyco_hydro_32N	PF00251.15	3.1e-77	255.4	3.7
								F. graminearum	chromosome:GCA_000240135.3:2:1632518:1633591:-1	Mcm10	PF09332.6	0.82	3.9	9		D. macrodidyma	augustus_masked-JYGD01000270-processed-gene-1.51-mRNA-1	Glyco_hydro_35	PF01301.14	7.7e-76	250.9	0.2
								F. graminearum	chromosome:GCA_000240135.3:1:11371773:11372429:1	Med3	PF11593.3	0.062	7.5	8.8		D. macrodidyma	augustus_masked-JYGD01000045-processed-gene-1.172-mRNA-1	Glyco_hydro_39	PF01229.12	3.6e-07	24.3	0.1
								F. graminearum	chromosome:GCA_000240135.3:1:426008:426625:-1	Med3	PF11593.3	0.48	4.6	11.5		D. macrodidyma	augustus_masked-JYGD01000193-processed-gene-4.48-mRNA-1	Glyco_hydro_4	PF02056.11	0.0006	14.6	0.1
								F. graminearum	chromosome:GCA_000240135.3:1:1625825:1627246:-1	Med3	PF11593.3	2.2	2.4	14.1		D. macrodidyma	snap_masked-JYGD01000441-processed-gene-1.31-mRNA-1	Glyco_hydro_4	PF02056.11	1.1e-05	20.3	3.9
								F. graminearum	chromosome:GCA_000240135.3:2:3376120:3377362:-1	Med3	PF11593.3	2.7	2.1	20.2		D. macrodidyma	augustus_masked-JYGD01000270-processed-gene-1.51-mRNA-1	Glyco_hydro_42	PF02449.10	3.5e-06	21.8	1.9
								F. graminearum	chromosome:GCA_000240135.3:1:5918881:5921209:-1	Melibiase	PF02065.13	4.4e-153	504.6	0		D. macrodidyma	snap_masked-JYGD01000067-processed-gene-1.0-mRNA-1	Glyco_hydro_43	PF04616.9	1.8e-64	213	17
								F. graminearum	chromosome:GCA_000240135.3:3:5557858:5559688:-1	Melibiase	PF02065.13	9.1e-17	55.8	1.5		D. macrodidyma	maker-JYGD01000069-augustus-gene-1.4-mRNA-1	Glyco_hydro_43	PF04616.9	4e-12	41.2	3.2
								F. graminearum	chromosome:GCA_000240135.3:2:3809279:3810834:-1	Metallophos	PF00149.23	8.3e-17	56.3	0.2		D. macrodidyma	snap_masked-JYGD01000083-processed-gene-3.62-mRNA-1	Glyco_hydro_43	PF04616.9	2.2e-40	134	4.5
								F. graminearum	chromosome:GCA_000240135.3:2:3809279:3810834:-1	Metallophos_2	PF12850.2	0.00026	15.9	0.1		D. macrodidyma	augustus_masked-JYGD01000124-processed-gene-0.49-mRNA-1	Glyco_hydro_43	PF04616.9	4.1e-51	169.1	3.9
								F. graminearum	chromosome:GCA_000240135.3:2:3809279:3810834:-1	Metallophos_C	PF14008.1	3.1e-12	41.5	0		D. macrodidyma	augustus_masked-JYGD01000181-processed-gene-3.29-mRNA-1	Glyco_hydro_43	PF04616.9	1.9e-17	58.7	1.4
								F. graminearum	chromosome:GCA_000240135.3:1:2434009:2436671:1	Methyltransf_11	PF08241.7	9e-07	24.4	0		D. macrodidyma	augustus_masked-JYGD01000196-processed-gene-1.78-mRNA-1	Glyco_hydro_43	PF04616.9	8.6e-27	89.3	4.3
								F. graminearum	chromosome:GCA_000240135.3:1:2434009:2436671:1	Methyltransf_12	PF08242.7	3.1e-10	35.5	0		D. macrodidyma	augustus_masked-JYGD01000201-processed-gene-0.45-mRNA-1	Glyco_hydro_43	PF04616.9	2.6e-06	22.2	5.5
								F. graminearum	chromosome:GCA_000240135.3:1:2434009:2436671:1	Methyltransf_18	PF12847.2	4.5e-09	32	0		D. macrodidyma	augustus_masked-JYGD01000270-processed-gene-0.35-mRNA-1	Glyco_hydro_43	PF04616.9	5.4e-13	44.1	1.2
								F. graminearum	chromosome:GCA_000240135.3:1:2434009:2436671:1	Methyltransf_23	PF13489.1	1.4e-14	49.2	0		D. macrodidyma	snap_masked-JYGD01000271-processed-gene-2.81-mRNA-1	Glyco_hydro_43	PF04616.9	3.2e-25	84.2	0
								F. graminearum	chromosome:GCA_000240135.3:1:2434009:2436671:1	Methyltransf_25	PF13649.1	4.6e-06	22	0		D. macrodidyma	snap_masked-JYGD01000356-processed-gene-0.104-mRNA-1	Glyco_hydro_43	PF04616.9	1e-48	161.3	8.9
								F. graminearum	chromosome:GCA_000240135.3:1:2434009:2436671:1	Methyltransf_26	PF13659.1	4.9e-09	31.3	0		D. macrodidyma	maker-JYGD01000441-augustus-gene-1.41-mRNA-1	Glyco_hydro_43	PF04616.9	3.9e-15	51.1	6.2
								F. graminearum	chromosome:GCA_000240135.3:1:2434009:2436671:1	Methyltransf_28	PF02636.12	0.0028	12.1	0		D. macrodidyma	augustus_masked-JYGD01000488-processed-gene-0.132-mRNA-1	Glyco_hydro_43	PF04616.9	2.4e-53	176.5	8.4
								F. graminearum	chromosome:GCA_000240135.3:1:2434009:2436671:1	Methyltransf_31	PF13847.1	2e-09	32.2	0		D. macrodidyma	augustus_masked-JYGD01000617-processed-gene-0.28-mRNA-1	Glyco_hydro_43	PF04616.9	1.2e-61	203.7	2.4
								F. graminearum	chromosome:GCA_000240135.3:1:2434009:2436671:1	Methyltransf_32	PF13679.1	0.00053	14.7	0		D. macrodidyma	snap_masked-JYGD01000663-processed-gene-0.10-mRNA-1	Glyco_hydro_43	PF04616.9	4.1e-08	28	3.3
								F. graminearum	chromosome:GCA_000240135.3:2:8318351:8319256:1	MGC-24	PF05283.6	0.41	5.4	14.2		D. macrodidyma	snap_masked-JYGD01000404-processed-gene-0.91-mRNA-1	Glyco_hydro_53	PF07745.8	1.1e-103	341.9	0
								F. graminearum	chromosome:GCA_000240135.3:4:4188878:4189717:1	MgrB	PF13998.1	0.0035	12.2	3.1		D. macrodidyma	maker-JYGD01000083-augustus-gene-1.79-mRNA-1	Glyco_hydro_6	PF01341.12	4.7e-109	359.8	6.3
								F. graminearum	chromosome:GCA_000240135.3:1:5837023:5837970:-1	Mid2	PF04478.7	0.00036	15	0		D. macrodidyma	snap_masked-JYGD01000001-processed-gene-2.28-mRNA-1	Glyco_hydro_61	PF03443.9	4.5e-74	244.4	0.1
								F. graminearum	chromosome:GCA_000240135.3:1:3764337:3765611:1	Mid2	PF04478.7	0.004	11.6	0.6		D. macrodidyma	augustus_masked-JYGD01000069-processed-gene-2.79-mRNA-1	Glyco_hydro_61	PF03443.9	1.2e-79	262.6	0.1
								F. graminearum	chromosome:GCA_000240135.3:1:10480389:10481651:-1	MLANA	PF14991.1	0.00075	14.6	0		D. macrodidyma	maker-JYGD01000142-augustus-gene-4.62-mRNA-1	Glyco_hydro_61	PF03443.9	7e-62	204.5	0
								F. graminearum	chromosome:GCA_000240135.3:1:9030141:9031547:1	MLANA	PF14991.1	0.0034	12.5	0.1		D. macrodidyma	augustus_masked-JYGD01000180-processed-gene-3.162-mRNA-1	Glyco_hydro_61	PF03443.9	2.5e-50	166.7	0
								F. graminearum	chromosome:GCA_000240135.3:3:7001674:7002519:1	Mo-co_dimer	PF03404.11	0.00028	15.6	0.1		D. macrodidyma	augustus_masked-JYGD01000217-processed-gene-3.107-mRNA-1	Glyco_hydro_61	PF03443.9	4.1e-77	254.3	0
								F. graminearum	chromosome:GCA_000240135.3:3:5380096:5381308:1	MOSC	PF03473.12	2e-16	54.7	0		D. macrodidyma	maker-JYGD01000311-snap-gene-2.208-mRNA-1	Glyco_hydro_61	PF03443.9	1.1e-42	141.7	0.1
								F. graminearum	chromosome:GCA_000240135.3:3:5380096:5381308:1	MOSC_N	PF03476.11	5.2e-13	43.8	0		D. macrodidyma	snap_masked-JYGD01000413-processed-gene-2.70-mRNA-1	Glyco_hydro_61	PF03443.9	6.5e-37	122.9	0.4
								F. graminearum	chromosome:GCA_000240135.3:4:6337675:6340236:-1	MreB_Mbl	PF06723.8	6.2e-21	69.3	2.7		D. macrodidyma	augustus_masked-JYGD01000311-processed-gene-2.51-mRNA-1	Glyco_hydro_62	PF03664.8	1.8e-146	481.8	15.9
								F. graminearum	chromosome:GCA_000240135.3:1:11371773:11372429:1	MSP1_C	PF07462.6	0.013	8.9	13.3		D. macrodidyma	augustus_masked-JYGD01000085-processed-gene-0.33-mRNA-1	Glyco_hydro_65C	PF03633.10	0.0012	14.4	0
								F. graminearum	chromosome:GCA_000240135.3:2:8318351:8319256:1	MSP1_C	PF07462.6	0.24	4.7	6.5		D. macrodidyma	augustus_masked-JYGD01000085-processed-gene-0.33-mRNA-1	Glyco_hydro_65m	PF03632.10	7.3e-86	283.5	2.7
								F. graminearum	chromosome:GCA_000240135.3:1:8617462:8618339:1	MSP1_C	PF07462.6	0.49	3.7	7.5		D. macrodidyma	augustus_masked-JYGD01000085-processed-gene-0.33-mRNA-1	Glyco_hydro_65N	PF03636.10	3.2e-31	104	0.2
								F. graminearum	chromosome:GCA_000240135.3:2:8725727:8729908:-1	Mtf2_C	PF14061.1	0.0024	12.8	1.6		D. macrodidyma	augustus_masked-JYGD01000490-processed-gene-0.26-mRNA-1	Glyco_hydro_67C	PF07477.7	1.6e-95	314.2	2.2
								F. graminearum	chromosome:GCA_000240135.3:2:7113873:7114881:1	MtrA	PF04208.9	0.0037	11.7	0		D. macrodidyma	augustus_masked-JYGD01000490-processed-gene-0.26-mRNA-1	Glyco_hydro_67M	PF07488.7	7.5e-151	497	0
								F. graminearum	chromosome:GCA_000240135.3:2:7357004:7359712:1	MU117	PF15474.1	7.2e-29	95.2	8		D. macrodidyma	augustus_masked-JYGD01000490-processed-gene-0.26-mRNA-1	Glyco_hydro_67N	PF03648.9	1.8e-30	101	0
								F. graminearum	chromosome:GCA_000240135.3:1:11229564:11230632:1	MU117	PF15474.1	1.1e-05	20.9	5.2		D. macrodidyma	maker-JYGD01000270-augustus-gene-0.22-mRNA-1	Glyco_hydro_7	PF00840.15	7e-158	520.9	6.1
								F. graminearum	chromosome:GCA_000240135.3:1:11254393:11259002:-1	MucBP	PF06458.7	0.0024	13.6	2		D. macrodidyma	maker-JYGD01000046-augustus-gene-1.104-mRNA-1	Glyco_hydro_72	PF03198.9	7.3e-125	411.5	4.1
								F. graminearum	chromosome:GCA_000240135.3:1:11363052:11363648:1	Mucin	PF01456.12	0.0011	13.8	21.7		D. macrodidyma	snap_masked-JYGD01000118-processed-gene-0.80-mRNA-1	Glyco_hydro_72	PF03198.9	1.4e-113	374.4	0.6
								F. graminearum	chromosome:GCA_000240135.3:1:426008:426625:-1	Mucin	PF01456.12	0.061	8.2	24.9		D. macrodidyma	maker-JYGD01000142-augustus-gene-5.87-mRNA-1	Glyco_hydro_76	PF03663.9	3e-18	61.7	2.9
								F. graminearum	chromosome:GCA_000240135.3:3:5377570:5378994:1	NAD_binding_7	PF13241.1	0.0001	17.6	0.2		D. macrodidyma	augustus_masked-JYGD01000525-processed-gene-0.7-mRNA-1	Glyco_hydro_79n	PF03662.9	0.00013	16.1	0
								F. graminearum	chromosome:GCA_000240135.3:3:298647:300292:1	NAD_binding_8	PF13450.1	4.5e-13	44.1	0.1		D. macrodidyma	maker-JYGD01000001-augustus-gene-3.118-mRNA-1	Glyco_hydro_88	PF07470.8	1.9e-66	219.8	2.7
								F. graminearum	chromosome:GCA_000240135.3:3:5377570:5378994:1	NAD_binding_8	PF13450.1	3.3e-11	38.2	0.1		D. macrodidyma	augustus_masked-JYGD01000612-processed-gene-0.13-mRNA-1	Glyco_hydro_97	PF10566.4	0.001	13.6	0.2
								F. graminearum	chromosome:GCA_000240135.3:2:2857393:2858622:1	NAD_binding_8	PF13450.1	8.9e-08	27.2	0.8		D. macrodidyma	snap_masked-JYGD01000084-processed-gene-7.1-mRNA-1	Glyco_transf_17	PF04724.8	3.7e-44	146.6	0
								F. graminearum	chromosome:GCA_000240135.3:2:8303642:8305300:1	NAD_binding_8	PF13450.1	2.1e-07	26	0		D. macrodidyma	augustus_masked-JYGD01000361-processed-gene-0.30-mRNA-1	Glyco_transf_34	PF05637.7	1.1e-23	79.4	0
								F. graminearum	chromosome:GCA_000240135.3:3:5387574:5389627:1	NAD_binding_8	PF13450.1	2.7e-05	19.2	2		D. macrodidyma	augustus_masked-JYGD01000401-processed-gene-1.132-mRNA-1	Glyco_transf_56	PF07429.6	0.0093	10.3	0
								F. graminearum	chromosome:GCA_000240135.3:2:2380100:2382211:-1	NAD_binding_8	PF13450.1	2.7e-05	19.2	0.2		D. macrodidyma	maker-JYGD01000289-augustus-gene-0.120-mRNA-1	Glyco_transf_8	PF01501.15	4.6e-05	18.3	0.9
								F. graminearum	chromosome:GCA_000240135.3:2:6099673:6102087:-1	NAD_binding_8	PF13450.1	9.3e-05	17.5	0		D. macrodidyma	augustus_masked-JYGD01000361-processed-gene-0.30-mRNA-1	Glyco_transf_8	PF01501.15	0.00063	14.6	0
								F. graminearum	chromosome:GCA_000240135.3:3:5987753:5989678:-1	NAD_binding_8	PF13450.1	0.00017	16.6	0.2		D. macrodidyma	augustus_masked-JYGD01000185-processed-gene-0.58-mRNA-1	Glycoamylase	PF10091.4	0.0067	10.9	0
								F. graminearum	chromosome:GCA_000240135.3:2:6802658:6804617:1	NAD_binding_8	PF13450.1	0.00019	16.5	2		D. macrodidyma	maker-JYGD01000160-augustus-gene-1.73-mRNA-1	Glycohydro_20b2	PF14845.1	1.6e-24	82.4	0
								F. graminearum	chromosome:GCA_000240135.3:4:3867767:3869076:1	NAD_binding_8	PF13450.1	0.00021	16.4	0		D. macrodidyma	snap_masked-JYGD01000217-processed-gene-1.64-mRNA-1	Glycophorin_A	PF01102.13	4.2e-05	18.8	0.6
								F. graminearum	chromosome:GCA_000240135.3:4:3867767:3869076:1	NAD_binding_9	PF13454.1	0.00019	16.3	1.9		D. macrodidyma	maker-JYGD01000067-augustus-gene-1.148-mRNA-1	Glyoxal_oxid_N	PF07250.6	7.5e-31	102.5	0
								F. graminearum	chromosome:GCA_000240135.3:2:6099673:6102087:-1	NAD_binding_9	PF13454.1	0.00096	14	0.1		D. macrodidyma	snap_masked-JYGD01000073-processed-gene-0.10-mRNA-1	Glyoxal_oxid_N	PF07250.6	1.2e-06	23.2	0.1
								F. graminearum	chromosome:GCA_000240135.3:2:8303642:8305300:1	NAD_binding_9	PF13454.1	0.0015	13.3	0.1		D. macrodidyma	augustus_masked-JYGD01000495-processed-gene-0.4-mRNA-1	Glyoxal_oxid_N	PF07250.6	9.4e-11	36.6	0
								F. graminearum	chromosome:GCA_000240135.3:2:6802658:6804617:1	NAD_binding_9	PF13454.1	0.0019	13	1.3		D. macrodidyma	snap_masked-JYGD01000507-processed-gene-0.79-mRNA-1	Glyoxal_oxid_N	PF07250.6	4.5e-10	34.4	0.8
								F. graminearum	chromosome:GCA_000240135.3:2:2857393:2858622:1	NAD_binding_9	PF13454.1	0.0032	12.3	0.3		D. macrodidyma	augustus_masked-JYGD01000193-processed-gene-1.10-mRNA-1	Glyoxalase	PF00903.20	2.4e-11	39.2	0
								F. graminearum	chromosome:GCA_000240135.3:2:2857393:2858622:1	NAD_Gly3P_dh_N	PF01210.18	0.0013	13.6	0.1		D. macrodidyma	augustus_masked-JYGD01000193-processed-gene-1.10-mRNA-1	Glyoxalase_2	PF12681.2	1.6e-19	66	0
								F. graminearum	chromosome:GCA_000240135.3:1:10480389:10481651:-1	NCU-G1	PF15065.1	0.0022	11.7	0.1		D. macrodidyma	augustus_masked-JYGD01000193-processed-gene-1.10-mRNA-1	Glyoxalase_3	PF13468.1	5e-05	18.7	0
								F. graminearum	chromosome:GCA_000240135.3:1:5854595:5855583:-1	Neuregulin	PF02158.10	0.0027	11.5	0.2		D. macrodidyma	augustus_masked-JYGD01000193-processed-gene-1.10-mRNA-1	Glyoxalase_4	PF13669.1	7.2e-07	24.7	0
								F. graminearum	chromosome:GCA_000240135.3:1:5837023:5837970:-1	Nitrate_red_gam	PF02665.9	0.0043	11.4	0.2		D. macrodidyma	snap_masked-JYGD01000005-processed-gene-0.58-mRNA-1	GMC_oxred_C	PF05199.8	3.8e-33	110.2	0.2
								F. graminearum	chromosome:GCA_000240135.3:2:3395044:3395931:-1	NOA36	PF06524.7	1.4	3.1	11.5		D. macrodidyma	augustus_masked-JYGD01000083-processed-gene-1.56-mRNA-1	GMC_oxred_C	PF05199.8	3.1e-42	139.7	0
								F. graminearum	chromosome:GCA_000240135.3:3:184065:184449:-1	NODP	PF07684.7	0.033	8.9	4.7		D. macrodidyma	snap_masked-JYGD01000144-processed-gene-2.103-mRNA-1	GMC_oxred_C	PF05199.8	4.5e-22	74.3	0.1
								F. graminearum	chromosome:GCA_000240135.3:1:7301426:7302135:-1	Nop14	PF04147.7	0.26	4.1	6.4		D. macrodidyma	augustus_masked-JYGD01000148-processed-gene-0.2-mRNA-1	GMC_oxred_C	PF05199.8	4.2e-20	68	0.2
								F. graminearum	chromosome:GCA_000240135.3:2:7746834:7748132:-1	NosD	PF05048.8	1.1e-07	26.2	14.3		D. macrodidyma	maker-JYGD01000193-augustus-gene-3.18-mRNA-1	GMC_oxred_C	PF05199.8	5.8e-30	99.9	0
								F. graminearum	chromosome:GCA_000240135.3:3:599056:600811:-1	Nucleotid_trans	PF03407.11	0.00077	14.3	0.1		D. macrodidyma	augustus_masked-JYGD01000317-processed-gene-1.86-mRNA-1	GMC_oxred_C	PF05199.8	8e-20	67	0.2
								F. graminearum	chromosome:GCA_000240135.3:1:5837023:5837970:-1	OSTbeta	PF15048.1	0.0003	15.9	0.1		D. macrodidyma	maker-JYGD01000441-augustus-gene-2.132-mRNA-1	GMC_oxred_C	PF05199.8	9.9e-19	63.5	0.1
								F. graminearum	chromosome:GCA_000240135.3:2:233899:234858:-1	P12	PF12669.2	0.017	10.4	0.1		D. macrodidyma	snap_masked-JYGD01000005-processed-gene-0.58-mRNA-1	GMC_oxred_N	PF00732.14	2.9e-32	107.4	0
								F. graminearum	chromosome:GCA_000240135.3:1:4760379:4761096:-1	P68HR	PF08061.6	0.0018	13.1	0.4		D. macrodidyma	augustus_masked-JYGD01000046-processed-gene-4.78-mRNA-1	GMC_oxred_N	PF00732.14	0.0021	12.7	0
								F. graminearum	chromosome:GCA_000240135.3:3:7071186:7073866:1	PA	PF02225.17	2e-15	51.4	0.1		D. macrodidyma	augustus_masked-JYGD01000083-processed-gene-1.56-mRNA-1	GMC_oxred_N	PF00732.14	3.8e-57	189.1	0.2
								F. graminearum	chromosome:GCA_000240135.3:4:460873:463610:-1	PA	PF02225.17	3.4e-10	34.6	0.1		D. macrodidyma	snap_masked-JYGD01000144-processed-gene-2.103-mRNA-1	GMC_oxred_N	PF00732.14	1.4e-26	88.8	0
								F. graminearum	chromosome:GCA_000240135.3:1:11576881:11580053:-1	PA14_2	PF10528.4	3.6e-20	67.1	6.8		D. macrodidyma	augustus_masked-JYGD01000148-processed-gene-0.2-mRNA-1	GMC_oxred_N	PF00732.14	2.2e-33	111.1	0
								F. graminearum	chromosome:GCA_000240135.3:3:5868994:5870046:1	PaaX_C	PF08223.6	0.0047	11.7	0		D. macrodidyma	maker-JYGD01000193-augustus-gene-3.18-mRNA-1	GMC_oxred_N	PF00732.14	4.2e-35	116.7	0
								F. graminearum	chromosome:GCA_000240135.3:2:8375618:8377591:-1	PAD	PF03068.10	7e-50	164.5	0		D. macrodidyma	augustus_masked-JYGD01000317-processed-gene-1.86-mRNA-1	GMC_oxred_N	PF00732.14	2.6e-32	107.5	0
								F. graminearum	chromosome:GCA_000240135.3:4:55699:56839:1	PAF-AH_p_II	PF03403.8	5.9e-22	72.5	0		D. macrodidyma	maker-JYGD01000389-snap-gene-0.23-mRNA-1	GMC_oxred_N	PF00732.14	0.0012	13.5	0
								F. graminearum	chromosome:GCA_000240135.3:2:4063392:4066379:-1	PAN_1	PF00024.21	1.9e-18	61.1	36.8		D. macrodidyma	maker-JYGD01000441-augustus-gene-2.132-mRNA-1	GMC_oxred_N	PF00732.14	4.1e-28	93.8	0
								F. graminearum	chromosome:GCA_000240135.3:2:8385272:8388319:1	PAN_1	PF00024.21	1e-09	33.1	17.5		D. macrodidyma	maker-JYGD01000045-augustus-gene-0.25-mRNA-1	Golgin_A5	PF09787.4	3.8	1.3	14.5
								F. graminearum	chromosome:GCA_000240135.3:1:429856:430497:1	PAN_1	PF00024.21	2.6e-06	22.2	1.1		D. macrodidyma	augustus_masked-JYGD01000351-processed-gene-1.31-mRNA-1	Golgin_A5	PF09787.4	7.9	0.3	12.9
								F. graminearum	chromosome:GCA_000240135.3:4:6774214:6775460:1	PAN_1	PF00024.21	3.2e-05	18.7	1.1		D. macrodidyma	augustus_masked-JYGD01000418-processed-gene-1.55-mRNA-1	Golgin_A5	PF09787.4	0.12	6.3	11.4
								F. graminearum	chromosome:GCA_000240135.3:1:426008:426625:-1	PAN_1	PF00024.21	4e-05	18.4	2.3		D. macrodidyma	maker-JYGD01000045-augustus-gene-0.25-mRNA-1	GPI-anchored	PF10342.4	4.7e-17	57.8	0.4
								F. graminearum	chromosome:GCA_000240135.3:2:4063392:4066379:-1	PAN_2	PF08276.6	3.4e-12	41.1	27.7		D. macrodidyma	augustus_masked-JYGD01000244-processed-gene-0.31-mRNA-1	GPI-anchored	PF10342.4	2.8e-18	61.7	2.3
								F. graminearum	chromosome:GCA_000240135.3:3:5566269:5567471:-1	PAN_2	PF08276.6	7.1e-06	20.9	0.4		D. macrodidyma	augustus_masked-JYGD01000450-processed-gene-1.84-mRNA-1	gpUL132	PF11359.3	0.00061	14.6	0.2
								F. graminearum	chromosome:GCA_000240135.3:1:426008:426625:-1	PAN_2	PF08276.6	0.00075	14.4	2.3		D. macrodidyma	maker-JYGD01000174-augustus-gene-0.180-mRNA-1	Gram_pos_anchor	PF00746.16	0.0056	12	0.1
								F. graminearum	chromosome:GCA_000240135.3:1:429856:430497:1	PAN_2	PF08276.6	0.002	13	2.7		D. macrodidyma	augustus_masked-JYGD01000344-processed-gene-4.117-mRNA-1	GSDH	PF07995.6	2.7e-05	18.8	2.7
								F. graminearum	chromosome:GCA_000240135.3:2:4063392:4066379:-1	PAN_3	PF08277.7	8.9e-05	17.1	23.1		D. macrodidyma	maker-JYGD01000193-augustus-gene-7.113-mRNA-1	HCBP_related	PF06594.6	0.76	5	9.9
								F. graminearum	chromosome:GCA_000240135.3:1:426008:426625:-1	PAN_3	PF08277.7	0.00016	16.3	0.6		D. macrodidyma	snap_masked-JYGD01000217-processed-gene-3.93-mRNA-1	Hce2	PF14856.1	6.1e-15	50.4	0
								F. graminearum	chromosome:GCA_000240135.3:3:5566269:5567471:-1	PAN_3	PF08277.7	0.00038	15.1	0.2		D. macrodidyma	snap_masked-JYGD01000123-processed-gene-8.11-mRNA-1	He_PIG	PF05345.7	0.013	11	4.5
								F. graminearum	chromosome:GCA_000240135.3:2:4063392:4066379:-1	PAN_4	PF14295.1	9.4e-10	33.2	35.7		D. macrodidyma	augustus_masked-JYGD01000358-processed-gene-0.34-mRNA-1	hEGF	PF12661.2	0.0018	13.8	3.8
								F. graminearum	chromosome:GCA_000240135.3:1:429856:430497:1	PAN_4	PF14295.1	6e-07	24.2	1.1		D. macrodidyma	maker-JYGD01000142-augustus-gene-7.152-mRNA-1	Hemerythrin	PF01814.18	4.8e-11	38.4	0.1
								F. graminearum	chromosome:GCA_000240135.3:3:5355858:5357645:-1	PAN_4	PF14295.1	1.9e-05	19.4	9.1		D. macrodidyma	augustus_masked-JYGD01000170-processed-gene-2.101-mRNA-1	Herpes_capsid	PF06112.6	4.7	2.7	13.2
								F. graminearum	chromosome:GCA_000240135.3:2:8385272:8388319:1	PAN_4	PF14295.1	2.3e-05	19.1	21.8		D. macrodidyma	augustus_masked-JYGD01000044-processed-gene-0.84-mRNA-1	Herpes_gE	PF02480.11	0.0037	11	0
								F. graminearum	chromosome:GCA_000240135.3:3:5566269:5567471:-1	PAN_4	PF14295.1	3.4e-05	18.6	1.1		D. macrodidyma	maker-JYGD01000069-snap-gene-0.42-mRNA-1	Herpes_gE	PF02480.11	0.0038	10.9	0
								F. graminearum	chromosome:GCA_000240135.3:1:426008:426625:-1	PAN_4	PF14295.1	3.5e-05	18.5	1		D. macrodidyma	augustus_masked-JYGD01000118-processed-gene-5.44-mRNA-1	Herpes_LMP1	PF05297.6	8	0.7	20.6
								F. graminearum	chromosome:GCA_000240135.3:4:7593373:7594631:-1	PAN_4	PF14295.1	0.0014	13.4	7.1		D. macrodidyma	snap_masked-JYGD01000306-processed-gene-6.59-mRNA-1	Herpes_LMP1	PF05297.6	3	2.1	9.7
								F. graminearum	chromosome:GCA_000240135.3:4:6774214:6775460:1	PAN_4	PF14295.1	0.0016	13.2	4.8		D. macrodidyma	augustus_masked-JYGD01000738-processed-gene-0.66-mRNA-1	Herpes_TAF50	PF03326.8	0.3	5.3	15.9
								F. graminearum	chromosome:GCA_000240135.3:4:5950657:5951659:-1	PapG_N	PF03627.8	0.0022	12.5	0		D. macrodidyma	snap_masked-JYGD01000081-processed-gene-3.108-mRNA-1	Herpes_U30	PF04523.8	0.0049	9.8	0
								F. graminearum	chromosome:GCA_000240135.3:4:3339260:3341494:1	PAS_9	PF13426.1	0.00075	14.9	0		D. macrodidyma	snap_masked-JYGD01000082-processed-gene-1.5-mRNA-1	Herpes_UL32	PF06070.6	4.8	0.9	35.3
								F. graminearum	chromosome:GCA_000240135.3:3:5377570:5378994:1	PC-Esterase	PF13839.1	0.005	11.7	0		D. macrodidyma	augustus_masked-JYGD01000206-processed-gene-3.47-mRNA-1	Het-C	PF07217.6	7.5e-287	947.9	0
								F. graminearum	chromosome:GCA_000240135.3:1:2434009:2436671:1	PCMT	PF01135.14	1.6e-05	19.6	0		D. macrodidyma	augustus_masked-JYGD01000046-processed-gene-4.78-mRNA-1	HI0933_like	PF03486.9	1.8e-05	18.8	0
								F. graminearum	chromosome:GCA_000240135.3:3:6092488:6094827:-1	PD40	PF07676.7	0.67	4.8	9.1		D. macrodidyma	maker-JYGD01000143-augustus-gene-2.21-mRNA-1	HI0933_like	PF03486.9	3.8e-07	24.3	0.1
								F. graminearum	chromosome:GCA_000240135.3:4:6967909:6968946:-1	Pec_lyase_C	PF00544.14	9e-53	173.7	9.1		D. macrodidyma	snap_masked-JYGD01000144-processed-gene-2.103-mRNA-1	HI0933_like	PF03486.9	2.1e-08	28.4	2.7
								F. graminearum	chromosome:GCA_000240135.3:4:4509844:4511091:1	Pec_lyase_C	PF00544.14	5.5e-42	138.5	4		D. macrodidyma	augustus_masked-JYGD01000148-processed-gene-0.2-mRNA-1	HI0933_like	PF03486.9	2.7e-07	24.8	0.1
								F. graminearum	chromosome:GCA_000240135.3:3:5446829:5449129:-1	Pec_lyase_C	PF00544.14	7e-26	86	0.4		D. macrodidyma	maker-JYGD01000185-augustus-gene-0.108-mRNA-1	HI0933_like	PF03486.9	4.4e-08	27.4	0
								F. graminearum	chromosome:GCA_000240135.3:2:6786520:6787702:1	Pec_lyase_C	PF00544.14	2e-24	81.2	7.1		D. macrodidyma	maker-JYGD01000193-augustus-gene-3.18-mRNA-1	HI0933_like	PF03486.9	0.0031	11.4	0.2
								F. graminearum	chromosome:GCA_000240135.3:2:7775698:7776971:-1	Pec_lyase_C	PF00544.14	4e-22	73.7	3.9		D. macrodidyma	maker-JYGD01000196-augustus-gene-2.1-mRNA-1	HI0933_like	PF03486.9	0.0003	14.8	0.1
								F. graminearum	chromosome:GCA_000240135.3:1:5349045:5350172:-1	Pec_lyase_C	PF00544.14	1.1e-21	72.2	4.4		D. macrodidyma	augustus_masked-JYGD01000317-processed-gene-1.86-mRNA-1	HI0933_like	PF03486.9	1.4e-07	25.7	0.1
								F. graminearum	chromosome:GCA_000240135.3:4:600039:602544:1	Pectate_lyase_3	PF12708.2	6.2e-81	266.8	19.2		D. macrodidyma	maker-JYGD01000389-snap-gene-0.23-mRNA-1	HI0933_like	PF03486.9	9.9e-07	22.9	0.3
								F. graminearum	chromosome:GCA_000240135.3:4:6438221:6440666:-1	Pectate_lyase_3	PF12708.2	1.2e-69	229.9	9.9		D. macrodidyma	snap_masked-JYGD01000404-processed-gene-0.100-mRNA-1	HI0933_like	PF03486.9	0.00023	15.1	0
								F. graminearum	chromosome:GCA_000240135.3:3:5996244:5998762:1	Pectate_lyase_3	PF12708.2	1.1e-30	102.5	6.5		D. macrodidyma	maker-JYGD01000441-augustus-gene-2.132-mRNA-1	HI0933_like	PF03486.9	8.6e-06	19.9	0.1
								F. graminearum	chromosome:GCA_000240135.3:2:3287743:3289231:-1	Pectate_lyase_3	PF12708.2	2.6e-11	39.1	7.1		D. macrodidyma	maker-JYGD01000344-augustus-gene-3.98-mRNA-1	Hid1	PF12722.2	5.9	-0.2	14.2
								F. graminearum	chromosome:GCA_000240135.3:2:7643923:7645504:1	Pectate_lyase_3	PF12708.2	6.3e-10	34.6	0.3		D. macrodidyma	maker-JYGD01000738-augustus-gene-0.86-mRNA-1	HMG_box	PF00505.14	0.0036	13	0
								F. graminearum	chromosome:GCA_000240135.3:2:4023218:4030984:1	Pectinesterase	PF01095.14	3.5e-160	526.4	53		D. macrodidyma	maker-JYGD01000738-augustus-gene-0.86-mRNA-1	HMG_box_2	PF09011.5	0.0017	14.2	0
								F. graminearum	chromosome:GCA_000240135.3:1:11566888:11567691:1	PE-PPE	PF08237.6	4.2e-07	24.6	0.1		D. macrodidyma	snap_masked-JYGD01000073-processed-gene-0.14-mRNA-1	HRXXH	PF13933.1	0.00077	14.4	0
								F. graminearum	chromosome:GCA_000240135.3:1:8575225:8576347:-1	PE-PPE	PF08237.6	3.7e-05	18.3	0.8		D. macrodidyma	maker-JYGD01000180-augustus-gene-3.107-mRNA-1	HRXXH	PF13933.1	6.2e-108	355.3	0
								F. graminearum	chromosome:GCA_000240135.3:1:2530304:2531154:-1	PE-PPE	PF08237.6	4.9e-05	17.9	0		D. macrodidyma	snap_masked-JYGD01000389-processed-gene-0.6-mRNA-1	HsbA	PF12296.3	1.2e-20	69.1	7
								F. graminearum	chromosome:GCA_000240135.3:3:997866:999634:-1	Peptidase_M20	PF01546.23	1.1e-25	85.3	0		D. macrodidyma	snap_masked-JYGD01000413-processed-gene-1.55-mRNA-1	HsbA	PF12296.3	1.2e-25	85.2	14.9
								F. graminearum	chromosome:GCA_000240135.3:3:1634064:1635537:-1	Peptidase_M20	PF01546.23	3.3e-06	21.8	0		D. macrodidyma	maker-JYGD01000344-augustus-gene-1.50-mRNA-1	HSP70	PF00012.15	7.1e-270	891.5	15.3
								F. graminearum	chromosome:GCA_000240135.3:3:1634064:1635537:-1	Peptidase_M28	PF04389.12	6.8e-27	89.4	0.2		D. macrodidyma	augustus_masked-JYGD01000103-processed-gene-0.3-mRNA-1	HTH_24	PF13412.1	0.0041	12	0
								F. graminearum	chromosome:GCA_000240135.3:2:2359107:2360770:-1	Peptidase_M35	PF02102.10	9.2e-75	246.5	9.7		D. macrodidyma	augustus_masked-JYGD01000103-processed-gene-0.3-mRNA-1	HTH_AsnC-type	PF13404.1	0.00079	14.4	0.2
								F. graminearum	chromosome:GCA_000240135.3:2:5123411:5125016:1	Peptidase_S10	PF00450.17	2.5e-98	325	2.7		D. macrodidyma	maker-JYGD01000180-augustus-gene-3.107-mRNA-1	HyaE	PF07449.6	0.003	12.9	0
								F. graminearum	chromosome:GCA_000240135.3:2:1831439:1833520:-1	Peptidase_S10	PF00450.17	1.2e-81	270	0.8		D. macrodidyma	maker-JYGD01000344-augustus-gene-1.50-mRNA-1	Hydantoinase_A	PF01968.13	0.0001	17	3.8
								F. graminearum	chromosome:GCA_000240135.3:2:3686704:3688403:-1	Peptidase_S10	PF00450.17	2.3e-79	262.5	1.6		D. macrodidyma	snap_masked-JYGD01000118-processed-gene-12.144-mRNA-1	Hydrolase_4	PF12146.3	1.6e-06	23.4	0
								F. graminearum	chromosome:GCA_000240135.3:2:3370766:3372673:-1	Peptidase_S11	PF00768.15	0.0035	11.6	0		D. macrodidyma	augustus_masked-JYGD01000416-processed-gene-0.21-mRNA-1	Hydrolase_4	PF12146.3	0.00072	14.9	0.1
								F. graminearum	chromosome:GCA_000240135.3:1:7169085:7170749:-1	Peptidase_S28	PF05577.7	3.6e-53	175.7	0		D. macrodidyma	augustus_masked-JYGD01000270-processed-gene-0.53-mRNA-1	Hydrophobin_2	PF06766.6	5.7e-29	95.1	8.8
								F. graminearum	chromosome:GCA_000240135.3:1:429856:430497:1	Peptidase_S64	PF08192.6	0.048	7	6.5		D. macrodidyma	augustus_masked-JYGD01000181-processed-gene-1.38-mRNA-1	Ig_3	PF13927.1	0.0073	12.3	1.8
								F. graminearum	chromosome:GCA_000240135.3:1:11117853:11119151:-1	Peptidase_S8	PF00082.17	6.8e-53	174.6	10.7		D. macrodidyma	snap_masked-JYGD01000720-processed-gene-0.11-mRNA-1	Imm21	PF15569.1	0.002	13.3	0.3
								F. graminearum	chromosome:GCA_000240135.3:3:7071186:7073866:1	Peptidase_S8	PF00082.17	2.2e-49	163.1	0		D. macrodidyma	maker-JYGD01000085-augustus-gene-0.34-mRNA-1	IMPDH	PF00478.20	0.00042	14.7	0
								F. graminearum	chromosome:GCA_000240135.3:2:8158975:8160193:1	Peptidase_S8	PF00082.17	8.4e-48	157.9	8.4		D. macrodidyma	snap_masked-JYGD01000217-processed-gene-1.64-mRNA-1	IncA	PF04156.9	0.0024	12.9	0
								F. graminearum	chromosome:GCA_000240135.3:2:1785553:1786951:-1	Peptidase_S8	PF00082.17	2.1e-47	156.6	6.8		D. macrodidyma	augustus_masked-JYGD01000604-processed-gene-0.8-mRNA-1	IncA	PF04156.9	0.0094	11	0.1
								F. graminearum	chromosome:GCA_000240135.3:2:7250323:7251692:1	Peptidase_S8	PF00082.17	1.4e-46	153.9	14.8		D. macrodidyma	maker-JYGD01000046-augustus-gene-9.58-mRNA-1	Inhibitor_I9	PF05922.11	1.4e-12	43.5	0
								F. graminearum	chromosome:GCA_000240135.3:1:2607515:2608934:-1	Peptidase_S8	PF00082.17	6.1e-46	151.8	22.8		D. macrodidyma	snap_masked-JYGD01000081-processed-gene-2.65-mRNA-1	Inhibitor_I9	PF05922.11	2.1e-19	65.4	0.1
								F. graminearum	chromosome:GCA_000240135.3:4:460873:463610:-1	Peptidase_S8	PF00082.17	1.5e-45	150.5	1.6		D. macrodidyma	maker-JYGD01000142-augustus-gene-6.114-mRNA-1	Inhibitor_I9	PF05922.11	5.4e-18	60.8	0.1
								F. graminearum	chromosome:GCA_000240135.3:4:6675665:6677163:1	Peptidase_S8	PF00082.17	6.7e-45	148.4	9		D. macrodidyma	maker-JYGD01000142-augustus-gene-4.51-mRNA-1	Inhibitor_I9	PF05922.11	4.5e-05	19.4	0.4
								F. graminearum	chromosome:GCA_000240135.3:2:7203169:7205510:-1	Peptidase_S8	PF00082.17	6.3e-35	115.7	2.9		D. macrodidyma	maker-JYGD01000147-augustus-gene-1.122-mRNA-1	Inhibitor_I9	PF05922.11	0.0025	13.8	0.1
								F. graminearum	chromosome:GCA_000240135.3:1:10529449:10531744:-1	Peptidase_S8	PF00082.17	2e-09	32	0		D. macrodidyma	maker-JYGD01000181-augustus-gene-2.112-mRNA-1	Inhibitor_I9	PF05922.11	1.4e-15	53.1	0
								F. graminearum	chromosome:GCA_000240135.3:3:6092488:6094827:-1	Peptidase_S9	PF00326.16	1.3e-23	78.3	0.4		D. macrodidyma	augustus_masked-JYGD01000300-processed-gene-0.10-mRNA-1	Inhibitor_I9	PF05922.11	2.1e-11	39.7	0
								F. graminearum	chromosome:GCA_000240135.3:3:5865470:5866499:-1	Peptidase_S9	PF00326.16	7.4e-13	43.2	1.7		D. macrodidyma	augustus_masked-JYGD01000305-processed-gene-0.9-mRNA-1	Inhibitor_I9	PF05922.11	7.4e-10	34.8	0.5
								F. graminearum	chromosome:GCA_000240135.3:3:5890617:5891510:1	Peptidase_S9	PF00326.16	1.5e-08	29.1	0.2		D. macrodidyma	augustus_masked-JYGD01000335-processed-gene-0.63-mRNA-1	Inhibitor_I9	PF05922.11	4.1e-09	32.4	0.3
								F. graminearum	chromosome:GCA_000240135.3:2:3686704:3688403:-1	Peptidase_S9	PF00326.16	7.9e-06	20.3	0		D. macrodidyma	augustus_masked-JYGD01000336-processed-gene-0.10-mRNA-1	Integrin_beta	PF00362.13	0.00019	15.9	0.1
								F. graminearum	chromosome:GCA_000240135.3:2:6529005:6530612:-1	Peptidase_S9	PF00326.16	0.00021	15.6	0.1		D. macrodidyma	augustus_masked-JYGD01000317-processed-gene-1.70-mRNA-1	Jacalin	PF01419.12	0.0022	13.3	0.1
								F. graminearum	chromosome:GCA_000240135.3:4:7305037:7306707:-1	Peptidase_S9	PF00326.16	0.00024	15.4	0.3		D. macrodidyma	augustus_masked-JYGD01000046-processed-gene-4.78-mRNA-1	K_oxygenase	PF13434.1	0.0025	12.2	0
								F. graminearum	chromosome:GCA_000240135.3:2:7441844:7443705:-1	Peptidase_S9	PF00326.16	0.00037	14.8	0.5		D. macrodidyma	maker-JYGD01000196-augustus-gene-2.1-mRNA-1	K_oxygenase	PF13434.1	2.3e-07	25.5	0.3
								F. graminearum	chromosome:GCA_000240135.3:1:7169085:7170749:-1	Peptidase_S9	PF00326.16	0.0018	12.5	0.1		D. macrodidyma	augustus_masked-JYGD01000044-processed-gene-0.84-mRNA-1	Kelch_1	PF01344.20	0.0018	13.3	6.3
								F. graminearum	chromosome:GCA_000240135.3:4:35847:37610:1	Peptidase_S9	PF00326.16	0.0039	11.4	0.1		D. macrodidyma	snap_masked-JYGD01000073-processed-gene-0.10-mRNA-1	Kelch_1	PF01344.20	7.7e-12	40.1	0
								F. graminearum	chromosome:GCA_000240135.3:2:5828414:5831084:1	peroxidase	PF00141.18	2e-84	277.6	0		D. macrodidyma	augustus_masked-JYGD01000113-processed-gene-1.99-mRNA-1	Kelch_1	PF01344.20	6.1e-42	136.4	7.6
								F. graminearum	chromosome:GCA_000240135.3:3:3739695:3740962:-1	PGAP1	PF07819.8	0.00054	14.6	0		D. macrodidyma	maker-JYGD01000124-augustus-gene-0.98-mRNA-1	Kelch_1	PF01344.20	0.045	8.8	19.7
								F. graminearum	chromosome:GCA_000240135.3:3:360960:362042:1	PGAP1	PF07819.8	0.0012	13.5	0		D. macrodidyma	augustus_masked-JYGD01000495-processed-gene-0.4-mRNA-1	Kelch_1	PF01344.20	4.7e-13	44	0.3
								F. graminearum	chromosome:GCA_000240135.3:2:3809279:3810834:-1	PhoD	PF09423.5	8.5e-08	26.2	0		D. macrodidyma	snap_masked-JYGD01000507-processed-gene-0.79-mRNA-1	Kelch_1	PF01344.20	8.9e-12	39.9	3.6
								F. graminearum	chromosome:GCA_000240135.3:4:3339260:3341494:1	Phosphodiest	PF01663.17	6.3e-09	30.6	0.3		D. macrodidyma	augustus_masked-JYGD01000044-processed-gene-0.84-mRNA-1	Kelch_2	PF07646.10	1.1e-05	20.6	2.8
								F. graminearum	chromosome:GCA_000240135.3:4:4291812:4293681:-1	Phosphodiest	PF01663.17	7.1e-09	30.4	6.5		D. macrodidyma	maker-JYGD01000069-snap-gene-0.42-mRNA-1	Kelch_2	PF07646.10	0.0036	12.6	3.2
								F. graminearum	chromosome:GCA_000240135.3:2:5659411:5660016:-1	Phospholip_A2_3	PF09056.6	3.1e-46	151.2	0.2		D. macrodidyma	snap_masked-JYGD01000073-processed-gene-0.10-mRNA-1	Kelch_2	PF07646.10	7e-10	33.8	0.1
								F. graminearum	chromosome:GCA_000240135.3:1:6816522:6818613:1	PLA2_B	PF01735.13	6.6e-183	603.3	0.1		D. macrodidyma	augustus_masked-JYGD01000113-processed-gene-1.99-mRNA-1	Kelch_2	PF07646.10	1.7e-23	77	6.6
								F. graminearum	chromosome:GCA_000240135.3:3:5380096:5381308:1	Plasmid_Txe	PF06769.8	0.002	13	0		D. macrodidyma	maker-JYGD01000124-augustus-gene-0.98-mRNA-1	Kelch_2	PF07646.10	0.01	11.1	13.5
								F. graminearum	chromosome:GCA_000240135.3:1:7301426:7302135:-1	Plasmod_Pvs28	PF06247.6	0.0013	13.4	1.3		D. macrodidyma	augustus_masked-JYGD01000495-processed-gene-0.4-mRNA-1	Kelch_2	PF07646.10	5e-06	21.6	1.3
								F. graminearum	chromosome:GCA_000240135.3:1:7293434:7294393:1	Plasmodium_Vir	PF05795.6	2.1e-05	18.9	0.1		D. macrodidyma	snap_masked-JYGD01000507-processed-gene-0.79-mRNA-1	Kelch_2	PF07646.10	1.6e-07	26.3	7.2
								F. graminearum	chromosome:GCA_000240135.3:1:7293434:7294393:1	Podoplanin	PF05808.6	2.4e-05	19	1.9		D. macrodidyma	maker-JYGD01000069-snap-gene-0.42-mRNA-1	Kelch_3	PF13415.1	0.00037	16.1	5.1
								F. graminearum	chromosome:GCA_000240135.3:2:3376120:3377362:-1	Podoplanin	PF05808.6	0.0001	16.9	1.3		D. macrodidyma	snap_masked-JYGD01000073-processed-gene-0.10-mRNA-1	Kelch_3	PF13415.1	7.4e-07	24.7	0.5
								F. graminearum	chromosome:GCA_000240135.3:1:5837023:5837970:-1	Podoplanin	PF05808.6	0.00011	16.8	0		D. macrodidyma	augustus_masked-JYGD01000113-processed-gene-1.99-mRNA-1	Kelch_3	PF13415.1	4.8e-35	114.5	8
								F. graminearum	chromosome:GCA_000240135.3:1:9030141:9031547:1	Podoplanin	PF05808.6	0.045	8.4	17.7		D. macrodidyma	maker-JYGD01000124-augustus-gene-0.98-mRNA-1	Kelch_3	PF13415.1	6.8e-05	18.4	21.7
								F. graminearum	chromosome:GCA_000240135.3:4:4844248:4845646:1	Pol_alpha_B_N	PF08418.5	2.9	2.4	16.3		D. macrodidyma	augustus_masked-JYGD01000044-processed-gene-0.84-mRNA-1	Kelch_4	PF13418.1	8.7e-09	30.5	5.1
								F. graminearum	chromosome:GCA_000240135.3:4:6930526:6931269:1	Pol_alpha_B_N	PF08418.5	4.6	1.7	15.7		D. macrodidyma	maker-JYGD01000069-snap-gene-0.42-mRNA-1	Kelch_4	PF13418.1	1.6e-07	26.5	9.4
								F. graminearum	chromosome:GCA_000240135.3:3:7001674:7002519:1	Pollen_allerg_1	PF01357.16	1.9e-06	22.7	1.1		D. macrodidyma	snap_masked-JYGD01000073-processed-gene-0.10-mRNA-1	Kelch_4	PF13418.1	2.3e-19	64.4	0.8
								F. graminearum	chromosome:GCA_000240135.3:2:4947966:4949642:-1	Polysacc_deac_1	PF01522.16	8e-33	107.8	0		D. macrodidyma	augustus_masked-JYGD01000113-processed-gene-1.99-mRNA-1	Kelch_4	PF13418.1	9e-33	107.3	6.4
								F. graminearum	chromosome:GCA_000240135.3:4:80315:81170:1	Polysacc_deac_1	PF01522.16	1.6e-28	93.9	0		D. macrodidyma	maker-JYGD01000124-augustus-gene-0.98-mRNA-1	Kelch_4	PF13418.1	8.1e-14	46.6	13.4
								F. graminearum	chromosome:GCA_000240135.3:4:380557:382281:1	Polysacc_deac_1	PF01522.16	1.6e-28	93.9	0.1		D. macrodidyma	augustus_masked-JYGD01000495-processed-gene-0.4-mRNA-1	Kelch_4	PF13418.1	7.2e-11	37.2	8.8
								F. graminearum	chromosome:GCA_000240135.3:1:812420:815520:-1	PQQ	PF01011.16	4.2e-05	18	3.5		D. macrodidyma	snap_masked-JYGD01000507-processed-gene-0.79-mRNA-1	Kelch_4	PF13418.1	1.2e-10	36.5	13.4
								F. graminearum	chromosome:GCA_000240135.3:1:812420:815520:-1	PQQ_2	PF13360.1	8e-20	66.3	7.8		D. macrodidyma	augustus_masked-JYGD01000044-processed-gene-0.84-mRNA-1	Kelch_5	PF13854.1	5.8e-08	28	16.6
								F. graminearum	chromosome:GCA_000240135.3:1:812420:815520:-1	PQQ_3	PF13570.1	0.041	9.3	6.4		D. macrodidyma	maker-JYGD01000069-snap-gene-0.42-mRNA-1	Kelch_5	PF13854.1	2.3e-14	48.5	12.3
								F. graminearum	chromosome:GCA_000240135.3:1:9030141:9031547:1	Presenilin	PF01080.12	0.069	6.9	4.8		D. macrodidyma	augustus_masked-JYGD01000113-processed-gene-1.99-mRNA-1	Kelch_5	PF13854.1	2.2e-22	74.1	2.5
								F. graminearum	chromosome:GCA_000240135.3:1:10529449:10531744:-1	Pro-kuma_activ	PF09286.6	3.4e-37	122.7	0		D. macrodidyma	maker-JYGD01000124-augustus-gene-0.98-mRNA-1	Kelch_5	PF13854.1	6e-14	47.2	15.2
								F. graminearum	chromosome:GCA_000240135.3:1:10160261:10161192:1	PsaL	PF02605.10	0.0028	12.2	0.1		D. macrodidyma	augustus_masked-JYGD01000495-processed-gene-0.4-mRNA-1	Kelch_5	PF13854.1	0.0026	13.2	5.1
								F. graminearum	chromosome:GCA_000240135.3:3:5377570:5378994:1	Pyr_redox	PF00070.22	2.9e-08	29.1	3.9		D. macrodidyma	augustus_masked-JYGD01000044-processed-gene-0.84-mRNA-1	Kelch_6	PF13964.1	0.0015	14.2	10
								F. graminearum	chromosome:GCA_000240135.3:2:2857393:2858622:1	Pyr_redox	PF00070.22	3e-07	25.8	0.1		D. macrodidyma	maker-JYGD01000069-snap-gene-0.42-mRNA-1	Kelch_6	PF13964.1	9.6e-05	17.9	6.8
								F. graminearum	chromosome:GCA_000240135.3:3:298647:300292:1	Pyr_redox	PF00070.22	1.7e-05	20.3	0.2		D. macrodidyma	snap_masked-JYGD01000073-processed-gene-0.10-mRNA-1	Kelch_6	PF13964.1	1.2e-16	55.7	2.6
								F. graminearum	chromosome:GCA_000240135.3:2:8303642:8305300:1	Pyr_redox	PF00070.22	0.00018	17	0.6		D. macrodidyma	augustus_masked-JYGD01000113-processed-gene-1.99-mRNA-1	Kelch_6	PF13964.1	9.3e-43	138.3	8
								F. graminearum	chromosome:GCA_000240135.3:2:6802658:6804617:1	Pyr_redox	PF00070.22	0.00073	15	0.7		D. macrodidyma	maker-JYGD01000124-augustus-gene-0.98-mRNA-1	Kelch_6	PF13964.1	6.2e-11	37.5	16.2
								F. graminearum	chromosome:GCA_000240135.3:4:3867767:3869076:1	Pyr_redox_2	PF07992.9	1.8e-15	52.4	0		D. macrodidyma	augustus_masked-JYGD01000495-processed-gene-0.4-mRNA-1	Kelch_6	PF13964.1	2e-13	45.4	6.1
								F. graminearum	chromosome:GCA_000240135.3:3:5377570:5378994:1	Pyr_redox_2	PF07992.9	1.4e-09	33.2	0.3		D. macrodidyma	snap_masked-JYGD01000507-processed-gene-0.79-mRNA-1	Kelch_6	PF13964.1	2.8e-16	54.5	6.9
								F. graminearum	chromosome:GCA_000240135.3:3:298647:300292:1	Pyr_redox_2	PF07992.9	1.6e-06	23.2	0.1		D. macrodidyma	augustus_masked-JYGD01000738-processed-gene-0.66-mRNA-1	KIAA1328	PF15369.1	0.62	5.2	7.7
								F. graminearum	chromosome:GCA_000240135.3:2:6099673:6102087:-1	Pyr_redox_2	PF07992.9	1.8e-06	23	0.1		D. macrodidyma	snap_masked-JYGD01000081-processed-gene-3.108-mRNA-1	KR	PF08659.5	2.3e-05	19.6	0.6
								F. graminearum	chromosome:GCA_000240135.3:2:2380100:2382211:-1	Pyr_redox_2	PF07992.9	5.3e-06	21.5	0		D. macrodidyma	augustus_masked-JYGD01000554-processed-gene-0.35-mRNA-1	KR	PF08659.5	0.0024	13	0.1
								F. graminearum	chromosome:GCA_000240135.3:2:8303642:8305300:1	Pyr_redox_2	PF07992.9	4.4e-05	18.5	0		D. macrodidyma	maker-JYGD01000081-augustus-gene-3.187-mRNA-1	Laminin_G_3	PF13385.1	0.0011	14.7	5.4
								F. graminearum	chromosome:GCA_000240135.3:3:5387574:5389627:1	Pyr_redox_2	PF07992.9	6e-05	18	0.4		D. macrodidyma	snap_masked-JYGD01000356-processed-gene-0.82-mRNA-1	Laminin_G_3	PF13385.1	1.2e-07	27.6	4.4
								F. graminearum	chromosome:GCA_000240135.3:3:5987753:5989678:-1	Pyr_redox_2	PF07992.9	6.4e-05	17.9	0		D. macrodidyma	augustus_masked-JYGD01000356-processed-gene-0.150-mRNA-1	Lantibiotic_a	PF14867.1	0.00033	15.3	0.4
								F. graminearum	chromosome:GCA_000240135.3:2:6802658:6804617:1	Pyr_redox_2	PF07992.9	0.00016	16.6	0.5		D. macrodidyma	augustus_masked-JYGD01000193-processed-gene-4.48-mRNA-1	Ldh_1_C	PF02866.13	4.4e-25	83.8	0
								F. graminearum	chromosome:GCA_000240135.3:2:2857393:2858622:1	Pyr_redox_2	PF07992.9	0.00044	15.2	0.1		D. macrodidyma	augustus_masked-JYGD01000193-processed-gene-4.48-mRNA-1	Ldh_1_N	PF00056.18	2.3e-31	104	0.5
								F. graminearum	chromosome:GCA_000240135.3:3:5377570:5378994:1	Pyr_redox_3	PF13738.1	1.2e-09	33.5	0.2		D. macrodidyma	augustus_masked-JYGD01000153-processed-gene-2.78-mRNA-1	Lectin_legB	PF00139.14	0.00011	17	0
								F. graminearum	chromosome:GCA_000240135.3:3:298647:300292:1	Pyr_redox_3	PF13738.1	3.7e-07	25.4	0		D. macrodidyma	augustus_masked-JYGD01000153-processed-gene-2.78-mRNA-1	Lectin_leg-like	PF03388.8	5.4e-62	204.3	0.1
								F. graminearum	chromosome:GCA_000240135.3:2:8303642:8305300:1	Pyr_redox_3	PF13738.1	5.8e-07	24.8	0		D. macrodidyma	maker-JYGD01000045-augustus-gene-0.25-mRNA-1	Lin-8	PF03353.10	0.0042	11.8	7.7
								F. graminearum	chromosome:GCA_000240135.3:2:6802658:6804617:1	Pyr_redox_3	PF13738.1	1.9e-06	23.1	1.6		D. macrodidyma	snap_masked-JYGD01000036-processed-gene-1.40-mRNA-1	LIP	PF03583.9	9.1e-74	243.6	1
								F. graminearum	chromosome:GCA_000240135.3:2:6099673:6102087:-1	Pyr_redox_3	PF13738.1	4.7e-06	21.8	0		D. macrodidyma	augustus_masked-JYGD01000046-processed-gene-0.31-mRNA-1	LIP	PF03583.9	0.00047	14.9	0
								F. graminearum	chromosome:GCA_000240135.3:2:2857393:2858622:1	Pyr_redox_3	PF13738.1	1.1e-05	20.6	0		D. macrodidyma	maker-JYGD01000323-augustus-gene-0.0-mRNA-1	LIP	PF03583.9	1.7e-05	19.6	0.5
								F. graminearum	chromosome:GCA_000240135.3:4:3867767:3869076:1	Pyr_redox_3	PF13738.1	1.8e-05	19.9	0.1		D. macrodidyma	augustus_masked-JYGD01000416-processed-gene-0.21-mRNA-1	LIP	PF03583.9	3.8e-12	41.4	0.8
								F. graminearum	chromosome:GCA_000240135.3:1:11576881:11580053:-1	Qn_am_d_aII	PF14930.1	0.0045	12	0.5		D. macrodidyma	augustus_masked-JYGD01000046-processed-gene-0.31-mRNA-1	Lipase_3	PF01764.20	0.0044	12.1	0
								F. graminearum	chromosome:GCA_000240135.3:1:3075187:3076743:-1	Rax2	PF12768.2	0.00097	13.4	0		D. macrodidyma	augustus_masked-JYGD01000156-processed-gene-2.86-mRNA-1	Lipase_3	PF01764.20	8.2e-32	105.2	0
								F. graminearum	chromosome:GCA_000240135.3:2:8370746:8372795:1	Rax2	PF12768.2	0.0011	13.2	0		D. macrodidyma	augustus_masked-JYGD01000353-processed-gene-1.58-mRNA-1	Lipase_3	PF01764.20	5e-05	18.4	0
								F. graminearum	chromosome:GCA_000240135.3:1:8617462:8618339:1	Rax2	PF12768.2	0.0017	12.6	0		D. macrodidyma	augustus_masked-JYGD01000403-processed-gene-1.95-mRNA-1	Lipase_3	PF01764.20	0.0012	14	0
								F. graminearum	chromosome:GCA_000240135.3:1:7861188:7863181:-1	Recep_L_domain	PF01030.19	5.8e-08	27.8	0.1		D. macrodidyma	augustus_masked-JYGD01000416-processed-gene-0.21-mRNA-1	Lipase_3	PF01764.20	0.0038	12.3	0.1
								F. graminearum	chromosome:GCA_000240135.3:4:2648728:2650175:-1	Redoxin	PF08534.5	4.7e-08	27.7	1.7		D. macrodidyma	maker-JYGD01000069-augustus-gene-1.11-mRNA-1	Lipase_GDSL	PF00657.17	5.2e-12	41.5	3.1
								F. graminearum	chromosome:GCA_000240135.3:1:3264100:3265778:1	RhgB_N	PF09284.5	1.8e-103	340.3	6.6		D. macrodidyma	augustus_masked-JYGD01000083-processed-gene-0.30-mRNA-1	Lipase_GDSL	PF00657.17	5.9e-09	31.5	0.8
								F. graminearum	chromosome:GCA_000240135.3:3:5506166:5506675:-1	Ribonuclease	PF00545.15	1.5e-22	74.6	0.8		D. macrodidyma	augustus_masked-JYGD01000111-processed-gene-3.44-mRNA-1	Lipase_GDSL	PF00657.17	1.9e-10	36.4	0.2
								F. graminearum	chromosome:GCA_000240135.3:2:7069259:7071250:-1	Ribonuclease_T2	PF00445.13	1.7e-45	150	3.1		D. macrodidyma	augustus_masked-JYGD01000118-processed-gene-5.44-mRNA-1	Lipase_GDSL	PF00657.17	5.3e-12	41.5	1
								F. graminearum	chromosome:GCA_000240135.3:2:6436028:6439822:-1	Ribonuclease_T2	PF00445.13	6.9e-18	60	0.1		D. macrodidyma	augustus_masked-JYGD01000282-processed-gene-0.100-mRNA-1	Lipase_GDSL	PF00657.17	1.5e-18	62.9	0
								F. graminearum	chromosome:GCA_000240135.3:3:5377570:5378994:1	Ribosomal_S9	PF00380.14	0.0058	11.9	2.8		D. macrodidyma	augustus_masked-JYGD01000403-processed-gene-1.64-mRNA-1	Lipase_GDSL	PF00657.17	1e-06	24.1	3.7
								F. graminearum	chromosome:GCA_000240135.3:4:4224814:4227282:-1	Ricin_B_lectin	PF00652.17	2.7e-05	19.2	2.4		D. macrodidyma	augustus_masked-JYGD01000497-processed-gene-0.21-mRNA-1	Lipase_GDSL	PF00657.17	2.8e-12	42.4	1.7
								F. graminearum	chromosome:GCA_000240135.3:4:4224814:4227282:-1	RicinB_lectin_2	PF14200.1	1.7e-27	90.9	6.1		D. macrodidyma	maker-JYGD01000602-augustus-gene-0.34-mRNA-1	Lipase_GDSL	PF00657.17	2.9e-14	48.9	0.4
								F. graminearum	chromosome:GCA_000240135.3:2:2457584:2458905:-1	Rifin_STEVOR	PF02009.11	2.2	2.8	12.5		D. macrodidyma	snap_masked-JYGD01000722-processed-gene-0.8-mRNA-1	Lipase_GDSL	PF00657.17	9.5e-15	50.5	0.9
								F. graminearum	chromosome:GCA_000240135.3:3:4346161:4348381:1	RNA_pol_Rpb2_6	PF00562.23	0.0013	12.6	0		D. macrodidyma	maker-JYGD01000069-augustus-gene-1.11-mRNA-1	Lipase_GDSL_2	PF13472.1	8.6e-20	67	0.4
								F. graminearum	chromosome:GCA_000240135.3:1:8954981:8957128:1	SAP	PF02037.22	1.1e-10	35.8	0		D. macrodidyma	augustus_masked-JYGD01000083-processed-gene-0.30-mRNA-1	Lipase_GDSL_2	PF13472.1	2.9e-17	58.8	2.3
								F. graminearum	chromosome:GCA_000240135.3:2:1679030:1679582:-1	Scs3p	PF10261.4	0.0018	12.4	0		D. macrodidyma	augustus_masked-JYGD01000111-processed-gene-3.44-mRNA-1	Lipase_GDSL_2	PF13472.1	2.4e-05	20	0
								F. graminearum	chromosome:GCA_000240135.3:2:2857393:2858622:1	SE	PF08491.5	0.00057	13.8	0		D. macrodidyma	augustus_masked-JYGD01000118-processed-gene-5.44-mRNA-1	Lipase_GDSL_2	PF13472.1	2.3e-12	42.9	0
								F. graminearum	chromosome:GCA_000240135.3:2:6444925:6446458:1	SelP_N	PF04592.9	0.075	7.4	9.9		D. macrodidyma	augustus_masked-JYGD01000282-processed-gene-0.100-mRNA-1	Lipase_GDSL_2	PF13472.1	2.1e-13	46.3	1.2
								F. graminearum	chromosome:GCA_000240135.3:4:6930526:6931269:1	Serglycin	PF04360.7	0.32	5.8	7.4		D. macrodidyma	augustus_masked-JYGD01000403-processed-gene-1.64-mRNA-1	Lipase_GDSL_2	PF13472.1	4.2e-15	51.8	1.4
								F. graminearum	chromosome:GCA_000240135.3:1:7540978:7541985:1	SGL	PF08450.7	2.1e-07	25.6	0.2		D. macrodidyma	maker-JYGD01000602-augustus-gene-0.34-mRNA-1	Lipase_GDSL_2	PF13472.1	9.4e-12	40.8	0
								F. graminearum	chromosome:GCA_000240135.3:3:298647:300292:1	Shikimate_DH	PF01488.15	0.0028	12.8	0.1		D. macrodidyma	snap_masked-JYGD01000722-processed-gene-0.8-mRNA-1	Lipase_GDSL_2	PF13472.1	8.8e-11	37.7	1.6
								F. graminearum	chromosome:GCA_000240135.3:1:10480389:10481651:-1	SKG6	PF08693.5	1e-07	26.2	0.6		D. macrodidyma	augustus_masked-JYGD01000118-processed-gene-5.44-mRNA-1	Lipase_GDSL_3	PF14606.1	3.3e-05	19.1	0.1
								F. graminearum	chromosome:GCA_000240135.3:2:8370746:8372795:1	SKG6	PF08693.5	2.4e-07	25.1	0.2		D. macrodidyma	augustus_masked-JYGD01000282-processed-gene-0.100-mRNA-1	Lipase_GDSL_3	PF14606.1	3.9e-09	31.9	0
								F. graminearum	chromosome:GCA_000240135.3:3:3611747:3613253:1	SKG6	PF08693.5	0.0001	16.6	0.1		D. macrodidyma	augustus_masked-JYGD01000084-processed-gene-6.84-mRNA-1	Lipocalin_4	PF13648.1	0.0024	14	2
								F. graminearum	chromosome:GCA_000240135.3:1:7861188:7863181:-1	SKG6	PF08693.5	0.00018	15.9	2.3		D. macrodidyma	snap_masked-JYGD01000389-processed-gene-0.6-mRNA-1	LPP	PF04728.8	0.058	8.7	6.1
								F. graminearum	chromosome:GCA_000240135.3:3:6154745:6156430:-1	SKG6	PF08693.5	0.00045	14.6	3.5		D. macrodidyma	snap_masked-JYGD01000005-processed-gene-0.58-mRNA-1	Lycopene_cycl	PF05834.7	0.00047	14.6	0
								F. graminearum	chromosome:GCA_000240135.3:1:5837023:5837970:-1	SKG6	PF08693.5	0.00051	14.4	0.7		D. macrodidyma	augustus_masked-JYGD01000046-processed-gene-4.78-mRNA-1	Lycopene_cycl	PF05834.7	0.00019	15.9	0
								F. graminearum	chromosome:GCA_000240135.3:1:9030141:9031547:1	SKG6	PF08693.5	0.0011	13.4	0.2		D. macrodidyma	augustus_masked-JYGD01000083-processed-gene-1.56-mRNA-1	Lycopene_cycl	PF05834.7	5.1e-06	21	0.2
								F. graminearum	chromosome:GCA_000240135.3:1:7293434:7294393:1	SKG6	PF08693.5	0.0025	12.2	0.4		D. macrodidyma	maker-JYGD01000143-augustus-gene-2.21-mRNA-1	Lycopene_cycl	PF05834.7	0.00037	14.9	0
								F. graminearum	chromosome:GCA_000240135.3:3:239407:240316:-1	SKN1	PF03935.10	1.3e-08	28.5	5		D. macrodidyma	snap_masked-JYGD01000144-processed-gene-2.103-mRNA-1	Lycopene_cycl	PF05834.7	2e-05	19.1	0.3
								F. graminearum	chromosome:GCA_000240135.3:2:5892983:5895934:-1	SKN1	PF03935.10	0.0012	12.1	0.6		D. macrodidyma	augustus_masked-JYGD01000148-processed-gene-0.2-mRNA-1	Lycopene_cycl	PF05834.7	9.1e-05	16.9	0
								F. graminearum	chromosome:GCA_000240135.3:1:8954981:8957128:1	Slx4	PF09494.5	2e-10	35.4	1.2		D. macrodidyma	maker-JYGD01000185-augustus-gene-0.108-mRNA-1	Lycopene_cycl	PF05834.7	0.00031	15.1	0.3
								F. graminearum	chromosome:GCA_000240135.3:2:6563431:6566253:1	SNF2_N	PF00176.18	0.0036	11.1	0		D. macrodidyma	maker-JYGD01000193-augustus-gene-3.18-mRNA-1	Lycopene_cycl	PF05834.7	0.0021	12.4	0.5
								F. graminearum	chromosome:GCA_000240135.3:1:1833874:1835352:-1	Sod_Cu	PF00080.15	1.9e-14	49.1	0.1		D. macrodidyma	augustus_masked-JYGD01000317-processed-gene-1.86-mRNA-1	Lycopene_cycl	PF05834.7	9e-06	20.2	0
								F. graminearum	chromosome:GCA_000240135.3:4:1269718:1270500:-1	SPC22	PF04573.7	1.6e-35	117	0.2		D. macrodidyma	maker-JYGD01000389-snap-gene-0.23-mRNA-1	Lycopene_cycl	PF05834.7	0.0011	13.3	0.1
								F. graminearum	chromosome:GCA_000240135.3:1:11371773:11372429:1	Spectrin	PF00435.16	0.0033	12.8	0.1		D. macrodidyma	maker-JYGD01000441-augustus-gene-2.132-mRNA-1	Lycopene_cycl	PF05834.7	0.001	13.5	0
								F. graminearum	chromosome:GCA_000240135.3:1:7293434:7294393:1	Sporozoite_P67	PF05642.6	0.00082	12.3	2.8		D. macrodidyma	augustus_masked-JYGD01000026-processed-gene-0.35-mRNA-1	LysM	PF01476.15	8.5e-15	49.9	4.7
								F. graminearum	chromosome:GCA_000240135.3:1:1873603:1875315:1	Sporozoite_P67	PF05642.6	0.005	9.7	7		D. macrodidyma	maker-JYGD01000083-augustus-gene-0.8-mRNA-1	LysM	PF01476.15	4.6e-14	47.5	0
								F. graminearum	chromosome:GCA_000240135.3:4:4844248:4845646:1	Sporozoite_P67	PF05642.6	0.18	4.6	14.3		D. macrodidyma	augustus_masked-JYGD01000083-processed-gene-0.15-mRNA-1	LysM	PF01476.15	1.8e-06	23.3	0
								F. graminearum	chromosome:GCA_000240135.3:1:6084958:6086610:1	SPRY	PF00622.23	1.2e-21	72.1	0		D. macrodidyma	maker-JYGD01000229-snap-gene-0.1-mRNA-1	LysM	PF01476.15	6.4e-07	24.7	0
								F. graminearum	chromosome:GCA_000240135.3:4:4224814:4227282:-1	SSB	PF00436.20	0.00053	14.9	0.1		D. macrodidyma	snap_masked-JYGD01000277-processed-gene-0.67-mRNA-1	Lysozyme_like	PF13702.1	0.00079	14.4	0
								F. graminearum	chromosome:GCA_000240135.3:4:4844248:4845646:1	SSP160	PF06933.6	0.77	2.6	26.5		D. macrodidyma	maker-JYGD01000179-augustus-gene-1.122-mRNA-1	M20_dimer	PF07687.9	1.8e-10	36	0
								F. graminearum	chromosome:GCA_000240135.3:1:7293434:7294393:1	Strabismus	PF06638.6	0.0071	9.7	0.8		D. macrodidyma	maker-JYGD01000045-augustus-gene-0.25-mRNA-1	Macoilin	PF09726.4	0.59	3.7	13.7
								F. graminearum	chromosome:GCA_000240135.3:4:4291812:4293681:-1	Sulfatase	PF00884.18	6.6e-64	211	1.7		D. macrodidyma	maker-JYGD01000080-augustus-gene-1.24-mRNA-1	Macoilin	PF09726.4	0.25	5	8.1
								F. graminearum	chromosome:GCA_000240135.3:4:3339260:3341494:1	Sulfatase	PF00884.18	9.2e-07	23.3	0.1		D. macrodidyma	snap_masked-JYGD01000082-processed-gene-1.5-mRNA-1	Macoilin	PF09726.4	5.2	0.6	27.7
								F. graminearum	chromosome:GCA_000240135.3:2:8370746:8372795:1	Syndecan	PF01034.15	0.0049	11.6	0		D. macrodidyma	augustus_masked-JYGD01000118-processed-gene-2.98-mRNA-1	Macoilin	PF09726.4	0.078	6.6	13.4
								F. graminearum	chromosome:GCA_000240135.3:4:6914532:6916333:1	Syntaxin-6_N	PF09177.6	0.067	8.7	6.9		D. macrodidyma	augustus_masked-JYGD01000147-processed-gene-6.41-mRNA-1	Macoilin	PF09726.4	0.0036	11	7.8
								F. graminearum	chromosome:GCA_000240135.3:3:5731400:5733081:-1	T4_tail_cap	PF11091.3	0.00048	13.9	0.1		D. macrodidyma	augustus_masked-JYGD01000147-processed-gene-8.65-mRNA-1	Macoilin	PF09726.4	0.3	4.7	11.5
								F. graminearum	chromosome:GCA_000240135.3:2:4325134:4326604:1	TAXi_C	PF14541.1	5.1e-07	24.4	0		D. macrodidyma	snap_masked-JYGD01000147-processed-gene-4.100-mRNA-1	Macoilin	PF09726.4	2	1.9	10.3
								F. graminearum	chromosome:GCA_000240135.3:1:4589788:4592012:1	TAXi_C	PF14541.1	8.2e-05	17.2	0		D. macrodidyma	augustus_masked-JYGD01000162-processed-gene-0.114-mRNA-1	Macoilin	PF09726.4	1.7	2.2	16.2
								F. graminearum	chromosome:GCA_000240135.3:4:4461900:4463157:-1	TAXi_N	PF14543.1	8.4e-09	30.6	3.2		D. macrodidyma	augustus_masked-JYGD01000228-processed-gene-2.237-mRNA-1	Macoilin	PF09726.4	0.063	6.9	4.2
								F. graminearum	chromosome:GCA_000240135.3:1:4589788:4592012:1	TAXi_N	PF14543.1	1.6e-08	29.8	0		D. macrodidyma	maker-JYGD01000244-snap-gene-1.105-mRNA-1	Macoilin	PF09726.4	0.71	3.4	10.5
								F. graminearum	chromosome:GCA_000240135.3:2:8301146:8302360:-1	TAXi_N	PF14543.1	8.8e-05	17.5	0.1		D. macrodidyma	snap_masked-JYGD01000344-processed-gene-4.195-mRNA-1	Macoilin	PF09726.4	0.32	4.6	14.5
								F. graminearum	chromosome:GCA_000240135.3:2:2228874:2230086:-1	TB2_DP1_HVA22	PF03134.14	7.2e-20	65.6	9.8		D. macrodidyma	maker-JYGD01000344-augustus-gene-3.98-mRNA-1	Macoilin	PF09726.4	0.33	4.5	18.1
								F. graminearum	chromosome:GCA_000240135.3:2:8725727:8729908:-1	TcdB_toxin_midN	PF12256.3	3e-17	57.6	27.2		D. macrodidyma	augustus_masked-JYGD01000351-processed-gene-1.31-mRNA-1	Macoilin	PF09726.4	0.13	5.8	8.9
								F. graminearum	chromosome:GCA_000240135.3:3:5377570:5378994:1	Thi4	PF01946.12	6.4e-09	30.3	0.4		D. macrodidyma	augustus_masked-JYGD01000401-processed-gene-1.122-mRNA-1	Macoilin	PF09726.4	3.4	1.2	10.8
								F. graminearum	chromosome:GCA_000240135.3:3:298647:300292:1	Thi4	PF01946.12	3.5e-08	27.8	0		D. macrodidyma	augustus_masked-JYGD01000418-processed-gene-1.55-mRNA-1	Macoilin	PF09726.4	5.2	0.6	12.9
								F. graminearum	chromosome:GCA_000240135.3:2:8303642:8305300:1	Thi4	PF01946.12	6e-05	17.3	0		D. macrodidyma	maker-JYGD01000424-augustus-gene-1.65-mRNA-1	Macoilin	PF09726.4	4.2	0.9	30.7
								F. graminearum	chromosome:GCA_000240135.3:3:5387574:5389627:1	Thi4	PF01946.12	8.9e-05	16.7	0.4		D. macrodidyma	augustus_masked-JYGD01000604-processed-gene-0.8-mRNA-1	Macoilin	PF09726.4	6.6	0.2	23.5
								F. graminearum	chromosome:GCA_000240135.3:4:3867767:3869076:1	Thi4	PF01946.12	0.0036	11.5	0		D. macrodidyma	augustus_masked-JYGD01000738-processed-gene-0.66-mRNA-1	Macoilin	PF09726.4	0.56	3.8	9.6
								F. graminearum	chromosome:GCA_000240135.3:2:2380100:2382211:-1	Thi4	PF01946.12	0.0054	10.9	0.1		D. macrodidyma	augustus_masked-JYGD01000193-processed-gene-4.48-mRNA-1	Malic_M	PF03949.10	0.002	13.1	0.1
								F. graminearum	chromosome:GCA_000240135.3:3:5987753:5989678:-1	ThiF	PF00899.16	0.0025	12.7	0.1		D. macrodidyma	snap_masked-JYGD01000073-processed-gene-0.10-mRNA-1	MANEC	PF07502.9	0.068	8.7	8.6
								F. graminearum	chromosome:GCA_000240135.3:3:360960:362042:1	Thioesterase	PF00975.15	0.0047	12.2	0		D. macrodidyma	augustus_masked-JYGD01000119-processed-gene-2.26-mRNA-1	MANEC	PF07502.9	2.1	3.9	53.5
								F. graminearum	chromosome:GCA_000240135.3:4:2648728:2650175:-1	Thioredoxin	PF00085.15	1.4e-62	202.9	0.3		D. macrodidyma	maker-JYGD01000344-augustus-gene-3.98-mRNA-1	MAP65_ASE1	PF03999.7	3.3	1.6	17.1
								F. graminearum	chromosome:GCA_000240135.3:4:2648728:2650175:-1	Thioredoxin_2	PF13098.1	1.8e-21	71.5	0.4		D. macrodidyma	augustus_masked-JYGD01000103-processed-gene-0.3-mRNA-1	MarR_2	PF12802.2	0.00016	16.8	0
								F. graminearum	chromosome:GCA_000240135.3:4:2648728:2650175:-1	Thioredoxin_3	PF13192.1	3.2e-06	21.9	0.1		D. macrodidyma	snap_masked-JYGD01000005-processed-gene-1.30-mRNA-1	Med3	PF11593.3	9.5	0.7	13
								F. graminearum	chromosome:GCA_000240135.3:4:2648728:2650175:-1	Thioredoxin_4	PF13462.1	2.2e-06	22.8	1.8		D. macrodidyma	augustus_masked-JYGD01000069-processed-gene-2.24-mRNA-1	Med3	PF11593.3	0.034	8.8	3
								F. graminearum	chromosome:GCA_000240135.3:1:8954981:8957128:1	Thioredoxin_6	PF13848.1	3.5e-05	18.7	0		D. macrodidyma	snap_masked-JYGD01000118-processed-gene-5.86-mRNA-1	Med3	PF11593.3	3.9	2	17.6
								F. graminearum	chromosome:GCA_000240135.3:4:2648728:2650175:-1	Thioredoxin_7	PF13899.1	1.1e-16	55.7	0		D. macrodidyma	augustus_masked-JYGD01000228-processed-gene-2.237-mRNA-1	Med3	PF11593.3	8.9	0.8	15.9
								F. graminearum	chromosome:GCA_000240135.3:4:2648728:2650175:-1	Thioredoxin_8	PF13905.1	2.2e-16	54.9	0		D. macrodidyma	augustus_masked-JYGD01000351-processed-gene-2.180-mRNA-1	Med3	PF11593.3	0.67	4.5	14.5
								F. graminearum	chromosome:GCA_000240135.3:4:2648728:2650175:-1	Thioredoxin_9	PF14595.1	2.4e-06	22.2	0.6		D. macrodidyma	augustus_masked-JYGD01000416-processed-gene-0.30-mRNA-1	Med3	PF11593.3	2.7	2.5	17.1
								F. graminearum	chromosome:GCA_000240135.3:4:6914532:6916333:1	Tht1	PF04163.7	5.3e-06	20.1	0.6		D. macrodidyma	augustus_masked-JYGD01000418-processed-gene-1.55-mRNA-1	Med3	PF11593.3	1.9	3	19.4
								F. graminearum	chromosome:GCA_000240135.3:1:7293434:7294393:1	TMEM154	PF15102.1	0.00018	16.3	1.6		D. macrodidyma	maker-JYGD01000311-augustus-gene-0.4-mRNA-1	Melibiase	PF02065.13	5.4e-16	53.7	0.2
								F. graminearum	chromosome:GCA_000240135.3:1:5837023:5837970:-1	TMEM154	PF15102.1	0.003	12.3	0		D. macrodidyma	augustus_masked-JYGD01000612-processed-gene-0.13-mRNA-1	Melibiase	PF02065.13	2.7e-25	84.3	3.7
								F. graminearum	chromosome:GCA_000240135.3:1:5837023:5837970:-1	TMEM51	PF15345.1	0.0018	13	0.1		D. macrodidyma	maker-JYGD01000142-augustus-gene-4.59-mRNA-1	Menin	PF05053.8	2.3	1.7	9.6
								F. graminearum	chromosome:GCA_000240135.3:1:5431294:5433011:-1	TMEM89	PF15098.1	1.5e-05	20	0.5		D. macrodidyma	maker-JYGD01000102-augustus-gene-1.71-mRNA-1	Methyltransf_11	PF08241.7	0.0017	14.3	0
								F. graminearum	chromosome:GCA_000240135.3:1:126575:127641:-1	Toxin_30	PF08117.6	5.4e-05	18.3	7.3		D. macrodidyma	augustus_masked-JYGD01000084-processed-gene-6.96-mRNA-1	MF_alpha_N	PF05436.6	0.0051	12	0.2
								F. graminearum	chromosome:GCA_000240135.3:2:5516629:5518466:1	Toxin_45	PF15524.1	0.00066	14.9	5		D. macrodidyma	augustus_masked-JYGD01000270-processed-gene-1.82-mRNA-1	MGC-24	PF05283.6	0.0043	12.3	8.4
								F. graminearum	chromosome:GCA_000240135.3:2:5975167:5976363:-1	Toxin_7	PF05980.7	0.00015	16.8	1.2		D. macrodidyma	snap_masked-JYGD01000082-processed-gene-1.5-mRNA-1	Mid2	PF04478.7	2.3e-08	29	2.1
								F. graminearum	chromosome:GCA_000240135.3:3:5828665:5830095:-1	Toxin_7	PF05980.7	0.0024	13	2.3		D. macrodidyma	snap_masked-JYGD01000082-processed-gene-1.5-mRNA-1	Mitofilin	PF09731.4	0.57	4.1	24.6
								F. graminearum	chromosome:GCA_000240135.3:2:3686704:3688403:-1	Toxin_trans	PF07952.7	0.0035	11.3	0.1		D. macrodidyma	maker-JYGD01000344-augustus-gene-3.98-mRNA-1	Mitofilin	PF09731.4	0.86	3.6	18
								F. graminearum	chromosome:GCA_000240135.3:4:2648728:2650175:-1	TraF	PF13728.1	0.0006	14.4	0.1		D. macrodidyma	augustus_masked-JYGD01000604-processed-gene-0.8-mRNA-1	Mitofilin	PF09731.4	0.044	7.8	12.5
								F. graminearum	chromosome:GCA_000240135.3:3:4232457:4233422:-1	TRAM1	PF08390.6	0.0028	12.2	0		D. macrodidyma	augustus_masked-JYGD01000046-processed-gene-0.31-mRNA-1	MLTD_N	PF06474.7	0.31	6.8	10
								F. graminearum	chromosome:GCA_000240135.3:3:5555079:5557604:1	Trehalase	PF01204.13	0.0001	16.1	0.1		D. macrodidyma	maker-JYGD01000160-augustus-gene-3.9-mRNA-1	MMgT	PF10270.4	1.4e-31	104.5	0
								F. graminearum	chromosome:GCA_000240135.3:3:5377570:5378994:1	TrkA_N	PF02254.13	0.0034	12.5	0.6		D. macrodidyma	augustus_masked-JYGD01000399-processed-gene-0.4-mRNA-1	Mpv17_PMP22	PF04117.7	3.7e-16	54	0.1
								F. graminearum	chromosome:GCA_000240135.3:3:5377570:5378994:1	Trp_halogenase	PF04820.9	0.00047	13.9	0.3		D. macrodidyma	maker-JYGD01000344-augustus-gene-1.50-mRNA-1	MreB_Mbl	PF06723.8	7.1e-19	63	3.9
								F. graminearum	chromosome:GCA_000240135.3:4:5950657:5951659:-1	TRP_N	PF14558.1	0.0014	13.7	0.1		D. macrodidyma	augustus_masked-JYGD01000706-processed-gene-0.6-mRNA-1	MRJP	PF03022.11	0.0052	11.4	0
								F. graminearum	chromosome:GCA_000240135.3:1:5837023:5837970:-1	Trp_oprn_chp	PF09534.5	9.3e-06	20.4	0.3		D. macrodidyma	maker-JYGD01000080-augustus-gene-1.24-mRNA-1	MSP1_C	PF07462.6	0.94	3.2	12.5
								F. graminearum	chromosome:GCA_000240135.3:1:7666276:7667186:1	Trypsin	PF00089.21	6.6e-12	40.5	0		D. macrodidyma	snap_masked-JYGD01000217-processed-gene-1.64-mRNA-1	MSP1_C	PF07462.6	4.3	1	8.8
								F. graminearum	chromosome:GCA_000240135.3:1:7666276:7667186:1	Trypsin_2	PF13365.1	1.7e-10	36	0		D. macrodidyma	augustus_masked-JYGD01000282-processed-gene-0.100-mRNA-1	MSP1_C	PF07462.6	1.7	2.3	10.2
								F. graminearum	chromosome:GCA_000240135.3:3:2899633:2901482:1	Tyrosinase	PF00264.15	3.5e-55	182.6	5.5		D. macrodidyma	augustus_masked-JYGD01000351-processed-gene-1.31-mRNA-1	MSP1_C	PF07462.6	0.59	3.8	17.5
								F. graminearum	chromosome:GCA_000240135.3:4:6183052:6184948:-1	Tyrosinase	PF00264.15	8.6e-50	165	4.3		D. macrodidyma	maker-JYGD01000602-augustus-gene-0.34-mRNA-1	Mtf2_C	PF14061.1	0.0042	12.4	0.3
								F. graminearum	chromosome:GCA_000240135.3:1:6567596:6568906:-1	Tyrosinase	PF00264.15	3.5e-49	163	0		D. macrodidyma	snap_masked-JYGD01000036-processed-gene-1.40-mRNA-1	MtrC	PF04211.8	0.0032	12	2.3
								F. graminearum	chromosome:GCA_000240135.3:2:7149176:7150502:-1	Tyrosinase	PF00264.15	3e-47	156.6	0.2		D. macrodidyma	augustus_masked-JYGD01000228-processed-gene-2.237-mRNA-1	Mucin	PF01456.12	0.0021	13.3	20
								F. graminearum	chromosome:GCA_000240135.3:2:3784332:3785378:-1	Tyrosinase	PF00264.15	2.8e-37	124	1		D. macrodidyma	augustus_masked-JYGD01000282-processed-gene-0.100-mRNA-1	Mucin	PF01456.12	0.00096	14.4	14.3
								F. graminearum	chromosome:GCA_000240135.3:2:8882210:8883038:-1	Tyrosinase	PF00264.15	3.2e-12	42.1	2.8		D. macrodidyma	augustus_masked-JYGD01000348-processed-gene-0.13-mRNA-1	Mucin	PF01456.12	0.00064	15	18
								F. graminearum	chromosome:GCA_000240135.3:1:2434009:2436671:1	Ubie_methyltran	PF01209.13	1.5e-08	29.1	0.3		D. macrodidyma	augustus_masked-JYGD01000351-processed-gene-1.31-mRNA-1	Mucin	PF01456.12	0.0033	12.7	22.6
								F. graminearum	chromosome:GCA_000240135.3:4:4943190:4947736:1	UDP-g_GGTase	PF06427.6	3.7e-62	204.4	0		D. macrodidyma	augustus_masked-JYGD01000269-processed-gene-0.54-mRNA-1	Myotub-related	PF06602.9	0.0031	11.7	0
								F. graminearum	chromosome:GCA_000240135.3:4:20332:22052:1	UPF0203	PF05254.7	0.00032	15.6	9.7		D. macrodidyma	snap_masked-JYGD01000081-processed-gene-3.108-mRNA-1	NAD_binding_10	PF13460.1	1.2e-05	20.8	0
								F. graminearum	chromosome:GCA_000240135.3:2:4677546:4678368:1	VanY	PF02557.12	0.00034	15.5	0.3		D. macrodidyma	augustus_masked-JYGD01000554-processed-gene-0.35-mRNA-1	NAD_binding_10	PF13460.1	0.002	13.6	0
								F. graminearum	chromosome:GCA_000240135.3:2:8725727:8729908:-1	VCBS	PF13517.1	4.2e-53	172.7	101.4		D. macrodidyma	maker-JYGD01000185-augustus-gene-0.108-mRNA-1	NAD_binding_7	PF13241.1	0.00017	17.3	0
								F. graminearum	chromosome:GCA_000240135.3:1:2530304:2531154:-1	VirJ	PF06057.6	3.7e-05	18.6	0		D. macrodidyma	snap_masked-JYGD01000005-processed-gene-0.58-mRNA-1	NAD_binding_8	PF13450.1	0.00039	15.9	0.6
								F. graminearum	chromosome:GCA_000240135.3:1:8617462:8618339:1	VSP	PF03302.8	5.2e-06	20.3	0		D. macrodidyma	augustus_masked-JYGD01000046-processed-gene-4.78-mRNA-1	NAD_binding_8	PF13450.1	4.2e-14	47.8	1.7
								F. graminearum	chromosome:GCA_000240135.3:3:2838228:2839856:-1	VSP	PF03302.8	6.8e-05	16.6	0.9		D. macrodidyma	augustus_masked-JYGD01000083-processed-gene-1.56-mRNA-1	NAD_binding_8	PF13450.1	0.0012	14.4	0.5
								F. graminearum	chromosome:GCA_000240135.3:3:3611747:3613253:1	VSP	PF03302.8	0.00027	14.7	0.4		D. macrodidyma	maker-JYGD01000143-augustus-gene-2.21-mRNA-1	NAD_binding_8	PF13450.1	4e-07	25.5	0.1
								F. graminearum	chromosome:GCA_000240135.3:3:3309669:3312525:-1	WSC	PF01822.14	3.9e-71	230.1	74.8		D. macrodidyma	snap_masked-JYGD01000144-processed-gene-2.103-mRNA-1	NAD_binding_8	PF13450.1	2.4e-06	23	0.4
								F. graminearum	chromosome:GCA_000240135.3:2:6070896:6073259:-1	WSC	PF01822.14	8.6e-50	161.7	54.3		D. macrodidyma	augustus_masked-JYGD01000148-processed-gene-0.2-mRNA-1	NAD_binding_8	PF13450.1	7.3e-07	24.6	0
								F. graminearum	chromosome:GCA_000240135.3:4:2855141:2857174:1	WSC	PF01822.14	8.2e-35	113.7	30.1		D. macrodidyma	maker-JYGD01000185-augustus-gene-0.108-mRNA-1	NAD_binding_8	PF13450.1	2.3e-07	26.2	0.1
								F. graminearum	chromosome:GCA_000240135.3:4:4482809:4483688:-1	WSC	PF01822.14	4.1e-34	111.5	31.6		D. macrodidyma	maker-JYGD01000193-augustus-gene-3.18-mRNA-1	NAD_binding_8	PF13450.1	4.1e-06	22.2	0.2
								F. graminearum	chromosome:GCA_000240135.3:4:80315:81170:1	WXG100	PF06013.7	0.0013	13.8	1.6		D. macrodidyma	maker-JYGD01000196-augustus-gene-2.1-mRNA-1	NAD_binding_8	PF13450.1	0.00014	17.3	0.1
								F. graminearum	chromosome:GCA_000240135.3:1:6676032:6678116:-1	X8	PF07983.8	3.6e-26	86.6	6		D. macrodidyma	augustus_masked-JYGD01000317-processed-gene-1.86-mRNA-1	NAD_binding_8	PF13450.1	1.8e-07	26.6	0.7
								F. graminearum	chromosome:GCA_000240135.3:3:4346161:4348381:1	Y_Y_Y	PF07495.8	0.00036	15.3	0.2		D. macrodidyma	maker-JYGD01000389-snap-gene-0.23-mRNA-1	NAD_binding_8	PF13450.1	4.8e-14	47.6	0.1
								F. graminearum	chromosome:GCA_000240135.3:2:7643923:7645504:1	YEATS	PF03366.11	0.0023	12.7	0		D. macrodidyma	snap_masked-JYGD01000404-processed-gene-0.100-mRNA-1	NAD_binding_8	PF13450.1	7e-07	24.7	0.2
								F. graminearum	chromosome:GCA_000240135.3:2:5516629:5518466:1	YopE_N	PF09020.5	0.00029	16	0		D. macrodidyma	maker-JYGD01000441-augustus-gene-2.132-mRNA-1	NAD_binding_8	PF13450.1	3.2e-07	25.8	0.1
								F. graminearum	chromosome:GCA_000240135.3:4:4834828:4837855:1	zf-C2H2	PF00096.21	0.93	5.2	16.3		D. macrodidyma	augustus_masked-JYGD01000046-processed-gene-4.78-mRNA-1	NAD_binding_9	PF13454.1	0.00026	16.2	0.3
								F. graminearum	chromosome:GCA_000240135.3:4:4834828:4837855:1	zf-C2H2_4	PF13894.1	0.0013	14.1	11.3		D. macrodidyma	augustus_masked-JYGD01000083-processed-gene-1.56-mRNA-1	NAD_binding_9	PF13454.1	0.003	12.8	0.4
								F. graminearum	chromosome:GCA_000240135.3:2:6444925:6446458:1	Zip	PF02535.17	0.0069	10.4	7.9		D. macrodidyma	augustus_masked-JYGD01000148-processed-gene-0.2-mRNA-1	NAD_binding_9	PF13454.1	0.0062	11.8	0.5
								F. graminearum	chromosome:GCA_000240135.3:1:7301426:7302135:-1	Zip	PF02535.17	0.058	7.4	14.6		D. macrodidyma	maker-JYGD01000185-augustus-gene-0.108-mRNA-1	NAD_binding_9	PF13454.1	0.0045	12.2	0.1
																D. macrodidyma	maker-JYGD01000196-augustus-gene-2.1-mRNA-1	NAD_binding_9	PF13454.1	1.9e-06	23.2	2
																D. macrodidyma	augustus_masked-JYGD01000317-processed-gene-1.86-mRNA-1	NAD_binding_9	PF13454.1	0.0056	11.9	0.1
																D. macrodidyma	maker-JYGD01000389-snap-gene-0.23-mRNA-1	NAD_binding_9	PF13454.1	0.00047	15.4	0
																D. macrodidyma	snap_masked-JYGD01000404-processed-gene-0.100-mRNA-1	NAD_binding_9	PF13454.1	0.0062	11.8	0.1
																D. macrodidyma	maker-JYGD01000143-augustus-gene-2.21-mRNA-1	NAD_Gly3P_dh_N	PF01210.18	0.0025	13	0.1
																D. macrodidyma	maker-JYGD01000185-augustus-gene-0.108-mRNA-1	NAD_Gly3P_dh_N	PF01210.18	0.0045	12.2	0
																D. macrodidyma	augustus_masked-JYGD01000798-processed-gene-0.3-mRNA-1	NB-ARC	PF00931.17	2.2e-06	22.1	0.9
																D. macrodidyma	snap_masked-JYGD01000118-processed-gene-12.144-mRNA-1	Ndr	PF03096.9	5.1e-08	27.1	0
																D. macrodidyma	augustus_masked-JYGD01000427-processed-gene-1.203-mRNA-1	Neisseria_PilC	PF05567.6	0.0052	11.3	0
																D. macrodidyma	augustus_masked-JYGD01000147-processed-gene-6.41-mRNA-1	Neugrin	PF06413.6	0.091	8	7.8
																D. macrodidyma	augustus_masked-JYGD01000111-processed-gene-1.27-mRNA-1	NHL	PF01436.16	0.0046	12.4	0.1
																D. macrodidyma	augustus_masked-JYGD01000344-processed-gene-4.117-mRNA-1	NHL	PF01436.16	0.0022	13.4	0.2
																D. macrodidyma	augustus_masked-JYGD01000604-processed-gene-0.15-mRNA-1	Ni_hydr_CYTB	PF01292.15	0.0032	12.3	0
																D. macrodidyma	maker-JYGD01000085-augustus-gene-0.34-mRNA-1	NMO	PF03060.10	0.0034	12	0.2
																D. macrodidyma	augustus_masked-JYGD01000118-processed-gene-5.44-mRNA-1	NOA36	PF06524.7	4.6	1.8	17.5
																D. macrodidyma	augustus_masked-JYGD01000147-processed-gene-8.65-mRNA-1	NOA36	PF06524.7	1.2	3.8	10.1
																D. macrodidyma	augustus_masked-JYGD01000497-processed-gene-1.81-mRNA-1	Nodulin_late	PF07127.6	0.02	10.5	3.1
																D. macrodidyma	augustus_masked-JYGD01000118-processed-gene-5.44-mRNA-1	Nop14	PF04147.7	0.022	8.1	10.1
																D. macrodidyma	augustus_masked-JYGD01000147-processed-gene-8.65-mRNA-1	Nop14	PF04147.7	0.41	3.9	10.6
																D. macrodidyma	snap_masked-JYGD01000306-processed-gene-6.59-mRNA-1	Nop14	PF04147.7	0.013	8.8	16.1
																D. macrodidyma	augustus_masked-JYGD01000403-processed-gene-1.100-mRNA-1	Nop14	PF04147.7	0.037	7.3	6.7
																D. macrodidyma	maker-JYGD01000424-augustus-gene-1.65-mRNA-1	Nop14	PF04147.7	2.8	1.1	22
																D. macrodidyma	maker-JYGD01000715-augustus-gene-0.34-mRNA-1	NosD	PF05048.8	4.8e-05	18	4.7
																D. macrodidyma	augustus_masked-JYGD01000065-processed-gene-0.90-mRNA-1	NPP1	PF05630.6	1.6e-61	203.1	0.2
																D. macrodidyma	maker-JYGD01000069-snap-gene-0.46-mRNA-1	NPP1	PF05630.6	9.3e-70	230	0.5
																D. macrodidyma	maker-JYGD01000206-augustus-gene-4.57-mRNA-1	NPP1	PF05630.6	5.8e-63	207.8	0
																D. macrodidyma	snap_masked-JYGD01000309-processed-gene-0.15-mRNA-1	NPP1	PF05630.6	5.8e-64	211.1	0
																D. macrodidyma	augustus_masked-JYGD01000480-processed-gene-1.50-mRNA-1	NPP1	PF05630.6	1.9e-68	225.7	3.7
																D. macrodidyma	maker-JYGD01000344-augustus-gene-3.98-mRNA-1	NPR3	PF03666.8	2.3	2	12.4
																D. macrodidyma	augustus_masked-JYGD01000268-processed-gene-0.78-mRNA-1	Nse4-Nse3_bdg	PF15412.1	0.00041	15.6	2.5
																D. macrodidyma	maker-JYGD01000046-augustus-gene-7.94-mRNA-1	Nucleoplasmin	PF03066.10	0.0016	13.4	0.2
																D. macrodidyma	augustus_masked-JYGD01000361-processed-gene-0.30-mRNA-1	Nucleotid_trans	PF03407.11	0.0017	13.6	0
																D. macrodidyma	augustus_masked-JYGD01000055-processed-gene-0.95-mRNA-1	NUDIX_4	PF14815.1	0.0048	11.8	1.5
																D. macrodidyma	augustus_masked-JYGD01000098-processed-gene-1.87-mRNA-1	NUDIX_4	PF14815.1	0.0033	12.3	0.7
																D. macrodidyma	augustus_masked-JYGD01000638-processed-gene-0.5-mRNA-1	NUDIX_4	PF14815.1	0.00047	15	2.5
																D. macrodidyma	augustus_masked-JYGD01000114-processed-gene-3.90-mRNA-1	Orbi_VP6	PF01516.11	0.025	9.1	7
																D. macrodidyma	maker-JYGD01000244-snap-gene-1.105-mRNA-1	Orbi_VP6	PF01516.11	0.11	6.9	13.3
																D. macrodidyma	maker-JYGD01000123-snap-gene-8.115-mRNA-1	p450	PF00067.17	1.9e-72	239.7	0
																D. macrodidyma	augustus_masked-JYGD01000123-processed-gene-9.41-mRNA-1	PAF-AH_p_II	PF03403.8	0.0038	10.9	0
																D. macrodidyma	augustus_masked-JYGD01000403-processed-gene-1.95-mRNA-1	PAF-AH_p_II	PF03403.8	2e-21	71.1	0
																D. macrodidyma	snap_masked-JYGD01000413-processed-gene-2.70-mRNA-1	PA-IL	PF07828.7	0.0013	14	0.1
																D. macrodidyma	augustus_masked-JYGD01000036-processed-gene-4.27-mRNA-1	PAN_1	PF00024.21	1.4e-06	23.4	2.1
																D. macrodidyma	snap_masked-JYGD01000073-processed-gene-0.10-mRNA-1	PAN_1	PF00024.21	8.5e-15	49.8	9.6
																D. macrodidyma	augustus_masked-JYGD01000083-processed-gene-2.54-mRNA-1	PAN_1	PF00024.21	0.00027	16.1	2.2
																D. macrodidyma	augustus_masked-JYGD01000112-processed-gene-0.10-mRNA-1	PAN_1	PF00024.21	0.0007	14.8	3.7
																D. macrodidyma	augustus_masked-JYGD01000119-processed-gene-2.26-mRNA-1	PAN_1	PF00024.21	5.3e-33	108.1	97
																D. macrodidyma	augustus_masked-JYGD01000185-processed-gene-0.95-mRNA-1	PAN_1	PF00024.21	3.7e-06	22.1	0.3
																D. macrodidyma	snap_masked-JYGD01000356-processed-gene-0.57-mRNA-1	PAN_1	PF00024.21	1.5e-05	20.1	1.9
																D. macrodidyma	maker-JYGD01000427-snap-gene-1.82-mRNA-1	PAN_1	PF00024.21	0.0047	12.1	0
																D. macrodidyma	snap_masked-JYGD01000715-processed-gene-0.52-mRNA-1	PAN_1	PF00024.21	5.1e-26	85.7	34.6
																D. macrodidyma	snap_masked-JYGD01000073-processed-gene-0.10-mRNA-1	PAN_2	PF08276.6	2.2	3.7	10.7
																D. macrodidyma	augustus_masked-JYGD01000083-processed-gene-2.54-mRNA-1	PAN_2	PF08276.6	0.00091	14.5	0.1
																D. macrodidyma	augustus_masked-JYGD01000111-processed-gene-2.39-mRNA-1	PAN_2	PF08276.6	9.2e-05	17.7	4.1
																D. macrodidyma	augustus_masked-JYGD01000112-processed-gene-0.10-mRNA-1	PAN_2	PF08276.6	0.0046	12.3	3
																D. macrodidyma	augustus_masked-JYGD01000118-processed-gene-9.58-mRNA-1	PAN_2	PF08276.6	0.0034	12.7	3.4
																D. macrodidyma	augustus_masked-JYGD01000119-processed-gene-2.26-mRNA-1	PAN_2	PF08276.6	0.00029	16.1	4.8
																D. macrodidyma	augustus_masked-JYGD01000185-processed-gene-0.95-mRNA-1	PAN_2	PF08276.6	0.006	11.9	3.9
																D. macrodidyma	snap_masked-JYGD01000715-processed-gene-0.52-mRNA-1	PAN_2	PF08276.6	2.6	3.4	43.8
																D. macrodidyma	augustus_masked-JYGD01000036-processed-gene-4.27-mRNA-1	PAN_3	PF08277.7	0.0015	13.6	0.2
																D. macrodidyma	snap_masked-JYGD01000073-processed-gene-0.10-mRNA-1	PAN_3	PF08277.7	0.08	8.1	8
																D. macrodidyma	augustus_masked-JYGD01000112-processed-gene-0.10-mRNA-1	PAN_3	PF08277.7	0.0008	14.5	2.2
																D. macrodidyma	augustus_masked-JYGD01000118-processed-gene-9.58-mRNA-1	PAN_3	PF08277.7	2e-07	26	0.9
																D. macrodidyma	augustus_masked-JYGD01000119-processed-gene-2.26-mRNA-1	PAN_3	PF08277.7	4.6e-05	18.5	72.3
																D. macrodidyma	augustus_masked-JYGD01000185-processed-gene-0.95-mRNA-1	PAN_3	PF08277.7	9.4e-05	17.5	0.6
																D. macrodidyma	snap_masked-JYGD01000356-processed-gene-0.57-mRNA-1	PAN_3	PF08277.7	2.2e-05	19.5	0.5
																D. macrodidyma	snap_masked-JYGD01000715-processed-gene-0.52-mRNA-1	PAN_3	PF08277.7	6.1e-10	34.1	16.9
																D. macrodidyma	augustus_masked-JYGD01000036-processed-gene-4.27-mRNA-1	PAN_4	PF14295.1	4.4e-07	25	0.2
																D. macrodidyma	snap_masked-JYGD01000073-processed-gene-0.10-mRNA-1	PAN_4	PF14295.1	5.3e-06	21.5	5.7
																D. macrodidyma	augustus_masked-JYGD01000083-processed-gene-2.54-mRNA-1	PAN_4	PF14295.1	0.00016	16.8	0.4
																D. macrodidyma	augustus_masked-JYGD01000111-processed-gene-2.39-mRNA-1	PAN_4	PF14295.1	5.4e-05	18.3	16.4
																D. macrodidyma	augustus_masked-JYGD01000118-processed-gene-9.58-mRNA-1	PAN_4	PF14295.1	9e-05	17.6	1.1
																D. macrodidyma	augustus_masked-JYGD01000119-processed-gene-2.26-mRNA-1	PAN_4	PF14295.1	2.9e-17	57.6	70.9
																D. macrodidyma	augustus_masked-JYGD01000185-processed-gene-0.95-mRNA-1	PAN_4	PF14295.1	0.0021	13.3	2.7
																D. macrodidyma	snap_masked-JYGD01000356-processed-gene-0.57-mRNA-1	PAN_4	PF14295.1	3.9e-05	18.8	0.3
																D. macrodidyma	maker-JYGD01000427-snap-gene-1.82-mRNA-1	PAN_4	PF14295.1	0.002	13.3	5.5
																D. macrodidyma	snap_masked-JYGD01000715-processed-gene-0.52-mRNA-1	PAN_4	PF14295.1	9.2e-15	49.6	38.2
																D. macrodidyma	maker-JYGD01000344-augustus-gene-3.98-mRNA-1	PAP1	PF08601.5	0.2	6.7	21.7
																D. macrodidyma	augustus_masked-JYGD01000055-processed-gene-0.95-mRNA-1	PAT1	PF09770.4	2.9	1.4	27.3
																D. macrodidyma	maker-JYGD01000413-snap-gene-2.7-mRNA-1	PAT1	PF09770.4	2.9	1.4	9.9
																D. macrodidyma	augustus_masked-JYGD01000114-processed-gene-3.91-mRNA-1	PD40	PF07676.7	4.4e-05	18.6	4.1
																D. macrodidyma	augustus_masked-JYGD01000353-processed-gene-0.41-mRNA-1	PD40	PF07676.7	2.1e-05	19.6	1.6
																D. macrodidyma	augustus_masked-JYGD01000779-processed-gene-0.6-mRNA-1	PDZ_1	PF12812.2	0.0024	13.2	0
																D. macrodidyma	snap_masked-JYGD01000005-processed-gene-1.30-mRNA-1	Pec_lyase_C	PF00544.14	2.4e-19	65	1.6
																D. macrodidyma	snap_masked-JYGD01000083-processed-gene-4.166-mRNA-1	Pec_lyase_C	PF00544.14	2.5e-22	74.8	8.3
																D. macrodidyma	maker-JYGD01000193-augustus-gene-2.92-mRNA-1	Pec_lyase_C	PF00544.14	1e-20	69.5	8.3
																D. macrodidyma	maker-JYGD01000201-augustus-gene-0.95-mRNA-1	Pec_lyase_C	PF00544.14	3.3e-39	129.9	12.1
																D. macrodidyma	snap_masked-JYGD01000344-processed-gene-3.52-mRNA-1	Pec_lyase_C	PF00544.14	3.7e-51	168.9	10.6
																D. macrodidyma	augustus_masked-JYGD01000451-processed-gene-0.81-mRNA-1	Pec_lyase_C	PF00544.14	4.6e-29	96.8	6.5
																D. macrodidyma	maker-JYGD01000151-augustus-gene-0.134-mRNA-1	Pectate_lyase	PF03211.8	3e-77	254.3	4.9
																D. macrodidyma	maker-JYGD01000340-snap-gene-2.139-mRNA-1	Pectate_lyase	PF03211.8	1.1e-79	262.2	2.6
																D. macrodidyma	maker-JYGD01000507-augustus-gene-0.78-mRNA-1	Pectate_lyase	PF03211.8	2.1e-77	254.7	2.2
																D. macrodidyma	maker-JYGD01000229-snap-gene-0.1-mRNA-1	Pectate_lyase_3	PF12708.2	1.2e-83	276.1	11
																D. macrodidyma	snap_masked-JYGD01000306-processed-gene-2.16-mRNA-1	Pectate_lyase_3	PF12708.2	1.8e-80	265.7	28.1
																D. macrodidyma	maker-JYGD01000715-augustus-gene-0.34-mRNA-1	Pectate_lyase_3	PF12708.2	2.3e-09	33.1	10.7
																D. macrodidyma	maker-JYGD01000122-snap-gene-0.97-mRNA-1	Pectinesterase	PF01095.14	1.1e-40	134.5	3.7
																D. macrodidyma	snap_masked-JYGD01000333-processed-gene-0.16-mRNA-1	Pectinesterase	PF01095.14	5.4e-51	168.3	1.4
																D. macrodidyma	maker-JYGD01000450-augustus-gene-1.72-mRNA-1	Pectinesterase	PF01095.14	2.8e-48	159.4	8.6
																D. macrodidyma	augustus_masked-JYGD01000451-processed-gene-0.81-mRNA-1	Pectinesterase	PF01095.14	1.2e-41	137.7	3.9
																D. macrodidyma	maker-JYGD01000507-augustus-gene-0.70-mRNA-1	Pectinesterase	PF01095.14	1.3e-28	94.8	0.1
																D. macrodidyma	augustus_masked-JYGD01000151-processed-gene-0.64-mRNA-1	Pep_M12B_propep	PF01562.14	3.9e-05	18.9	0
																D. macrodidyma	augustus_masked-JYGD01000176-processed-gene-0.26-mRNA-1	PE-PPE	PF08237.6	1.3e-08	30	0
																D. macrodidyma	maker-JYGD01000323-augustus-gene-0.0-mRNA-1	PE-PPE	PF08237.6	2.3e-05	19.4	0.4
																D. macrodidyma	augustus_masked-JYGD01000351-processed-gene-1.31-mRNA-1	PE-PPE	PF08237.6	6.5e-07	24.4	3.2
																D. macrodidyma	augustus_masked-JYGD01000353-processed-gene-1.58-mRNA-1	PE-PPE	PF08237.6	2.6e-07	25.7	0
																D. macrodidyma	augustus_masked-JYGD01000451-processed-gene-0.104-mRNA-1	PE-PPE	PF08237.6	3.2e-05	18.9	0
																D. macrodidyma	augustus_masked-JYGD01000480-processed-gene-1.50-mRNA-1	PepSY_2	PF13670.1	0.014	10.8	1.4
																D. macrodidyma	augustus_masked-JYGD01000149-processed-gene-0.70-mRNA-1	Peptidase_A4	PF01828.12	5e-25	83.2	2.1
																D. macrodidyma	snap_masked-JYGD01000428-processed-gene-0.28-mRNA-1	Peptidase_A4	PF01828.12	2.2e-71	234.7	11.1
																D. macrodidyma	augustus_masked-JYGD01000090-processed-gene-0.8-mRNA-1	Peptidase_M10	PF00413.19	4e-05	18.8	0.2
																D. macrodidyma	augustus_masked-JYGD01000142-processed-gene-2.55-mRNA-1	Peptidase_M10	PF00413.19	4e-06	22.1	0
																D. macrodidyma	augustus_masked-JYGD01000151-processed-gene-0.64-mRNA-1	Peptidase_M10	PF00413.19	0.0036	12.5	0
																D. macrodidyma	augustus_masked-JYGD01000368-processed-gene-0.5-mRNA-1	Peptidase_M10	PF00413.19	8.9e-06	20.9	0
																D. macrodidyma	augustus_masked-JYGD01000709-processed-gene-0.0-mRNA-1	Peptidase_M10	PF00413.19	5.8e-06	21.6	0
																D. macrodidyma	augustus_masked-JYGD01000196-processed-gene-2.69-mRNA-1	Peptidase_M14	PF00246.19	3.5e-41	137	0
																D. macrodidyma	maker-JYGD01000394-augustus-gene-1.169-mRNA-1	Peptidase_M14	PF00246.19	2.1e-70	232.9	0
																D. macrodidyma	snap_masked-JYGD01000497-processed-gene-1.16-mRNA-1	Peptidase_M14	PF00246.19	5.4e-45	149.6	0.3
																D. macrodidyma	snap_masked-JYGD01000607-processed-gene-0.33-mRNA-1	Peptidase_M14	PF00246.19	8.4e-68	224.4	0
																D. macrodidyma	maker-JYGD01000179-augustus-gene-1.122-mRNA-1	Peptidase_M20	PF01546.23	3.2e-25	84.2	0
																D. macrodidyma	augustus_masked-JYGD01000090-processed-gene-0.8-mRNA-1	Peptidase_M43	PF05572.8	3.5e-12	41.6	0
																D. macrodidyma	augustus_masked-JYGD01000142-processed-gene-2.55-mRNA-1	Peptidase_M43	PF05572.8	1.7e-17	58.9	0.5
																D. macrodidyma	augustus_masked-JYGD01000368-processed-gene-0.5-mRNA-1	Peptidase_M43	PF05572.8	0.013	10.5	1.1
																D. macrodidyma	augustus_masked-JYGD01000709-processed-gene-0.0-mRNA-1	Peptidase_M43	PF05572.8	0.00023	16.2	0.1
																D. macrodidyma	augustus_masked-JYGD01000151-processed-gene-0.64-mRNA-1	Peptidase_M57	PF12388.3	0.00077	14.3	0.3
																D. macrodidyma	augustus_masked-JYGD01000709-processed-gene-0.0-mRNA-1	Peptidase_M57	PF12388.3	0.0033	12.2	0.1
																D. macrodidyma	augustus_masked-JYGD01000368-processed-gene-0.5-mRNA-1	Peptidase_M64	PF09471.5	0.0093	11	0.1
																D. macrodidyma	augustus_masked-JYGD01000090-processed-gene-0.8-mRNA-1	Peptidase_M66	PF10462.4	0.0052	11.1	0.1
																D. macrodidyma	augustus_masked-JYGD01000142-processed-gene-2.55-mRNA-1	Peptidase_M66	PF10462.4	8.8e-07	23.5	0.4
																D. macrodidyma	augustus_masked-JYGD01000368-processed-gene-0.5-mRNA-1	Peptidase_M66	PF10462.4	0.0034	11.7	0.1
																D. macrodidyma	augustus_masked-JYGD01000709-processed-gene-0.0-mRNA-1	Peptidase_M66	PF10462.4	0.0031	11.8	0.1
																D. macrodidyma	snap_masked-JYGD01000147-processed-gene-4.100-mRNA-1	Peptidase_MA_2	PF13485.1	0.0015	14	0
																D. macrodidyma	augustus_masked-JYGD01000450-processed-gene-1.96-mRNA-1	Peptidase_MA_2	PF13485.1	1.2e-05	20.8	0
																D. macrodidyma	maker-JYGD01000111-snap-gene-2.0-mRNA-1	Peptidase_S10	PF00450.17	5.9e-62	205.5	0.6
																D. macrodidyma	maker-JYGD01000182-augustus-gene-1.110-mRNA-1	Peptidase_S10	PF00450.17	4.1e-78	258.8	0.1
																D. macrodidyma	snap_masked-JYGD01000357-processed-gene-0.79-mRNA-1	Peptidase_S10	PF00450.17	1.7e-88	293	1.5
																D. macrodidyma	augustus_masked-JYGD01000112-processed-gene-0.1-mRNA-1	Peptidase_S28	PF05577.7	4.4e-48	159.3	0
																D. macrodidyma	augustus_masked-JYGD01000112-processed-gene-0.1-mRNA-1	Peptidase_S37	PF05576.6	4.1e-05	17.6	0
																D. macrodidyma	augustus_masked-JYGD01000036-processed-gene-3.55-mRNA-1	Peptidase_S41	PF03572.13	9.9e-11	36.8	0
																D. macrodidyma	maker-JYGD01000055-augustus-gene-0.46-mRNA-1	Peptidase_S55	PF05580.7	0.0014	13.5	0
																D. macrodidyma	snap_masked-JYGD01000344-processed-gene-4.195-mRNA-1	Peptidase_S64	PF08192.6	2.9	1.5	13.5
																D. macrodidyma	maker-JYGD01000046-augustus-gene-9.58-mRNA-1	Peptidase_S8	PF00082.17	1.6e-47	157.4	12.2
																D. macrodidyma	maker-JYGD01000046-snap-gene-4.115-mRNA-1	Peptidase_S8	PF00082.17	1.8e-10	35.8	0
																D. macrodidyma	snap_masked-JYGD01000081-processed-gene-2.65-mRNA-1	Peptidase_S8	PF00082.17	2.2e-52	173.4	10.3
																D. macrodidyma	augustus_masked-JYGD01000118-processed-gene-7.21-mRNA-1	Peptidase_S8	PF00082.17	8.3e-13	43.5	0
																D. macrodidyma	augustus_masked-JYGD01000123-processed-gene-6.92-mRNA-1	Peptidase_S8	PF00082.17	4.9e-46	152.5	1.6
																D. macrodidyma	maker-JYGD01000142-augustus-gene-4.51-mRNA-1	Peptidase_S8	PF00082.17	1.8e-45	150.7	13.8
																D. macrodidyma	maker-JYGD01000142-augustus-gene-6.114-mRNA-1	Peptidase_S8	PF00082.17	6.1e-44	145.7	20.9
																D. macrodidyma	maker-JYGD01000181-augustus-gene-2.112-mRNA-1	Peptidase_S8	PF00082.17	1.9e-43	144.1	12.8
																D. macrodidyma	augustus_masked-JYGD01000300-processed-gene-0.10-mRNA-1	Peptidase_S8	PF00082.17	4.8e-41	136.2	10.5
																D. macrodidyma	augustus_masked-JYGD01000305-processed-gene-0.9-mRNA-1	Peptidase_S8	PF00082.17	1.2e-49	164.4	14.5
																D. macrodidyma	augustus_masked-JYGD01000335-processed-gene-0.63-mRNA-1	Peptidase_S8	PF00082.17	2.3e-50	166.7	15.3
																D. macrodidyma	augustus_masked-JYGD01000046-processed-gene-0.31-mRNA-1	Peptidase_S9	PF00326.16	3.3e-09	31.7	0.1
																D. macrodidyma	snap_masked-JYGD01000046-processed-gene-10.57-mRNA-1	Peptidase_S9	PF00326.16	0.0056	11.3	1.4
																D. macrodidyma	maker-JYGD01000067-augustus-gene-1.132-mRNA-1	Peptidase_S9	PF00326.16	1.3e-11	39.6	3.1
																D. macrodidyma	augustus_masked-JYGD01000083-processed-gene-2.53-mRNA-1	Peptidase_S9	PF00326.16	0.00094	13.9	0
																D. macrodidyma	maker-JYGD01000084-augustus-gene-10.12-mRNA-1	Peptidase_S9	PF00326.16	6e-05	17.8	0.8
																D. macrodidyma	augustus_masked-JYGD01000123-processed-gene-9.41-mRNA-1	Peptidase_S9	PF00326.16	6.6e-08	27.4	0
																D. macrodidyma	augustus_masked-JYGD01000148-processed-gene-0.1-mRNA-1	Peptidase_S9	PF00326.16	1.3e-08	29.7	0.1
																D. macrodidyma	snap_masked-JYGD01000193-processed-gene-4.67-mRNA-1	Peptidase_S9	PF00326.16	3.6e-37	123.1	1.1
																D. macrodidyma	augustus_masked-JYGD01000269-processed-gene-0.94-mRNA-1	Peptidase_S9	PF00326.16	5.7e-05	17.9	0
																D. macrodidyma	augustus_masked-JYGD01000269-processed-gene-0.54-mRNA-1	Peptidase_S9	PF00326.16	0.0048	11.6	0
																D. macrodidyma	augustus_masked-JYGD01000344-processed-gene-4.142-mRNA-1	Peptidase_S9	PF00326.16	0.00011	16.9	0.3
																D. macrodidyma	augustus_masked-JYGD01000356-processed-gene-0.159-mRNA-1	Peptidase_S9	PF00326.16	0.00021	16	0
																D. macrodidyma	augustus_masked-JYGD01000416-processed-gene-0.21-mRNA-1	Peptidase_S9	PF00326.16	3e-07	25.3	0.2
																D. macrodidyma	snap_masked-JYGD01000527-processed-gene-0.4-mRNA-1	Peptidase_S9	PF00326.16	0.00038	15.2	0.1
																D. macrodidyma	augustus_masked-JYGD01000679-processed-gene-0.55-mRNA-1	Peptidase_S9	PF00326.16	0.0013	13.4	0.6
																D. macrodidyma	augustus_masked-JYGD01000147-processed-gene-8.65-mRNA-1	Period_C	PF12114.3	0.66	5	19.6
																D. macrodidyma	augustus_masked-JYGD01000268-processed-gene-0.78-mRNA-1	Period_C	PF12114.3	0.13	7.3	12.2
																D. macrodidyma	augustus_masked-JYGD01000270-processed-gene-1.82-mRNA-1	Period_C	PF12114.3	0.94	4.5	8.7
																D. macrodidyma	snap_masked-JYGD01000306-processed-gene-6.59-mRNA-1	Period_C	PF12114.3	7.1	1.6	11.1
																D. macrodidyma	maker-JYGD01000317-augustus-gene-2.95-mRNA-1	peroxidase	PF00141.18	1.4e-88	291.7	0
																D. macrodidyma	maker-JYGD01000361-augustus-gene-0.47-mRNA-1	Pex14_N	PF04695.8	0.49	5.9	7.3
																D. macrodidyma	snap_masked-JYGD01000118-processed-gene-12.144-mRNA-1	PGAP1	PF07819.8	0.00016	16.7	0
																D. macrodidyma	augustus_masked-JYGD01000156-processed-gene-2.86-mRNA-1	PGAP1	PF07819.8	0.0035	12.4	0
																D. macrodidyma	augustus_masked-JYGD01000353-processed-gene-1.58-mRNA-1	PGAP1	PF07819.8	0.00048	15.2	0
																D. macrodidyma	augustus_masked-JYGD01000142-processed-gene-1.54-mRNA-1	Phage_Coat_Gp8	PF05371.7	4.5e-05	18.4	0.4
																D. macrodidyma	augustus_masked-JYGD01000217-processed-gene-1.27-mRNA-1	PHD_2	PF13831.1	1.6	3.6	12.8
																D. macrodidyma	augustus_masked-JYGD01000193-processed-gene-6.47-mRNA-1	Phosphodiest	PF01663.17	0.00015	16.6	4
																D. macrodidyma	maker-JYGD01000204-augustus-gene-2.223-mRNA-1	Phosphodiest	PF01663.17	1e-08	30.3	0.2
																D. macrodidyma	augustus_masked-JYGD01000500-processed-gene-0.31-mRNA-1	Phytase-like	PF13449.1	6.7e-30	99.9	0
																D. macrodidyma	snap_masked-JYGD01000082-processed-gene-1.5-mRNA-1	PIH1	PF08190.7	0.0002	16.3	4.5
																D. macrodidyma	maker-JYGD01000193-augustus-gene-7.104-mRNA-1	Pilin	PF00114.14	1.1	5.4	10.3
																D. macrodidyma	maker-JYGD01000217-snap-gene-2.3-mRNA-1	PIR	PF00399.14	4.4e-11	37.3	7.1
																D. macrodidyma	snap_masked-JYGD01000206-processed-gene-3.92-mRNA-1	Pirin	PF02678.11	1.4e-32	107.2	0
																D. macrodidyma	snap_masked-JYGD01000206-processed-gene-3.92-mRNA-1	Pirin_C	PF05726.8	7.5e-27	88.9	0
																D. macrodidyma	snap_masked-JYGD01000082-processed-gene-1.5-mRNA-1	PIRT	PF15099.1	0.053	8.2	0
																D. macrodidyma	augustus_masked-JYGD01000269-processed-gene-0.64-mRNA-1	PKD	PF00801.15	3.5e-07	25.4	1
																D. macrodidyma	augustus_masked-JYGD01000118-processed-gene-2.98-mRNA-1	Plasmodium_Vir	PF05795.6	0.00086	14	0.9
																D. macrodidyma	maker-JYGD01000244-snap-gene-1.105-mRNA-1	Plasmodium_Vir	PF05795.6	0.0012	13.5	0.5
																D. macrodidyma	augustus_masked-JYGD01000604-processed-gene-0.8-mRNA-1	Plasmodium_Vir	PF05795.6	2.7	2.5	9.2
																D. macrodidyma	maker-JYGD01000344-augustus-gene-3.98-mRNA-1	Pneumo_att_G	PF05539.6	0.085	7.6	27.1
																D. macrodidyma	augustus_masked-JYGD01000798-processed-gene-0.3-mRNA-1	PNP_UDP_1	PF01048.15	4e-14	47.6	0.1
																D. macrodidyma	augustus_masked-JYGD01000118-processed-gene-2.98-mRNA-1	Podoplanin	PF05808.6	0.013	10.5	8.9
																D. macrodidyma	snap_masked-JYGD01000217-processed-gene-1.64-mRNA-1	Podoplanin	PF05808.6	4.2e-06	21.9	7
																D. macrodidyma	augustus_masked-JYGD01000228-processed-gene-2.237-mRNA-1	Podoplanin	PF05808.6	3.5	2.6	13.1
																D. macrodidyma	augustus_masked-JYGD01000270-processed-gene-1.82-mRNA-1	Podoplanin	PF05808.6	0.00035	15.6	4.4
																D. macrodidyma	augustus_masked-JYGD01000351-processed-gene-2.180-mRNA-1	Polyketide_cyc	PF03364.15	0.0021	13.5	0
																D. macrodidyma	augustus_masked-JYGD01000055-processed-gene-0.95-mRNA-1	Polysacc_deac_1	PF01522.16	0.0024	13	0
																D. macrodidyma	augustus_masked-JYGD01000098-processed-gene-1.87-mRNA-1	Polysacc_deac_1	PF01522.16	0.0018	13.3	0.1
																D. macrodidyma	maker-JYGD01000306-snap-gene-5.94-mRNA-1	Polysacc_deac_1	PF01522.16	5.8e-28	92.5	0
																D. macrodidyma	augustus_masked-JYGD01000638-processed-gene-0.5-mRNA-1	Polysacc_deac_1	PF01522.16	0.001	14.2	0.1
																D. macrodidyma	augustus_masked-JYGD01000554-processed-gene-0.35-mRNA-1	Polysacc_synt_2	PF02719.10	0.00032	15.1	0
																D. macrodidyma	snap_masked-JYGD01000306-processed-gene-6.59-mRNA-1	Pox_Ag35	PF03286.9	0.2	6.6	8.4
																D. macrodidyma	augustus_masked-JYGD01000081-processed-gene-2.71-mRNA-1	PQQ	PF01011.16	2.6e-06	22.2	2.7
																D. macrodidyma	augustus_masked-JYGD01000081-processed-gene-2.71-mRNA-1	PQQ_2	PF13360.1	8.7e-19	63.3	10.8
																D. macrodidyma	augustus_masked-JYGD01000081-processed-gene-2.71-mRNA-1	PQQ_3	PF13570.1	0.16	7.8	5.5
																D. macrodidyma	maker-JYGD01000001-augustus-gene-3.118-mRNA-1	Prenyltrans_2	PF13249.1	0.0025	13.7	0.3
																D. macrodidyma	augustus_masked-JYGD01000147-processed-gene-6.41-mRNA-1	Presenilin	PF01080.12	0.45	4.7	7.3
																D. macrodidyma	augustus_masked-JYGD01000604-processed-gene-0.8-mRNA-1	Presenilin	PF01080.12	0.23	5.6	7.4
																D. macrodidyma	augustus_masked-JYGD01000497-processed-gene-1.81-mRNA-1	Prokineticin	PF06607.6	0.045	9.3	9.6
																D. macrodidyma	augustus_masked-JYGD01000103-processed-gene-0.3-mRNA-1	Prok-RING_2	PF14445.1	8.5	1.9	14.3
																D. macrodidyma	augustus_masked-JYGD01000103-processed-gene-0.3-mRNA-1	Prok-RING_4	PF14447.1	0.04	9	4.7
																D. macrodidyma	maker-JYGD01000046-snap-gene-4.115-mRNA-1	Pro-kuma_activ	PF09286.6	3e-37	123.3	0
																D. macrodidyma	augustus_masked-JYGD01000118-processed-gene-7.21-mRNA-1	Pro-kuma_activ	PF09286.6	9.2e-25	82.8	0
																D. macrodidyma	maker-JYGD01000394-augustus-gene-1.169-mRNA-1	Propep_M14	PF02244.11	0.00031	15.8	0
																D. macrodidyma	maker-JYGD01000404-augustus-gene-0.62-mRNA-1	PSCyt2	PF07583.6	0.0053	11.7	0.1
																D. macrodidyma	augustus_masked-JYGD01000046-processed-gene-4.78-mRNA-1	Pyr_redox	PF00070.22	0.00025	16.9	0.2
																D. macrodidyma	maker-JYGD01000143-augustus-gene-2.21-mRNA-1	Pyr_redox	PF00070.22	7.9e-07	24.9	0.2
																D. macrodidyma	snap_masked-JYGD01000144-processed-gene-2.103-mRNA-1	Pyr_redox	PF00070.22	0.0023	13.8	0.9
																D. macrodidyma	augustus_masked-JYGD01000148-processed-gene-0.2-mRNA-1	Pyr_redox	PF00070.22	0.0016	14.3	0.3
																D. macrodidyma	maker-JYGD01000185-augustus-gene-0.108-mRNA-1	Pyr_redox	PF00070.22	9.3e-06	21.5	0.2
																D. macrodidyma	augustus_masked-JYGD01000317-processed-gene-1.86-mRNA-1	Pyr_redox	PF00070.22	4.5e-05	19.3	0.1
																D. macrodidyma	maker-JYGD01000389-snap-gene-0.23-mRNA-1	Pyr_redox	PF00070.22	0.001	14.9	0.6
																D. macrodidyma	snap_masked-JYGD01000404-processed-gene-0.100-mRNA-1	Pyr_redox	PF00070.22	8.8e-05	18.3	0
																D. macrodidyma	maker-JYGD01000441-augustus-gene-2.132-mRNA-1	Pyr_redox	PF00070.22	0.0011	14.8	0.4
																D. macrodidyma	snap_masked-JYGD01000005-processed-gene-0.58-mRNA-1	Pyr_redox_2	PF07992.9	0.00022	16.6	0
																D. macrodidyma	augustus_masked-JYGD01000046-processed-gene-4.78-mRNA-1	Pyr_redox_2	PF07992.9	7.8e-06	21.3	0
																D. macrodidyma	augustus_masked-JYGD01000083-processed-gene-1.56-mRNA-1	Pyr_redox_2	PF07992.9	0.0022	13.3	0.3
																D. macrodidyma	maker-JYGD01000143-augustus-gene-2.21-mRNA-1	Pyr_redox_2	PF07992.9	1.4e-05	20.5	0.1
																D. macrodidyma	snap_masked-JYGD01000144-processed-gene-2.103-mRNA-1	Pyr_redox_2	PF07992.9	1.3e-08	30.4	1.9
																D. macrodidyma	augustus_masked-JYGD01000148-processed-gene-0.2-mRNA-1	Pyr_redox_2	PF07992.9	4.3e-06	22.2	0.1
																D. macrodidyma	maker-JYGD01000185-augustus-gene-0.108-mRNA-1	Pyr_redox_2	PF07992.9	7.8e-07	24.6	0.2
																D. macrodidyma	maker-JYGD01000193-augustus-gene-3.18-mRNA-1	Pyr_redox_2	PF07992.9	3.3e-05	19.3	0.3
																D. macrodidyma	maker-JYGD01000196-augustus-gene-2.1-mRNA-1	Pyr_redox_2	PF07992.9	2.1e-17	59.1	0
																D. macrodidyma	augustus_masked-JYGD01000317-processed-gene-1.86-mRNA-1	Pyr_redox_2	PF07992.9	7.6e-07	24.6	0
																D. macrodidyma	maker-JYGD01000389-snap-gene-0.23-mRNA-1	Pyr_redox_2	PF07992.9	5.3e-05	18.6	0.1
																D. macrodidyma	snap_masked-JYGD01000404-processed-gene-0.100-mRNA-1	Pyr_redox_2	PF07992.9	0.00015	17.1	0
																D. macrodidyma	maker-JYGD01000441-augustus-gene-2.132-mRNA-1	Pyr_redox_2	PF07992.9	5.7e-05	18.5	0.1
																D. macrodidyma	augustus_masked-JYGD01000046-processed-gene-4.78-mRNA-1	Pyr_redox_3	PF13738.1	2.7e-07	26.3	0
																D. macrodidyma	augustus_masked-JYGD01000083-processed-gene-1.56-mRNA-1	Pyr_redox_3	PF13738.1	0.00048	15.7	0.2
																D. macrodidyma	maker-JYGD01000143-augustus-gene-2.21-mRNA-1	Pyr_redox_3	PF13738.1	0.00095	14.7	0
																D. macrodidyma	snap_masked-JYGD01000144-processed-gene-2.103-mRNA-1	Pyr_redox_3	PF13738.1	6.6e-05	18.5	0.2
																D. macrodidyma	augustus_masked-JYGD01000148-processed-gene-0.2-mRNA-1	Pyr_redox_3	PF13738.1	8.7e-06	21.4	0.1
																D. macrodidyma	maker-JYGD01000185-augustus-gene-0.108-mRNA-1	Pyr_redox_3	PF13738.1	1.2e-05	20.8	0
																D. macrodidyma	maker-JYGD01000193-augustus-gene-3.18-mRNA-1	Pyr_redox_3	PF13738.1	0.0028	13.2	0
																D. macrodidyma	maker-JYGD01000196-augustus-gene-2.1-mRNA-1	Pyr_redox_3	PF13738.1	3.1e-06	22.8	0.5
																D. macrodidyma	augustus_masked-JYGD01000317-processed-gene-1.86-mRNA-1	Pyr_redox_3	PF13738.1	2.5e-06	23.1	0
																D. macrodidyma	maker-JYGD01000389-snap-gene-0.23-mRNA-1	Pyr_redox_3	PF13738.1	1.6e-06	23.8	0
																D. macrodidyma	snap_masked-JYGD01000404-processed-gene-0.100-mRNA-1	Pyr_redox_3	PF13738.1	5e-06	22.1	0
																D. macrodidyma	augustus_masked-JYGD01000268-processed-gene-0.78-mRNA-1	PYST-C1	PF09690.5	0.72	5	14.3
																D. macrodidyma	augustus_masked-JYGD01000612-processed-gene-0.13-mRNA-1	Raffinose_syn	PF05691.7	3.5e-07	23.5	0.1
																D. macrodidyma	snap_masked-JYGD01000715-processed-gene-0.52-mRNA-1	RAG2_PHD	PF13341.1	0.059	8.9	9
																D. macrodidyma	maker-JYGD01000045-augustus-gene-0.25-mRNA-1	RAP1	PF07218.6	0.4	4.1	18.5
																D. macrodidyma	maker-JYGD01000142-augustus-gene-6.121-mRNA-1	RAP1	PF07218.6	3.2	1.1	9.5
																D. macrodidyma	snap_masked-JYGD01000217-processed-gene-1.64-mRNA-1	RAP1	PF07218.6	0.86	3	11.2
																D. macrodidyma	augustus_masked-JYGD01000270-processed-gene-1.82-mRNA-1	RAP1	PF07218.6	0.019	8.5	3.4
																D. macrodidyma	augustus_masked-JYGD01000351-processed-gene-1.31-mRNA-1	RAP1	PF07218.6	2.1	1.7	14.3
																D. macrodidyma	augustus_masked-JYGD01000418-processed-gene-1.55-mRNA-1	RAP1	PF07218.6	5.6	0.3	14.9
																D. macrodidyma	maker-JYGD01000069-snap-gene-0.42-mRNA-1	Rax2	PF12768.2	4.9e-05	18.1	0
																D. macrodidyma	augustus_masked-JYGD01000170-processed-gene-2.101-mRNA-1	Rax2	PF12768.2	0.001	13.7	0
																D. macrodidyma	augustus_masked-JYGD01000181-processed-gene-1.54-mRNA-1	Recep_L_domain	PF01030.19	7.5e-05	18.2	0.2
																D. macrodidyma	maker-JYGD01000341-augustus-gene-1.127-mRNA-1	Recep_L_domain	PF01030.19	6.5e-06	21.6	6.8
																D. macrodidyma	maker-JYGD01000271-augustus-gene-1.68-mRNA-1	Redoxin	PF08534.5	3.3e-07	25.4	0.1
																D. macrodidyma	augustus_masked-JYGD01000151-processed-gene-0.64-mRNA-1	Reprolysin	PF01421.14	1.1e-07	27.1	8
																D. macrodidyma	augustus_masked-JYGD01000090-processed-gene-0.8-mRNA-1	Reprolysin_2	PF13574.1	0.00013	17.5	0
																D. macrodidyma	augustus_masked-JYGD01000142-processed-gene-2.55-mRNA-1	Reprolysin_2	PF13574.1	2.7e-07	26.3	0.2
																D. macrodidyma	augustus_masked-JYGD01000151-processed-gene-0.64-mRNA-1	Reprolysin_2	PF13574.1	1.2e-42	141.4	5.4
																D. macrodidyma	augustus_masked-JYGD01000368-processed-gene-0.5-mRNA-1	Reprolysin_2	PF13574.1	0.00087	14.8	0
																D. macrodidyma	augustus_masked-JYGD01000709-processed-gene-0.0-mRNA-1	Reprolysin_2	PF13574.1	2.1e-05	20.1	0
																D. macrodidyma	augustus_masked-JYGD01000090-processed-gene-0.8-mRNA-1	Reprolysin_3	PF13582.1	0.00019	17.4	0
																D. macrodidyma	augustus_masked-JYGD01000142-processed-gene-2.55-mRNA-1	Reprolysin_3	PF13582.1	1.5e-07	27.4	0.1
																D. macrodidyma	augustus_masked-JYGD01000151-processed-gene-0.64-mRNA-1	Reprolysin_3	PF13582.1	3.9e-23	77.8	0.3
																D. macrodidyma	augustus_masked-JYGD01000368-processed-gene-0.5-mRNA-1	Reprolysin_3	PF13582.1	0.0011	14.9	0
																D. macrodidyma	augustus_masked-JYGD01000709-processed-gene-0.0-mRNA-1	Reprolysin_3	PF13582.1	9.3e-05	18.4	0
																D. macrodidyma	augustus_masked-JYGD01000090-processed-gene-0.8-mRNA-1	Reprolysin_4	PF13583.1	0.0029	12.6	0.1
																D. macrodidyma	augustus_masked-JYGD01000142-processed-gene-2.55-mRNA-1	Reprolysin_4	PF13583.1	4.5e-06	21.8	0.2
																D. macrodidyma	augustus_masked-JYGD01000151-processed-gene-0.64-mRNA-1	Reprolysin_4	PF13583.1	6.1e-47	155.2	3.2
																D. macrodidyma	augustus_masked-JYGD01000368-processed-gene-0.5-mRNA-1	Reprolysin_4	PF13583.1	0.0019	13.1	0.1
																D. macrodidyma	augustus_masked-JYGD01000709-processed-gene-0.0-mRNA-1	Reprolysin_4	PF13583.1	0.00058	14.9	0.1
																D. macrodidyma	augustus_masked-JYGD01000090-processed-gene-0.8-mRNA-1	Reprolysin_5	PF13688.1	0.0002	16.8	0.1
																D. macrodidyma	augustus_masked-JYGD01000142-processed-gene-2.55-mRNA-1	Reprolysin_5	PF13688.1	1.8e-08	30	0.2
																D. macrodidyma	augustus_masked-JYGD01000151-processed-gene-0.64-mRNA-1	Reprolysin_5	PF13688.1	4.9e-58	191.7	10.8
																D. macrodidyma	augustus_masked-JYGD01000368-processed-gene-0.5-mRNA-1	Reprolysin_5	PF13688.1	0.001	14.5	0
																D. macrodidyma	augustus_masked-JYGD01000709-processed-gene-0.0-mRNA-1	Reprolysin_5	PF13688.1	6.3e-05	18.4	0
																D. macrodidyma	snap_masked-JYGD01000065-processed-gene-0.29-mRNA-1	RestrictionSfiI	PF11487.3	0.0012	13.4	0
																D. macrodidyma	augustus_masked-JYGD01000118-processed-gene-12.242-mRNA-1	RhgB_N	PF09284.5	3.7e-99	326.5	10
																D. macrodidyma	maker-JYGD01000193-augustus-gene-7.104-mRNA-1	RhgB_N	PF09284.5	2.2e-72	238.8	8.7
																D. macrodidyma	maker-JYGD01000277-augustus-gene-0.47-mRNA-1	RhgB_N	PF09284.5	7.6e-87	286.2	13.6
																D. macrodidyma	augustus_masked-JYGD01000148-processed-gene-0.14-mRNA-1	Ribonuclease_T2	PF00445.13	9e-46	151.3	1.1
																D. macrodidyma	augustus_masked-JYGD01000046-processed-gene-3.79-mRNA-1	Ribosomal_60s	PF00428.14	0.00099	15	2.1
																D. macrodidyma	augustus_masked-JYGD01000217-processed-gene-1.27-mRNA-1	Ribosomal_60s	PF00428.14	0.17	7.8	15.8
																D. macrodidyma	maker-JYGD01000045-augustus-gene-0.25-mRNA-1	Rifin_STEVOR	PF02009.11	0.017	10.2	4.3
																D. macrodidyma	augustus_masked-JYGD01000317-processed-gene-0.51-mRNA-1	Rifin_STEVOR	PF02009.11	0.0032	12.6	0.7
																D. macrodidyma	augustus_masked-JYGD01000604-processed-gene-0.8-mRNA-1	Rifin_STEVOR	PF02009.11	0.001	14.2	0.3
																D. macrodidyma	augustus_masked-JYGD01000270-processed-gene-0.55-mRNA-1	RmuC	PF02646.11	0.0041	11.4	0.5
																D. macrodidyma	augustus_masked-JYGD01000334-processed-gene-0.77-mRNA-1	Romo1	PF10247.4	0.029	10.1	3.6
																D. macrodidyma	augustus_masked-JYGD01000147-processed-gene-6.41-mRNA-1	RR_TM4-6	PF06459.7	0.039	9.2	5.1
																D. macrodidyma	augustus_masked-JYGD01000738-processed-gene-0.66-mRNA-1	RuBisCO_large_N	PF02788.11	3.4	2.8	13.6
																D. macrodidyma	augustus_masked-JYGD01000869-processed-gene-0.12-mRNA-1	Sad1_UNC	PF07738.8	8.4e-37	121.4	0
																D. macrodidyma	snap_masked-JYGD01000143-processed-gene-2.138-mRNA-1	Saf-Nte_pilin	PF09460.5	0.0027	12.9	0.4
																D. macrodidyma	augustus_masked-JYGD01000147-processed-gene-6.41-mRNA-1	SAPS	PF04499.10	0.39	4.7	7.5
																D. macrodidyma	maker-JYGD01000344-augustus-gene-3.98-mRNA-1	SAPS	PF04499.10	8.6	0.2	13.3
																D. macrodidyma	augustus_masked-JYGD01000118-processed-gene-5.44-mRNA-1	SDA1	PF05285.7	0.046	8.4	9.1
																D. macrodidyma	snap_masked-JYGD01000306-processed-gene-6.59-mRNA-1	SDA1	PF05285.7	0.092	7.4	14.2
																D. macrodidyma	maker-JYGD01000143-augustus-gene-2.21-mRNA-1	SE	PF08491.5	0.00014	16.2	0
																D. macrodidyma	maker-JYGD01000185-augustus-gene-0.108-mRNA-1	SE	PF08491.5	0.0059	10.9	0
																D. macrodidyma	snap_masked-JYGD01000404-processed-gene-0.100-mRNA-1	SE	PF08491.5	2.8e-06	21.8	0
																D. macrodidyma	maker-JYGD01000607-augustus-gene-0.76-mRNA-1	Sec39	PF08314.6	2.5e-200	662.4	0
																D. macrodidyma	augustus_masked-JYGD01000119-processed-gene-2.26-mRNA-1	SecA_PP_bind	PF01043.15	0.004	13	0
																D. macrodidyma	augustus_masked-JYGD01000180-processed-gene-3.162-mRNA-1	Serglycin	PF04360.7	0.0046	12.1	3.8
																D. macrodidyma	augustus_masked-JYGD01000268-processed-gene-0.78-mRNA-1	Serglycin	PF04360.7	8.6	1.5	15.7
																D. macrodidyma	snap_masked-JYGD01000306-processed-gene-6.59-mRNA-1	Serglycin	PF04360.7	3.9e-05	18.9	0
																D. macrodidyma	augustus_masked-JYGD01000111-processed-gene-1.27-mRNA-1	SGL	PF08450.7	0.003	12.4	0.2
																D. macrodidyma	augustus_masked-JYGD01000180-processed-gene-3.166-mRNA-1	SGL	PF08450.7	1.6e-06	23.1	0
																D. macrodidyma	augustus_masked-JYGD01000344-processed-gene-4.117-mRNA-1	SGL	PF08450.7	0.00026	15.9	0.5
																D. macrodidyma	snap_masked-JYGD01000060-processed-gene-0.28-mRNA-1	SH3_3	PF08239.6	5.2e-07	25.3	0.8
																D. macrodidyma	snap_masked-JYGD01000616-processed-gene-0.2-mRNA-1	SH3_3	PF08239.6	0.003	13.2	0.2
																D. macrodidyma	maker-JYGD01000124-augustus-gene-0.98-mRNA-1	Shisa	PF13908.1	0.0088	11.7	1.3
																D. macrodidyma	snap_masked-JYGD01000351-processed-gene-0.67-mRNA-1	SHR3_chaperone	PF08229.6	8.3e-05	17	0
																D. macrodidyma	augustus_masked-JYGD01000147-processed-gene-8.65-mRNA-1	Sigma70_ner	PF04546.8	0.031	9.3	4.6
																D. macrodidyma	augustus_masked-JYGD01000217-processed-gene-1.27-mRNA-1	Sigma70_ner	PF04546.8	0.088	7.8	6.6
																D. macrodidyma	augustus_masked-JYGD01000069-processed-gene-2.24-mRNA-1	SKG6	PF08693.5	0.013	10.3	5.1
																D. macrodidyma	snap_masked-JYGD01000082-processed-gene-1.5-mRNA-1	SKG6	PF08693.5	0.002	12.9	0.4
																D. macrodidyma	maker-JYGD01000124-augustus-gene-0.98-mRNA-1	SKG6	PF08693.5	0.0025	12.6	0.7
																D. macrodidyma	snap_masked-JYGD01000217-processed-gene-1.64-mRNA-1	SKG6	PF08693.5	0.00033	15.4	0.4
																D. macrodidyma	augustus_masked-JYGD01000270-processed-gene-1.82-mRNA-1	SKG6	PF08693.5	0.00019	16.1	0.1
																D. macrodidyma	augustus_masked-JYGD01000317-processed-gene-0.51-mRNA-1	SKG6	PF08693.5	0.00013	16.7	0.8
																D. macrodidyma	augustus_masked-JYGD01000334-processed-gene-0.77-mRNA-1	SKG6	PF08693.5	3.2e-06	21.8	2.6
																D. macrodidyma	snap_masked-JYGD01000389-processed-gene-0.6-mRNA-1	SKG6	PF08693.5	7.7	1.4	13.1
																D. macrodidyma	augustus_masked-JYGD01000604-processed-gene-0.8-mRNA-1	SKG6	PF08693.5	1.7e-06	22.7	0.4
																D. macrodidyma	maker-JYGD01000111-snap-gene-1.78-mRNA-1	SKN1	PF03935.10	1.2e-09	32.3	10.8
																D. macrodidyma	snap_masked-JYGD01000143-processed-gene-2.138-mRNA-1	SKN1	PF03935.10	5.1e-08	26.9	8.5
																D. macrodidyma	snap_masked-JYGD01000148-processed-gene-0.39-mRNA-1	SKN1	PF03935.10	1.7e-07	25.2	2.2
																D. macrodidyma	augustus_masked-JYGD01000449-processed-gene-0.79-mRNA-1	SKN1	PF03935.10	5.5e-07	23.5	2.5
																D. macrodidyma	snap_masked-JYGD01000277-processed-gene-0.67-mRNA-1	SLT	PF01464.15	6.2e-14	47	0
																D. macrodidyma	augustus_masked-JYGD01000175-processed-gene-0.10-mRNA-1	SnoaL	PF07366.7	3.5e-21	70.6	0
																D. macrodidyma	augustus_masked-JYGD01000554-processed-gene-0.64-mRNA-1	SnoaL	PF07366.7	0.00023	16.2	0.4
																D. macrodidyma	snap_masked-JYGD01000678-processed-gene-0.17-mRNA-1	SnoaL	PF07366.7	0.00056	14.9	0.1
																D. macrodidyma	augustus_masked-JYGD01000175-processed-gene-0.10-mRNA-1	SnoaL_2	PF12680.2	1.7e-11	39.9	0
																D. macrodidyma	augustus_masked-JYGD01000311-processed-gene-2.79-mRNA-1	SnoaL_2	PF12680.2	0.0005	15.9	0.6
																D. macrodidyma	snap_masked-JYGD01000678-processed-gene-0.17-mRNA-1	SnoaL_2	PF12680.2	7.1e-08	28.3	0
																D. macrodidyma	augustus_masked-JYGD01000282-processed-gene-0.87-mRNA-1	Sod_Cu	PF00080.15	1.5e-14	49.8	0
																D. macrodidyma	snap_masked-JYGD01000344-processed-gene-4.195-mRNA-1	SOG2	PF10428.4	3.1	1.7	16.5
																D. macrodidyma	augustus_masked-JYGD01000371-processed-gene-0.10-mRNA-1	SPA	PF08616.5	0.0053	11.9	0.1
																D. macrodidyma	maker-JYGD01000271-augustus-gene-4.65-mRNA-1	SPC22	PF04573.7	2.6e-34	113.4	0.1
																D. macrodidyma	augustus_masked-JYGD01000497-processed-gene-0.21-mRNA-1	Spc7_C2	PF15577.1	0.0027	12.8	0.3
																D. macrodidyma	snap_masked-JYGD01000082-processed-gene-1.5-mRNA-1	Spc7_N	PF15402.1	2.6	1.3	41.7
																D. macrodidyma	augustus_masked-JYGD01000005-processed-gene-1.53-mRNA-1	Spherulin4	PF12138.3	8.1e-36	119.1	0.2
																D. macrodidyma	augustus_masked-JYGD01000142-processed-gene-1.54-mRNA-1	Spherulin4	PF12138.3	2.3e-41	137.3	0.9
																D. macrodidyma	maker-JYGD01000036-augustus-gene-5.50-mRNA-1	SPRY	PF00622.23	3.2e-20	67.9	0
																D. macrodidyma	maker-JYGD01000217-snap-gene-3.36-mRNA-1	SSP160	PF06933.6	1.9	1.7	21.7
																D. macrodidyma	augustus_masked-JYGD01000353-processed-gene-0.40-mRNA-1	Stanniocalcin	PF03298.8	0.021	9.3	7
																D. macrodidyma	augustus_masked-JYGD01000193-processed-gene-6.47-mRNA-1	Sulfatase	PF00884.18	5.7e-65	214.9	0.3
																D. macrodidyma	maker-JYGD01000204-augustus-gene-2.223-mRNA-1	Sulfatase	PF00884.18	1.4e-07	26.4	0.1
																D. macrodidyma	maker-JYGD01000102-augustus-gene-1.71-mRNA-1	Sulfate_transp	PF00916.15	0.0011	13.4	0.1
																D. macrodidyma	maker-JYGD01000193-augustus-gene-5.30-mRNA-1	SurE	PF01975.12	4e-41	135.9	0
																D. macrodidyma	snap_masked-JYGD01000065-processed-gene-0.37-mRNA-1	Tannase	PF07519.6	3.3e-102	338	3.4
																D. macrodidyma	augustus_masked-JYGD01000083-processed-gene-2.38-mRNA-1	Tannase	PF07519.6	3e-91	301.9	3.8
																D. macrodidyma	augustus_masked-JYGD01000144-processed-gene-1.66-mRNA-1	Tannase	PF07519.6	3.6e-119	394	1.1
																D. macrodidyma	augustus_masked-JYGD01000269-processed-gene-0.94-mRNA-1	Tannase	PF07519.6	1.1e-100	333	0.1
																D. macrodidyma	augustus_masked-JYGD01000269-processed-gene-0.64-mRNA-1	Tannase	PF07519.6	0.00086	13.5	5.5
																D. macrodidyma	augustus_masked-JYGD01000679-processed-gene-0.55-mRNA-1	Tannase	PF07519.6	1.4e-111	368.9	1.8
																D. macrodidyma	augustus_masked-JYGD01000060-processed-gene-0.15-mRNA-1	TatD_DNase	PF01026.16	0.00068	14.3	0
																D. macrodidyma	augustus_masked-JYGD01000118-processed-gene-2.98-mRNA-1	TATR	PF03430.8	4	1.3	10
																D. macrodidyma	augustus_masked-JYGD01000046-processed-gene-4.78-mRNA-1	Tautomerase_2	PF14552.1	0.0019	13.7	0
																D. macrodidyma	augustus_masked-JYGD01000171-processed-gene-0.167-mRNA-1	TAXi_C	PF14541.1	0.0005	15.1	0
																D. macrodidyma	augustus_masked-JYGD01000181-processed-gene-2.58-mRNA-1	TAXi_C	PF14541.1	0.0013	13.8	0
																D. macrodidyma	augustus_masked-JYGD01000340-processed-gene-1.45-mRNA-1	TAXi_C	PF14541.1	1.6e-07	26.4	0
																D. macrodidyma	snap_masked-JYGD01000111-processed-gene-1.57-mRNA-1	TAXi_N	PF14543.1	1.1e-07	27.4	3
																D. macrodidyma	augustus_masked-JYGD01000171-processed-gene-0.167-mRNA-1	TAXi_N	PF14543.1	3e-09	32.5	0.1
																D. macrodidyma	augustus_masked-JYGD01000181-processed-gene-2.58-mRNA-1	TAXi_N	PF14543.1	1.4e-11	40	0.2
																D. macrodidyma	maker-JYGD01000602-augustus-gene-0.34-mRNA-1	TcdB_toxin_midN	PF12256.3	4.3e-19	64.1	25.8
																D. macrodidyma	augustus_masked-JYGD01000353-processed-gene-0.41-mRNA-1	Tecti-min-caps	PF09300.5	0.0042	12.3	0.2
																D. macrodidyma	maker-JYGD01000124-augustus-gene-0.98-mRNA-1	Tetraspannin	PF00335.15	0.0051	11.5	0
																D. macrodidyma	snap_masked-JYGD01000217-processed-gene-1.64-mRNA-1	Tetraspannin	PF00335.15	0.22	6.2	5.9
																D. macrodidyma	snap_masked-JYGD01000082-processed-gene-1.5-mRNA-1	TFIIA	PF03153.8	0.0011	14.3	15.8
																D. macrodidyma	augustus_masked-JYGD01000604-processed-gene-0.8-mRNA-1	TFIIA	PF03153.8	0.011	11	7.6
																D. macrodidyma	maker-JYGD01000244-snap-gene-1.105-mRNA-1	TFIIF_alpha	PF05793.7	1.7	2.3	10.8
																D. macrodidyma	snap_masked-JYGD01000306-processed-gene-6.59-mRNA-1	TFIIF_alpha	PF05793.7	0.21	5.3	11.5
																D. macrodidyma	snap_masked-JYGD01000344-processed-gene-4.195-mRNA-1	TFIIF_alpha	PF05793.7	0.43	4.3	14.9
																D. macrodidyma	augustus_masked-JYGD01000046-processed-gene-4.78-mRNA-1	Thi4	PF01946.12	1.2e-05	19.9	0.1
																D. macrodidyma	maker-JYGD01000143-augustus-gene-2.21-mRNA-1	Thi4	PF01946.12	0.00013	16.6	0.1
																D. macrodidyma	snap_masked-JYGD01000144-processed-gene-2.103-mRNA-1	Thi4	PF01946.12	7.1e-07	24	0.1
																D. macrodidyma	augustus_masked-JYGD01000148-processed-gene-0.2-mRNA-1	Thi4	PF01946.12	0.00027	15.5	0.2
																D. macrodidyma	maker-JYGD01000185-augustus-gene-0.108-mRNA-1	Thi4	PF01946.12	7.7e-07	23.8	0
																D. macrodidyma	maker-JYGD01000196-augustus-gene-2.1-mRNA-1	Thi4	PF01946.12	0.00068	14.2	0.1
																D. macrodidyma	augustus_masked-JYGD01000317-processed-gene-1.86-mRNA-1	Thi4	PF01946.12	6.5e-05	17.5	0.1
																D. macrodidyma	maker-JYGD01000389-snap-gene-0.23-mRNA-1	Thi4	PF01946.12	1e-05	20.2	0.1
																D. macrodidyma	maker-JYGD01000441-augustus-gene-2.132-mRNA-1	Thi4	PF01946.12	0.00053	14.6	0.6
																D. macrodidyma	maker-JYGD01000185-augustus-gene-0.108-mRNA-1	ThiF	PF00899.16	0.0042	12.4	0.1
																D. macrodidyma	augustus_masked-JYGD01000193-processed-gene-4.48-mRNA-1	ThiF	PF00899.16	0.00058	15.1	0.1
																D. macrodidyma	augustus_masked-JYGD01000156-processed-gene-2.86-mRNA-1	Thioesterase	PF00975.15	0.00031	16.4	0
																D. macrodidyma	augustus_masked-JYGD01000176-processed-gene-0.26-mRNA-1	Thioesterase	PF00975.15	9.6e-06	21.4	0
																D. macrodidyma	maker-JYGD01000271-augustus-gene-1.68-mRNA-1	Thioredoxin	PF00085.15	3.9e-60	195.5	0
																D. macrodidyma	maker-JYGD01000271-augustus-gene-1.68-mRNA-1	Thioredoxin_2	PF13098.1	9.1e-20	66.4	0.1
																D. macrodidyma	maker-JYGD01000271-augustus-gene-1.68-mRNA-1	Thioredoxin_4	PF13462.1	1.9e-06	23.4	2
																D. macrodidyma	maker-JYGD01000271-augustus-gene-1.68-mRNA-1	Thioredoxin_7	PF13899.1	1.3e-13	46.2	0
																D. macrodidyma	augustus_masked-JYGD01000119-processed-gene-2.26-mRNA-1	Thioredoxin_8	PF13905.1	0.096	8.3	8.2
																D. macrodidyma	maker-JYGD01000271-augustus-gene-1.68-mRNA-1	Thioredoxin_8	PF13905.1	7.2e-15	50.4	0
																D. macrodidyma	maker-JYGD01000271-augustus-gene-1.68-mRNA-1	Thioredoxin_9	PF14595.1	1.3e-05	20.3	0
																D. macrodidyma	maker-JYGD01000344-augustus-gene-3.98-mRNA-1	Tim54	PF11711.3	0.026	8.5	8.2
																D. macrodidyma	augustus_masked-JYGD01000193-processed-gene-4.48-mRNA-1	TIM-br_sig_trns	PF09370.5	0.0029	12.1	0.1
																D. macrodidyma	augustus_masked-JYGD01000451-processed-gene-0.53-mRNA-1	TMEM154	PF15102.1	0.0055	11.9	1.6
																D. macrodidyma	augustus_masked-JYGD01000497-processed-gene-1.81-mRNA-1	Toxin_11	PF07473.6	0.093	8.1	13.3
																D. macrodidyma	augustus_masked-JYGD01000083-processed-gene-0.15-mRNA-1	Toxin_30	PF08117.6	1.4e-05	20.5	8.7
																D. macrodidyma	augustus_masked-JYGD01000181-processed-gene-1.54-mRNA-1	Toxin_4	PF00706.12	0.0044	12.7	0.7
																D. macrodidyma	maker-JYGD01000344-augustus-gene-3.98-mRNA-1	TP53IP5	PF15331.1	5.9	2.1	12.9
																D. macrodidyma	maker-JYGD01000271-augustus-gene-1.68-mRNA-1	TraF	PF13728.1	0.00035	15.5	0
																D. macrodidyma	augustus_masked-JYGD01000403-processed-gene-1.95-mRNA-1	Transposase_1	PF01359.13	0.0055	11.9	0
																D. macrodidyma	snap_masked-JYGD01000306-processed-gene-6.59-mRNA-1	TRAP_alpha	PF03896.11	7.2	0.9	12.3
																D. macrodidyma	maker-JYGD01000084-snap-gene-7.102-mRNA-1	Trehalase	PF01204.13	2.3e-100	332.1	8.7
																D. macrodidyma	maker-JYGD01000185-augustus-gene-0.108-mRNA-1	TrkA_N	PF02254.13	0.00082	14.8	0
																D. macrodidyma	augustus_masked-JYGD01000046-processed-gene-4.78-mRNA-1	Trp_halogenase	PF04820.9	0.00044	14.4	0
																D. macrodidyma	maker-JYGD01000143-augustus-gene-2.21-mRNA-1	Trp_halogenase	PF04820.9	9e-05	16.7	0.2
																D. macrodidyma	snap_masked-JYGD01000144-processed-gene-2.103-mRNA-1	Trp_halogenase	PF04820.9	0.00054	14.1	0.9
																D. macrodidyma	augustus_masked-JYGD01000148-processed-gene-0.2-mRNA-1	Trp_halogenase	PF04820.9	0.0014	12.8	0.1
																D. macrodidyma	maker-JYGD01000185-augustus-gene-0.108-mRNA-1	Trp_halogenase	PF04820.9	0.003	11.6	0.2
																D. macrodidyma	augustus_masked-JYGD01000317-processed-gene-1.86-mRNA-1	Trp_halogenase	PF04820.9	0.0021	12.2	0
																D. macrodidyma	maker-JYGD01000694-augustus-gene-0.52-mRNA-1	TRP_N	PF14558.1	9.3e-05	17.9	0.3
																D. macrodidyma	augustus_masked-JYGD01000180-processed-gene-3.164-mRNA-1	Trypan_PARP	PF05887.6	0.53	5.5	19
																D. macrodidyma	augustus_masked-JYGD01000036-processed-gene-6.127-mRNA-1	Tyrosinase	PF00264.15	7.8e-49	162.2	0
																D. macrodidyma	augustus_masked-JYGD01000335-processed-gene-0.54-mRNA-1	Tyrosinase	PF00264.15	1.5e-36	122	1.2
																D. macrodidyma	maker-JYGD01000404-augustus-gene-0.62-mRNA-1	Tyrosinase	PF00264.15	3.2e-50	166.7	1.3
																D. macrodidyma	maker-JYGD01000720-augustus-gene-0.0-mRNA-1	Tyrosinase	PF00264.15	1.6e-50	167.7	3.5
																D. macrodidyma	maker-JYGD01000738-augustus-gene-0.86-mRNA-1	Tyrosinase	PF00264.15	1.1e-38	129	0.9
																D. macrodidyma	maker-JYGD01000823-augustus-gene-0.1-mRNA-1	Tyrosinase	PF00264.15	4.9e-39	130.2	1.2
																D. macrodidyma	maker-JYGD01000102-augustus-gene-1.71-mRNA-1	Ubie_methyltran	PF01209.13	0.0025	12.4	0
																D. macrodidyma	maker-JYGD01000289-augustus-gene-0.120-mRNA-1	UDP-g_GGTase	PF06427.6	6.7e-59	194.1	0
																D. macrodidyma	maker-JYGD01000185-augustus-gene-0.108-mRNA-1	UDPG_MGDP_dh_N	PF03721.9	9.1e-06	20.6	0.1
																D. macrodidyma	augustus_masked-JYGD01000193-processed-gene-4.48-mRNA-1	UDPG_MGDP_dh_N	PF03721.9	0.013	10.3	3.9
																D. macrodidyma	maker-JYGD01000084-augustus-gene-1.66-mRNA-1	UPF0489	PF12640.2	0.0026	13.4	0.2
																D. macrodidyma	maker-JYGD01000323-augustus-gene-0.0-mRNA-1	UPF0565	PF10561.4	0.0065	10.8	0
																D. macrodidyma	snap_masked-JYGD01000082-processed-gene-1.5-mRNA-1	Utp14	PF04615.8	0.55	3.7	20.5
																D. macrodidyma	augustus_masked-JYGD01000130-processed-gene-0.0-mRNA-1	VacA2	PF03077.9	0.0076	11.3	3.2
																D. macrodidyma	maker-JYGD01000602-augustus-gene-0.34-mRNA-1	VCBS	PF13517.1	2e-47	154.9	75.3
																D. macrodidyma	snap_masked-JYGD01000005-processed-gene-1.30-mRNA-1	VirionAssem_T7	PF11653.3	1.1	5.6	13
																D. macrodidyma	augustus_masked-JYGD01000176-processed-gene-0.26-mRNA-1	VirJ	PF06057.6	0.00026	16.3	0
																D. macrodidyma	augustus_masked-JYGD01000353-processed-gene-1.58-mRNA-1	VirJ	PF06057.6	0.0015	13.8	0
																D. macrodidyma	snap_masked-JYGD01000389-processed-gene-0.6-mRNA-1	VP4_haemagglut	PF00426.13	5.9	0.1	12.2
																D. macrodidyma	augustus_masked-JYGD01000334-processed-gene-0.77-mRNA-1	VPEP	PF07589.6	0.12	7.9	5.1
																D. macrodidyma	augustus_masked-JYGD01000162-processed-gene-0.150-mRNA-1	VSP	PF03302.8	0.0051	10.9	1.2
																D. macrodidyma	augustus_masked-JYGD01000270-processed-gene-1.82-mRNA-1	VSP	PF03302.8	5.2e-06	20.7	1.1
																D. macrodidyma	augustus_masked-JYGD01000336-processed-gene-0.10-mRNA-1	VWA	PF00092.23	9.5e-07	24.1	1.3
																D. macrodidyma	augustus_masked-JYGD01000336-processed-gene-0.10-mRNA-1	VWA_2	PF13519.1	1.4e-16	56.5	2.2
																D. macrodidyma	augustus_masked-JYGD01000336-processed-gene-0.10-mRNA-1	VWA_3	PF13768.1	1.8e-06	23.1	0.1
																D. macrodidyma	augustus_masked-JYGD01000336-processed-gene-0.10-mRNA-1	VWA_CoxE	PF05762.9	3.4e-05	18.5	0
																D. macrodidyma	maker-JYGD01000341-augustus-gene-1.127-mRNA-1	WhiA_N	PF10298.4	0.0049	12.2	0
																D. macrodidyma	maker-JYGD01000067-augustus-gene-1.148-mRNA-1	WSC	PF01822.14	2.4e-93	301.7	79.5
																D. macrodidyma	augustus_masked-JYGD01000193-processed-gene-7.136-mRNA-1	WSC	PF01822.14	2.4e-24	80.6	19.9
																D. macrodidyma	augustus_masked-JYGD01000268-processed-gene-0.93-mRNA-1	WSC	PF01822.14	2.1e-08	29.4	3
																D. macrodidyma	augustus_masked-JYGD01000306-processed-gene-3.50-mRNA-1	WSC	PF01822.14	2.5e-09	32.4	3.8
																D. macrodidyma	augustus_masked-JYGD01000309-processed-gene-0.33-mRNA-1	WSC	PF01822.14	1.6e-18	61.9	7.4
																D. macrodidyma	augustus_masked-JYGD01000413-processed-gene-1.90-mRNA-1	WSC	PF01822.14	2.2e-12	42.2	2.4
																D. macrodidyma	augustus_masked-JYGD01000418-processed-gene-1.55-mRNA-1	WSC	PF01822.14	7e-12	40.6	4.7
																D. macrodidyma	maker-JYGD01000677-snap-gene-0.11-mRNA-1	WSC	PF01822.14	3.2e-11	38.5	10.4
																D. macrodidyma	augustus_masked-JYGD01000001-processed-gene-0.36-mRNA-1	WW	PF00397.21	0.00019	16.7	0.4
																D. macrodidyma	augustus_masked-JYGD01000102-processed-gene-2.24-mRNA-1	WXG100	PF06013.7	0.0021	13.5	0.2
																D. macrodidyma	maker-JYGD01000185-augustus-gene-0.108-mRNA-1	XdhC_C	PF13478.1	0.0058	12.4	0
																D. macrodidyma	augustus_masked-JYGD01000162-processed-gene-0.128-mRNA-1	XRCC1_N	PF01834.11	0.0031	12.5	0.1
																D. macrodidyma	augustus_masked-JYGD01000812-processed-gene-0.41-mRNA-1	Yae1_N	PF09811.4	3.9e-05	18.6	32.2
																D. macrodidyma	augustus_masked-JYGD01000554-processed-gene-0.35-mRNA-1	YjeF_N	PF03853.10	0.0026	12.8	0.1
																D. macrodidyma	snap_masked-JYGD01000268-processed-gene-0.20-mRNA-1	YTV	PF07639.6	0.35	6.1	72.8
																D. macrodidyma	augustus_masked-JYGD01000001-processed-gene-0.36-mRNA-1	zf-A20	PF01754.11	2	3.6	12.5
																D. macrodidyma	augustus_masked-JYGD01000357-processed-gene-0.88-mRNA-1	zf-SAP30	PF13866.1	0.041	9	9.9
